# Supplementary material for: Transcriptomics reveals a distinct metabolic profile in T cells from severe allergic asthmatic patients
Source: Front Allergy. 2023 May 31;4:1129248. doi: 10.3389/falgy.2023.1129248 (PMC10265992; doi:10.3389/falgy.2023.1129248)
Supplement: Supplementary file 1 [file Table3.xlsx]

## Sheet: Mild vs Control
GENE	C2.PL-24 CD3.ga.cel	C3.PL-27 CD3.ga.cel	C4.PL-08 CD3.ga.cel	C5.PL-09 CD3.ga.cel	C6.PL-10 CD3.ga.cel	C7.PL-11 CD3.ga.cel	C8.PL-13 CD3.ga.cel	M1.PL-16 CD3.ga.cel	M2.PL-22 CD3.ga.cel	M3.PL-23 CD3.ga.cel	M4.PL-25 CD3.ga.cel	M5.PL-02 CD3.ga.cel	M6.PL-03 CD3.ga.cel	M7.PL-04 CD3.ga.cel	M8.PL-05 CD3.ga.cel	M9.PL-07 CD3.ga.cel	FC MvsC	Pvalue	PBH	Pbonf
HLADRB5	5.4876	6.06912	6.52341	5.1538	2.45073	1.70036	5.12812	4.99304	1.50098	1.6392	1.5201	1.47386	1.30002	1.3871	1.3117	1.28955	0.392692	0.000699301	1	1
HLADRB1	5.67367	5.7799	6.37673	5.89586	2.73813	1.8103	5.45526	5.24885	1.08566	1.26733	1.53773	1.5985	1.54256	1.70076	1.76372	1.56869	0.399239	0.000699301	1	1
GAL	2.08156	2.83604	4.06844	1.4431	3.9727	2.09809	4.50981	2.39643	1.33657	1.15523	1.05763	1.84658	1.25331	1.17702	2.95477	2.25504	0.571313	0.0311189	1	1
NR4A3	3.58534	2.43772	4.8282	4.47072	4.55875	2.11411	4.10514	3.71872	2.36977	2.63509	2.18216	2.1288	2.40576	2.17768	1.97516	2.09522	0.646312	0.0229021	1	1
SLC6A17	2.51949	2.09404	2.75513	2.95606	2.12386	1.3533	2.07328	1.2782	3.92328	1.92189	1.23921	0.919288	1.08631	1.39616	1.31204	1.34314	0.706462	0.0164336	1	1
TYMS	2.65772	1.92914	2.29546	1.95078	3.97357	2.06911	2.62824	1.69907	1.82072	1.60121	1.67232	2.38022	1.5793	1.97852	1.71496	1.94955	0.728538	0.00786713	1	1
DUSP4	3.71477	3.54662	3.55257	4.23017	4.20138	3.01503	4.18009	3.393	2.89844	2.98366	2.5259	2.54058	2.48403	2.40195	2.46576	3.4083	0.738389	0.000699301	1	1
SNORD19B	2.84365	3.35682	3.04527	3.20931	2.42369	1.93186	2.69862	2.00568	2.45312	2.48579	2.56555	1.9134	1.94673	1.86784	1.53806	1.9014	0.744622	0.0115385	1	1
SNORD114-25	0.69146	0.980335	0.987335	0.942819	1.32531	1.0728	1.26136	0.906744	0.812472	0.706208	0.790073	0.914049	0.815566	0.762072	0.856018	0.411841	0.747103	0.0115385	1	1
SHLD2	4.71019	4.43811	5.24814	4.92457	5.41823	4.53967	5.03198	3.27809	3.71822	4.70715	4.66434	4.10733	3.52574	1.80892	1.84658	5.39537	0.749235	0.0229021	1	1
SNORD77	1.81504	1.49831	1.95222	2.2152	1.83428	1.42812	1.69043	1.46103	1.41861	1.45709	1.99678	1.43642	1.14409	1.12733	0.930237	1.04985	0.751995	0.0164336	1	1
UGT2B28	0.895721	1.04351	1.28661	1.10882	1.33726	0.935304	1.26674	1.04446	0.749444	0.786339	0.93154	1.06172	0.763761	0.850078	0.811558	0.991805	0.78931	0.0164336	1	1
MIR4328	1.09316	1.12724	1.00667	1.38752	1.98132	1.25035	1.20202	1.04069	0.996891	0.93974	0.909156	1.18455	1.04362	1.02083	1.00735	1.0691	0.791843	0.0115385	1	1
RASGEF1B	2.81605	2.89125	4.08721	4.86091	2.90172	2.73605	3.2595	2.61779	2.61063	2.43524	2.57735	2.53698	2.54638	2.8716	2.95477	2.89584	0.794088	0.0164336	1	1
FAM172BP	2.01133	2.04869	2.93543	2.24651	2.53688	1.95836	2.88682	2.02973	1.71319	1.85517	1.6319	1.92885	1.8857	2.04741	1.44121	2.4445	0.794324	0.0115385	1	1
SC5D	4.91351	4.10629	4.58132	3.31329	4.02886	3.7869	4.54192	4.42454	3.56009	3.19523	3.73396	3.01252	3.34513	2.79009	2.86799	3.03809	0.796259	0.00786713	1	1
CDR1	3.52889	3.4206	3.45736	3.22789	5.82981	2.98887	3.46346	3.06494	3.00626	2.50902	3.62421	3.02377	2.84831	3.24794	2.27679	2.97035	0.797426	0.0311189	1	1
LINC01005	1.04909	0.929469	0.887118	1.23212	0.950662	1.16534	0.984173	0.873759	0.845479	0.774957	0.710973	0.899632	0.820858	0.802397	0.708997	0.97268	0.80066	0.0020979	1	1
CFAP210	1.20039	1.1053	1.39409	2.1215	1.4293	1.08532	1.15122	1.08054	1.07213	0.926932	1.14302	1.06494	1.07828	1.05403	1.25272	1.09817	0.80103	0.00786713	1	1
ZNF682	2.4026	2.02705	2.32778	2.38043	2.68447	1.94928	2.02705	1.78998	2.00336	1.82873	2.20667	1.5074	1.91766	1.82247	1.2923	1.91429	0.801615	0.00192308	1	1
NUDT9P1	2.04826	1.59756	2.03539	1.86437	2.11599	1.47727	1.76741	1.25793	1.44967	1.38665	1.96313	1.39023	1.43502	1.42874	1.31524	1.82956	0.810918	0.00786713	1	1
LOC102723739	1.12892	1.37909	1.30174	1.64563	1.13798	1.10413	1.52287	0.907062	1.07491	1.02559	1.12365	1.05118	1.10749	1.24553	0.905671	1.19125	0.81253	0.0115385	1	1
RBM5-AS1	2.3635	2.42266	2.17324	3.5926	2.4202	2.03604	2.23676	2.05656	1.83941	2.20102	2.10118	1.98335	1.91166	2.13814	1.77233	2.07142	0.815215	0.00524476	1	1
RBM38-AS1	2.82974	2.66014	3.97879	4.1243	3.06715	2.7959	3.79334	3.72155	2.90945	2.34221	2.60441	2.42174	2.72162	2.64386	2.30361	2.70448	0.815365	0.0164336	1	1
LOC284412	1.28086	1.31828	1.36981	1.78203	1.59439	1.94202	1.21462	1.12738	1.33875	1.17781	1.02773	1.2739	1.13171	1.23739	1.50414	1.22251	0.817718	0.0229021	1	1
LOC101928834	0.891745	0.950913	1.40529	0.97712	1.19773	1.10267	1.14994	0.809159	0.734729	0.898917	0.76276	0.88098	0.996266	0.906368	1.27659	0.85624	0.823033	0.0311189	1	1
MIR18B	0.748222	0.871043	1.0539	0.99461	1.28984	0.852149	0.908205	0.803702	0.794462	0.597329	0.730475	0.97075	0.885067	0.808482	0.698504	0.826968	0.82383	0.0311189	1	1
MSL3P1	1.76277	1.85097	1.66594	1.25925	1.38547	1.91915	1.69899	1.62276	1.41988	1.34528	1.28415	1.20882	1.31153	1.1419	1.50999	1.39557	0.824766	0.0311189	1	1
OR4A16	1.04314	0.963319	0.845407	1.11986	1.18265	0.86872	0.838915	0.916508	0.844138	0.85869	0.844474	0.680907	0.856231	0.86815	0.663521	0.745815	0.824977	0.0311189	1	1
RRM2	3.56842	3.28044	3.31244	2.58456	4.9502	2.93913	2.8994	2.49604	2.46287	2.73032	2.85409	3.54841	2.85409	2.85409	2.68576	2.6629	0.831117	0.0305944	1	1
LOC105371622	4.05676	3.68298	4.18681	3.50571	4.85188	3.61734	4.06919	3.38744	3.96528	3.76088	3.92485	3.00449	3.07489	2.88239	2.39994	3.52943	0.832249	0.0229021	1	1
LOC646214	1.61744	2.09404	1.61544	1.67783	1.61544	1.792	2.49642	1.30768	1.44898	1.6103	1.49864	1.61544	1.2362	1.36035	1.61544	2.12023	0.832285	0.00961538	1	1
HUS1B	1.87526	1.82414	1.73592	1.78082	1.60956	1.20507	1.34931	1.49935	1.26644	1.28359	1.27668	1.0834	1.31237	1.37916	1.56059	1.54085	0.833982	0.0417832	1	1
PLK1	3.012	3.02043	2.7276	2.38569	4.12336	3.09906	3.06026	2.44588	2.63747	2.66321	2.39241	2.81811	2.36434	2.8344	2.12969	2.70221	0.834376	0.0164336	1	1
MIR23A	2.42651	2.17692	2.33217	2.89904	2.75513	2.12072	2.73411	2.4138	2.24599	1.87482	1.5677	1.79973	1.92767	2.69737	1.92043	2.34053	0.837677	0.0417832	1	1
GPR33	1.31564	1.36083	1.27337	2.08852	1.55468	1.55735	1.57473	1.2905	1.18703	1.17512	1.2484	1.10467	1.40329	1.22834	1.37073	1.55336	0.838427	0.0229021	1	1
LDLRAP1	3.03465	2.37891	2.9525	2.97869	2.73398	2.55312	3.25276	2.64866	2.29961	2.2248	2.53839	2.36182	2.95526	1.98766	1.80269	2.67933	0.840894	0.0164336	1	1
LOC100303749	1.52061	1.5342	1.76668	1.55439	2.00656	1.49606	1.43628	1.18684	1.49166	1.42579	1.32253	1.45698	1.30541	1.23006	1.377	1.45698	0.842288	0.00104895	1	1
SMAD7	4.86752	4.33516	6.03295	6.82887	4.71884	4.24356	5.65488	5.16752	4.09208	4.9837	4.35929	4.50644	4.17127	4.24008	4.11916	4.14257	0.843515	0.0417832	1	1
LOC105377326	1.10578	1.10246	1.377	1.26873	1.37982	1.22144	1.33253	1.11968	0.974049	0.949323	1.08935	1.05293	1.24055	1.11133	1.04023	0.968992	0.844927	0.00786713	1	1
HNRNPA3	2.10266	2.33921	2.90568	2.34214	2.41267	1.94197	2.63079	2.15764	2.0724	2.22462	2.0698	2.19258	2.01231	1.82699	1.43502	2.13663	0.845545	0.0311189	1	1
GJB6	1.88325	2.19859	1.97941	2.07319	1.93858	1.98917	2.12027	1.64948	1.40524	1.6027	1.73072	1.41002	1.78168	2.1646	1.85461	1.83614	0.846479	0.00524476	1	1
OSM	2.37733	2.3007	2.46925	2.82632	3.4061	2.11133	2.62985	2.29552	2.22586	2.29552	1.92654	2.37807	1.81547	2.22859	2.70853	1.85311	0.846723	0.0386364	1	1
ZNF350	3.16712	3.48343	3.92519	3.90376	4.02556	3.365	3.8938	3.08239	3.1481	3.22269	3.26885	3.17254	3.33716	3.42463	2.20897	3.22026	0.847868	0.00786713	1	1
LOC101928401	1.29594	1.51952	1.68449	1.33579	1.55356	1.55277	1.10732	1.07152	1.25222	1.29594	1.18166	1.29594	1.00755	1.34472	1.45124	1.05647	0.848041	0.0305944	1	1
RPL23AP87	1.08122	1.46514	1.36432	1.32019	1.52677	1.29731	1.25583	1.34178	1.02236	1.13316	0.848786	1.01215	1.18577	1.26266	1.34432	1.01733	0.849412	0.0417832	1	1
TOP2A	3.61291	2.99425	3.03804	2.62479	4.45865	2.84076	3.02055	2.48858	2.4916	2.71318	2.53891	3.64814	2.85838	2.78193	2.54046	2.67425	0.851647	0.0311189	1	1
MIR511	1.21409	1.22947	1.32476	1.3294	1.64515	1.28634	1.28099	1.22454	1.01267	0.949616	1.09972	1.37393	1.21409	1.04731	1.32384	0.966862	0.853163	0.0332168	1	1
MIR1245A	0.618658	0.715128	0.827678	0.824486	0.976135	0.86068	0.821005	0.704286	0.694023	0.631978	0.598421	0.781694	0.716268	0.6941	0.607102	0.76902	0.854004	0.0229021	1	1
LINC00993	1.19576	1.68204	1.30579	1.55431	1.13824	1.34466	1.22712	1.21011	1.19719	1.29622	1.2182	1.12063	1.04317	1.11656	1.11869	1.0703	0.855421	0.0164336	1	1
LOC105377137	1.42579	1.35907	1.92806	1.44701	1.52239	1.28006	1.32676	1.27796	1.22634	1.33657	1.29824	1.18722	1.48613	1.18051	1.07154	1.27726	0.857348	0.0115385	1	1
GNG11	1.11548	1.13916	1.28046	1.10753	1.32873	1.43828	1.26609	1.05236	0.981742	1.05616	1.11235	1.02222	1.01549	1.11373	1.04665	1.18481	0.859341	0.00332168	1	1
ASNS	2.03872	1.78557	1.90291	1.81226	1.78342	1.71639	1.64618	1.55134	1.59792	1.6684	1.64618	1.53828	1.59275	1.43516	1.49128	1.51853	0.860819	0.000524476	1	1
LOC102724465	1.16805	1.18538	1.50057	1.26113	1.1282	1.36396	1.25042	0.979407	1.04611	1.1741	1.07214	1.27211	1.1043	1.04524	1.03855	1.09599	0.862973	0.00786713	1	1
KLHL6-AS1	1.70501	1.57016	1.9766	1.92591	1.66449	1.17804	1.67558	1.55214	1.46767	1.52076	1.5439	1.2976	1.17926	1.33849	1.47992	1.61747	0.864324	0.0229021	1	1
LCLAT1	4.78065	4.28974	4.92746	3.7535	4.42608	4.22335	5.28335	3.4221	3.75734	4.06537	4.37583	4.23212	4.1125	4.07562	3.26106	3.9131	0.864454	0.0229021	1	1
OR2T35	1.11959	1.64379	1.70595	1.6191	1.55087	1.84255	1.82485	1.44701	1.47665	1.3479	1.37054	1.3273	1.46691	1.53696	1.3537	1.24592	0.864879	0.0164336	1	1
MIR3672	0.805944	0.872627	0.815022	0.785726	1.10856	0.815443	0.862909	0.893304	0.790232	0.815022	0.741104	0.643967	0.785723	0.673387	0.643334	0.769586	0.866172	0.0181818	1	1
AREG	3.38317	3.31301	3.69489	3.28431	4.9442	3.22761	4.08563	4.04261	3.06117	3.13511	3.39573	3.16649	3.2424	2.93207	2.88917	3.04486	0.867058	0.0229021	1	1
DIRC1	0.925689	0.991067	0.933311	1.03622	1.10562	1.17888	0.917708	0.826859	0.835096	0.967006	0.90448	0.969325	0.858798	0.737845	0.925689	0.880676	0.867452	0.00874126	1	1
SEPTIN7P2	4.29552	3.6969	4.4263	3.55079	4.08794	3.59101	3.93053	4.58535	3.50698	3.62972	3.65538	3.26533	3.08275	3.135	2.43223	3.46892	0.867535	0.0311189	1	1
RRN3P1	2.73838	2.63875	2.79273	2.3509	3.12848	2.8029	2.5893	2.52496	2.33019	2.44808	2.25394	2.51577	2.80191	2.12852	1.87955	2.36535	0.867919	0.0164336	1	1
MIR363	0.937575	0.980478	1.06451	1.24471	0.917119	0.953425	0.91032	0.818871	0.881716	0.785496	0.896863	0.876989	0.80108	0.934852	0.987292	0.847596	0.869074	0.00786713	1	1
TCN1	1.49241	1.58439	1.75619	1.55527	2.68109	1.56101	1.55264	1.55594	1.39865	1.54334	1.54472	1.49626	1.61135	1.54785	1.44575	1.46981	0.869114	0.0417832	1	1
LOC101929551	0.858798	0.998576	0.966366	0.858798	1.07305	1.00209	0.877408	0.777299	0.837238	0.894287	0.726283	0.729062	0.729328	0.846394	1.02081	0.858798	0.869729	0.0222028	1	1
NAF1	3.75489	3.69916	4.97555	4.00638	4.05053	3.53018	4.17425	3.37609	3.5823	3.822	3.52804	3.61077	3.49407	3.40812	2.95459	3.7538	0.869895	0.00786713	1	1
TRDV2	3.79283	4.787	3.95666	2.2078	3.61586	4.69006	3.53109	3.15809	3.40814	3.41966	3.89614	2.88381	3.30938	3.44935	2.91328	3.29757	0.870068	0.0417832	1	1
RBM43	3.66625	3.69955	3.85042	3.5739	3.32722	4.15211	3.49922	3.16648	3.43566	3.51706	3.70297	2.99664	2.86968	2.90835	3.0434	3.20366	0.870597	0.0115385	1	1
NET1	3.77515	3.36681	3.91284	2.72965	3.68059	3.47291	3.4952	2.63776	3.24361	3.21173	3.61968	2.79942	3.20913	3.39948	2.28187	2.94917	0.870688	0.0311189	1	1
LINC02510	1.15546	1.14732	0.842188	1.09867	1.17586	1.02579	1.06782	0.910985	0.792606	0.96849	0.972535	1.05882	0.898511	0.897594	0.907689	1.0127	0.871653	0.0164336	1	1
CEP55	2.07544	2.21187	2.25743	1.91694	2.99467	2.35921	2.2097	1.92573	1.74954	1.87285	2.214	2.20555	1.95776	2.07544	1.91785	2.05385	0.87229	0.0339161	1	1
LINC01432	1.33132	1.4621	1.59659	1.61456	1.81347	1.46242	1.68317	1.41969	1.23115	1.06179	1.36052	1.56352	1.4391	1.29715	1.55563	1.37974	0.873169	0.0229021	1	1
METTL15	1.72625	2.06808	2.0746	1.74664	1.74664	2.16024	1.74664	1.76159	1.61201	1.62578	1.68266	1.56868	1.77291	1.83892	1.39406	1.65001	0.873763	0.0410839	1	1
CTNNAL1	1.54187	1.50793	1.46114	1.60247	2.29832	1.57671	1.49774	1.48062	1.27878	1.46794	1.33344	1.52782	1.39732	1.35573	1.61827	1.44884	0.874106	0.0311189	1	1
LINC00251	1.48253	1.75375	1.51921	1.59864	1.60942	1.63839	1.88998	1.40025	1.40583	1.37943	1.41955	1.44466	1.54878	1.42635	1.37402	1.52026	0.874371	0.0020979	1	1
MIR4320	0.963272	0.870225	1.08988	0.864031	1.09315	1.01895	0.94025	0.864031	0.864031	0.748076	0.706484	0.859803	0.737931	0.975013	1.13796	0.797107	0.874513	0.0409091	1	1
ZNF165	2.55831	2.55634	2.79651	2.47993	2.1467	2.08156	2.77	2.02198	2.2325	2.4298	2.26686	1.85549	2.49889	2.21035	2.06735	1.97965	0.874994	0.0311189	1	1
ALG14-AS1	1.15523	1.17043	1.39015	1.34082	1.11212	1.00114	1.18772	1.01002	1.09538	1.14054	0.899632	1.14337	1.03305	1.16275	1.1466	0.771894	0.875086	0.0417832	1	1
SLC25A33	4.18963	4.00343	4.50267	3.97861	4.17619	4.06534	4.60684	3.77697	3.57529	4.02393	3.80252	3.87259	3.77021	3.74877	2.9217	3.72472	0.875096	0.000699301	1	1
SLC7A5	7.36527	6.06581	7.16628	7.88568	7.85913	6.04835	7.75417	7.44349	5.7991	6.69505	6.42264	5.9766	6.54412	5.91999	5.72938	5.93421	0.875803	0.0229021	1	1
CD200R1L	1.11392	1.18589	1.20583	1.20349	1.15713	1.10011	1.24496	1.07036	1.08604	1.01099	0.800048	1.03002	0.986739	1.06061	1.108	1.09515	0.875965	0.00034965	1	1
CENPN	2.43791	2.35296	2.60551	2.59261	3.21877	2.55401	2.81707	2.14454	2.29925	2.39303	2.17616	2.83236	2.44806	2.29392	2.35717	2.00728	0.877117	0.0229021	1	1
PLK3	5.4245	5.23274	6.61942	6.61837	5.73751	5.12494	6.5117	6.05099	5.36318	5.17816	4.88036	4.76518	5.04025	5.18494	4.491	5.6458	0.878242	0.0311189	1	1
OR2A14	1.49466	1.5502	1.88563	1.30388	1.64011	1.93561	1.74477	1.4672	1.44325	1.4672	1.45802	1.34923	1.33545	1.39271	1.67859	1.4672	0.879014	0.0410839	1	1
SEC14L2	4.40219	4.30739	5.08396	4.37157	4.45798	4.23505	5.479	4.80504	4.57906	4.1826	4.25988	3.81745	3.95658	4.11969	2.98786	3.85812	0.879498	0.0311189	1	1
ADAMTS7P1	2.64094	3.01855	2.59756	2.89286	2.78834	2.62123	2.85733	2.80627	2.4337	2.29718	2.62119	2.59756	2.25699	2.10116	2.57212	2.27065	0.879522	0.00367133	1	1
LIMS2	2.14476	1.95224	1.9575	2.04134	2.36226	2.22873	1.89431	1.87196	1.75033	1.89899	1.79437	1.89431	2.02257	1.90943	1.5473	1.80411	0.879779	0.00367133	1	1
TMEM51-AS2	1.41458	1.45305	1.47147	1.84703	1.66816	1.32717	1.75486	1.38149	1.41366	1.52291	1.35738	1.30044	1.39279	1.33224	1.21094	1.46111	0.87995	0.0417832	1	1
MIR4705	0.723932	0.887497	0.883562	0.905743	0.766731	0.748544	0.822449	0.779752	0.688869	0.7497	0.665718	0.793275	0.608642	0.702329	0.752559	0.75367	0.880252	0.0417832	1	1
SPATA22	1.55607	1.66383	1.89717	1.54857	1.70855	1.59731	1.59713	1.28299	1.43959	1.43159	1.50657	1.37188	1.66449	1.53431	1.18112	1.68263	0.88041	0.0229021	1	1
PDE1A	1.36478	1.18894	1.47947	1.25359	1.18894	1.04285	1.30477	1.18352	1.09538	1.15612	1.14358	0.959572	1.15222	1.03982	1.14681	1.11289	0.880612	0.00716783	1	1
CENPU	2.15257	2.04493	2.35236	2.1051	2.54476	2.01641	2.09372	1.74688	1.95153	1.67828	1.77045	2.1231	1.82251	2.07824	2.18213	1.98603	0.880871	0.0311189	1	1
LINC00648	1.05647	1.15353	1.30823	1.23924	1.00383	1.08633	1.06021	0.89578	0.930775	0.913453	0.854259	1.0387	0.952522	1.14327	1.05038	1.17778	0.880962	0.0311189	1	1
SOX5-AS1	1.09695	1.13667	1.12331	1.33577	1.26878	1.09765	0.988141	0.958079	0.950611	1.01555	0.872465	1.26892	1.05196	1.01895	1.05628	0.922896	0.881045	0.0229021	1	1
CENPF	2.58968	2.5882	2.61201	2.44739	3.47486	2.58889	2.97871	2.40937	2.42314	2.36478	2.38078	2.55734	2.74957	2.34712	2.13242	2.48203	0.881327	0.00786713	1	1
NPY6R	1.2073	1.22242	1.01625	1.43611	1.25973	1.28841	1.18644	1.05739	0.973257	1.26684	1.00299	1.12086	1.01305	1.11077	1.11672	1.10444	0.881552	0.0229021	1	1
HEXD-IT1	2.5402	2.25879	2.42203	2.27294	2.68713	2.25879	2.60764	2.24406	2.28002	1.98071	2.17513	1.91717	1.88229	2.41722	2.19117	2.23832	0.881735	0.00472028	1	1
MAPK6	2.33358	2.46411	2.93463	2.70589	2.51413	2.50359	3.01792	2.1187	2.37645	2.68516	2.39561	2.59598	2.20207	2.4741	2.14837	1.95449	0.882066	0.0417832	1	1
MIR4744	1.4364	1.17609	1.25455	1.36233	1.44429	1.20075	1.23656	1.20075	1.16298	1.13001	1.13608	1.07181	1.1037	1.27104	1.12881	1.13505	0.882716	0.00384615	1	1
ZNF815P	4.26366	3.84147	5.16622	4.27905	4.31789	4.06517	4.31349	4.56075	3.64651	4.04258	4.04258	3.62917	3.60214	3.57284	3.12768	4.11108	0.882908	0.0211538	1	1
GPR132	5.95338	5.13754	5.76087	5.781	5.34414	5.04013	5.42592	5.43504	4.44108	4.77088	5.42163	4.54403	5.22606	4.64583	4.0787	5.11924	0.883783	0.0229021	1	1
MYH4	1.27469	1.3877	1.43582	1.3401	1.46331	1.18529	1.50857	1.0528	1.1662	1.14166	1.0356	1.21793	1.1845	1.43466	1.55352	1.12101	0.884156	0.0417832	1	1
MIR384	0.810335	0.684919	0.73486	0.766134	0.871267	0.851683	0.742236	0.735325	0.678573	0.626672	0.595589	0.743722	0.738187	0.800485	0.677078	0.621923	0.885459	0.0311189	1	1
EDDM3A	1.38535	1.35403	1.32961	1.37047	1.19773	1.29264	1.15399	0.944376	1.14347	1.17921	1.13419	1.18021	1.26954	1.21699	1.13971	1.13533	0.885593	0.00524476	1	1
LOC100507002	2.66876	2.67072	2.68816	2.95663	2.89164	2.61742	2.41302	2.10396	2.26737	2.46749	2.57117	2.52142	2.3091	2.53248	2.39363	2.3801	0.886398	0.0020979	1	1
TIMM17A	3.91915	3.86257	4.27386	4.16628	3.74581	3.98216	4.30167	3.47335	3.70984	3.72379	4.00235	3.87489	3.72379	3.41962	2.66114	3.60883	0.886416	0.00472028	1	1
BRMS1L	1.83393	2.0708	2.21359	2.15079	1.84331	2.02827	2.02287	1.80553	1.76465	1.66217	1.8644	1.80436	2.00343	1.74027	1.78792	1.71349	0.886654	0.0020979	1	1
PBX4	4.49581	4.35385	4.39183	4.32699	4.44102	4.24165	4.21751	4.43488	4.34059	4.04994	4.17198	3.68968	3.79416	3.19659	3.21298	3.8542	0.88694	0.0115385	1	1
SNORD114-24	0.978239	0.879046	0.740753	0.811653	0.789694	0.917325	0.814685	0.759711	0.640964	0.803235	0.72381	0.795077	0.813467	0.810257	0.75948	0.658892	0.887074	0.0311189	1	1
SLC38A11	1.24628	1.12421	1.31651	1.33671	1.3323	1.29025	1.46043	1.15573	1.25308	1.07417	0.972047	1.21175	1.24282	1.15123	1.11908	1.20822	0.887222	0.00786713	1	1
OR6C65	1.04261	0.978075	1.17348	1.23262	1.06533	1.13173	1.01685	0.999342	0.893816	0.87534	0.934466	0.846559	0.912645	1.15225	1.12755	0.975046	0.88734	0.0229021	1	1
TRIM16L	2.30715	2.34401	2.31186	2.4126	2.50357	2.2637	2.34746	1.75556	2.08671	1.97216	2.05877	1.99027	2.26289	2.28276	2.04867	2.35719	0.887421	0.00524476	1	1
LOC105372762	2.03068	2.05271	2.11216	2.12592	1.77297	1.8612	1.74445	1.8225	1.85908	1.65939	1.8274	1.90297	1.64368	1.51296	1.64593	1.76028	0.887579	0.0229021	1	1
CREM	3.7074	3.51854	3.72055	4.21683	3.89075	3.51854	4.28644	4.12426	3.52103	3.43906	3.47406	3.14805	3.51854	3.13499	2.89165	3.40279	0.887683	0.0111888	1	1
SRRD	2.85305	2.54504	3.06262	2.54684	2.64018	2.7691	2.85199	2.11221	2.33684	2.51253	2.55108	2.53166	2.61882	2.60719	2.26727	2.46853	0.888269	0.00524476	1	1
LINC00448	0.942799	0.922405	1.08134	0.960705	1.11059	0.941432	0.949213	0.969858	0.795051	0.90131	0.872871	0.833541	0.849098	0.941504	0.918551	0.812862	0.888803	0.00786713	1	1
EOLA1-DT	3.57059	4.00215	3.82484	4.03426	3.71752	3.39015	3.6713	3.56614	3.59694	3.44952	3.2839	3.05748	3.28726	3.04439	2.97557	3.69143	0.888812	0.00786713	1	1
BNIP1	3.19099	3.16937	3.33593	3.11744	3.13044	3.1966	3.18997	2.93666	2.94926	3.02112	2.88955	3.04518	2.94926	2.29717	2.51718	2.9285	0.889343	0.000174825	1	1
LINC02201	1.1908	1.12383	1.4513	1.15995	1.29388	1.30244	1.32538	1.03162	1.23004	1.03748	0.961325	1.20283	1.10696	1.28398	1.20967	1.05658	0.889678	0.0417832	1	1
ARIH2OS	2.32518	2.69845	2.48116	2.66124	2.8921	2.81701	2.50606	2.41646	2.25714	2.26525	2.32736	2.76171	2.28377	2.1444	2.36964	2.20938	0.890075	0.0115385	1	1
NRIP3	1.73804	1.7328	1.82098	1.87564	1.90286	1.75475	1.83598	1.52734	1.68246	1.75887	1.57209	1.50705	1.73556	1.5474	1.61155	1.54911	0.89022	0.0020979	1	1
MAP3K7CL	2.59343	2.40237	2.85736	2.53483	2.64376	2.40237	2.39069	2.24604	2.24813	2.44108	2.13291	2.28396	2.30981	2.02589	2.42115	2.29568	0.890347	0.00454545	1	1
MAIP1	4.77057	4.45948	5.77075	5.03254	4.90556	4.62382	5.23392	4.39021	4.77775	4.73176	4.58382	4.7607	4.72028	4.26163	3.28619	4.32223	0.890386	0.0229021	1	1
LOC105369388	1.5008	1.39578	1.74316	1.44537	1.67445	1.7624	1.48013	1.46121	1.3452	1.43978	1.46683	1.65127	1.12598	1.47587	1.35424	1.2778	0.890612	0.0311189	1	1
JAM3	2.66079	2.27622	2.94845	2.83066	2.89863	2.4562	2.68231	2.22747	2.4562	2.44438	2.4562	2.37283	2.44165	2.4562	2.08392	2.53766	0.890723	0.0178322	1	1
SPTY2D1	4.07013	4.23821	4.86392	4.71522	4.33407	3.79263	4.93656	3.85433	3.86679	4.1142	3.99446	4.01016	4.20854	3.83112	3.57063	3.99851	0.89081	0.0229021	1	1
SNRPF	3.28031	3.32771	3.43281	3.74027	3.06446	3.38865	3.37362	2.91669	3.25725	3.26555	3.29417	3.07073	2.92285	3.07073	2.44719	2.79954	0.891009	0.00472028	1	1
DUSP10	5.16985	4.76435	5.9283	5.91392	5.96121	4.97783	5.84531	5.191	4.90165	5.3364	4.74979	5.1679	4.89744	4.97617	4.11928	4.86654	0.891647	0.0417832	1	1
BCL7A	2.17641	2.17281	2.42104	2.18595	2.34861	1.91947	2.63597	2.03183	2.04144	1.92454	2.31596	1.90075	2.04144	2.04144	1.89573	1.9897	0.891674	0.0222028	1	1
RGS21	1.62063	1.6345	1.77194	1.80746	1.61786	1.70919	1.61786	1.61974	1.44331	1.61786	1.36995	1.61786	1.46947	1.36057	1.45856	1.54938	0.891826	0.00192308	1	1
IBSP	1.20113	1.51503	1.3109	1.20225	1.37346	1.01564	1.19589	1.1675	1.06622	1.1718	1.15017	1.07786	1.17214	1.17645	1.08827	1.03803	0.891973	0.0164336	1	1
LOC105378468	1.35054	1.44058	1.47784	1.56321	1.69245	1.36421	1.67277	1.24436	1.31802	1.49132	1.24863	1.27804	1.38964	1.48865	1.23485	1.42351	0.89232	0.0417832	1	1
IMMP1L	2.27578	3.01846	3.05407	2.57128	2.92498	3.03006	3.01289	2.24711	2.57725	2.48772	2.58059	2.7437	2.76243	2.7625	2.22476	2.45435	0.893262	0.0417832	1	1
PRC1-AS1	2.25526	1.86994	2.20062	2.45176	1.94198	1.98257	1.97531	1.83795	1.82483	1.95366	1.77355	1.78015	1.89815	1.88289	2.00876	1.89825	0.893339	0.0164336	1	1
MIR518D	1.16487	0.994224	1.14785	1.0016	0.959451	1.11952	1.10113	1.08478	0.826328	0.921296	0.993479	0.772309	1.26394	0.917951	0.83845	0.985533	0.893625	0.0417832	1	1
CCR4	7.15871	6.95876	6.7915	6.67891	7.04654	6.54625	6.87866	6.06127	6.09996	6.64293	6.17802	5.9841	6.84789	6.15549	4.78626	6.4625	0.893638	0.0020979	1	1
PPM1N	3.18088	2.97932	3.5832	2.94623	3.06446	3.12657	3.04279	3.10056	3.10157	2.71814	2.46269	3.11328	2.91459	2.91459	2.09486	2.77224	0.893755	0.0391608	1	1
CIP2A	1.90026	1.8191	2.0826	1.79904	2.06267	2.15591	2.2706	1.68511	1.88512	1.62308	1.93599	1.86811	1.6788	1.84209	1.88744	1.78787	0.893887	0.0311189	1	1
LINC01799	0.956899	1.13752	1.29649	1.18138	1.15872	1.17934	1.11259	1.00954	1.17576	1.04472	1.02419	1.04472	1.02387	1.10673	0.893321	0.898363	0.893941	0.0211538	1	1
RGS1	7.29176	6.58038	8.07656	7.93936	6.81431	6.72965	7.901	6.56309	6.84103	7.034	6.33198	6.96294	6.33688	5.99436	6.34039	6.61043	0.894174	0.0229021	1	1
BMP2	1.39642	1.37893	1.43873	1.36677	1.67261	1.37207	1.68716	1.26881	1.31099	1.30231	1.17328	1.2676	1.23647	1.28214	1.45724	1.55958	0.894356	0.0229021	1	1
IDI1	5.55344	5.38242	5.90791	6.25378	5.53793	4.7688	6.03689	5.84309	5.35653	5.23158	5.27238	4.85003	5.09146	4.50483	4.23026	4.97867	0.894474	0.0229021	1	1
SERPINA9	1.3364	1.32521	1.28105	1.55883	1.43565	1.52643	1.38631	1.34743	1.37934	1.14528	1.15404	1.46226	1.3021	1.26954	1.19399	1.07862	0.894859	0.0417832	1	1
SAA3P	1.44606	1.45641	1.38057	1.45027	1.09342	1.44352	1.59066	1.40125	1.15383	1.32403	1.07966	1.12293	1.43175	1.38057	1.42891	1.02267	0.894882	0.0246503	1	1
MIR101-1	2.525	2.28037	2.28037	2.58302	2.51513	2.55311	2.19423	2.28037	2.27026	2.28037	2.31627	1.99652	2.28212	2.00435	2.09934	1.95338	0.894999	0.0263986	1	1
MIR524	1.30729	1.28757	1.38838	1.26155	1.38526	1.35514	1.43967	1.18423	1.13654	1.16174	1.23726	0.989684	1.18506	1.53149	1.14647	1.27634	0.895288	0.0115385	1	1
LOC105379289	0.947878	0.926442	1.02386	1.0133	1.0127	0.891365	1.03539	0.913543	0.924888	0.826012	0.833267	0.947423	0.899845	0.930913	0.763992	0.846742	0.895359	0.00786713	1	1
RDH13	2.80933	3.09498	3.07613	3.16757	3.10306	2.84766	3.21113	2.73934	2.52089	2.98924	2.64149	2.76604	2.75221	2.4899	2.85132	2.78478	0.895498	0.0020979	1	1
SREBF1	3.68569	3.68695	4.07653	4.44276	3.61426	3.82449	4.2179	3.64402	3.68695	3.28788	3.86488	3.34082	3.44699	3.5487	2.9188	3.99119	0.895838	0.0333916	1	1
MTFP1	3.99749	3.98601	4.26859	4.58848	4.19391	3.85134	4.95591	4.63417	3.80969	4.30425	3.74981	3.86295	3.30914	3.83477	3.46205	3.40828	0.895933	0.0417832	1	1
ZSCAN16	3.57797	3.47712	3.63992	2.77622	3.43293	3.71446	3.32551	3.05314	3.24578	3.14327	3.15408	2.98183	3.24765	2.71088	3.01743	3.0292	0.895988	0.0115385	1	1
ACAD8	2.56237	2.72321	2.73182	2.66457	2.44223	2.73257	2.85068	2.18437	2.31171	2.61346	2.54834	2.44223	2.64432	2.20452	2.24546	2.35993	0.89614	0.00367133	1	1
NAV2-AS4	1.8053	1.92422	1.72561	2.49069	1.90322	1.85048	1.93821	1.8295	1.8417	1.7584	1.54849	1.50676	1.65613	1.67259	2.11148	1.79574	0.896578	0.0417832	1	1
LOC105379149	1.17136	1.21671	1.23334	1.34684	1.25055	1.16818	0.921606	1.1672	1.04587	1.06597	0.983459	1.13877	1.13504	0.842815	1.17334	1.02584	0.896637	0.0229021	1	1
LNCPOIR	1.24512	1.11697	1.22975	1.30237	1.17454	1.16714	1.42878	1.14344	1.09454	1.11091	1.13805	1.01035	1.04577	1.14344	1.09921	1.20754	0.897035	0.00472028	1	1
GRPEL2-AS1	1.92322	1.92445	1.84912	2.27361	2.05231	1.81076	2.04312	1.58068	1.77529	1.76636	1.95822	1.85268	1.88299	1.95357	1.72986	1.51475	0.897602	0.0417832	1	1
ACSF2	2.08526	2.36266	2.08526	2.29298	2.6547	2.08526	2.1773	1.95579	1.9742	2.01147	2.08526	2.08526	2.04971	1.98124	2.06259	1.96337	0.897605	0.00174825	1	1
ELL2	5.19586	4.42529	5.47975	5.69259	5.20054	4.51053	4.98233	5.0408	4.62244	4.96823	4.6837	4.31672	4.42546	4.4378	4.09183	4.38081	0.897904	0.0311189	1	1
FBXO5	2.62247	2.52146	2.71125	2.80877	3.40703	2.81123	3.07705	2.48909	2.23026	2.46642	2.42558	3.09426	2.73369	2.53449	2.53449	2.53449	0.897936	0.0409091	1	1
LOC100130452	1.19216	1.19112	1.12041	1.13197	1.47272	1.34176	1.07686	1.0669	1.10224	1.37684	1.06522	1.10326	1.00859	0.887114	1.0509	1.18387	0.897991	0.0311189	1	1
SPATA1	1.16637	1.02582	1.10966	1.28818	1.24547	1.15523	1.09538	0.856557	1.04269	0.971353	1.06	1.05126	1.14572	1.09538	1.11234	1.00984	0.898881	0.025	1	1
ZNF860	1.75633	2.07621	1.68628	1.78221	1.95467	2.01167	1.66273	1.81283	1.54133	1.81973	1.66855	1.62266	1.51092	1.6159	1.7228	1.62911	0.898909	0.0311189	1	1
HAUS2	3.85802	3.99579	4.73382	4.75821	4.8353	4.53876	4.76027	3.33678	3.7421	4.0906	3.98309	4.39117	4.24463	4.71362	3.80706	4.09652	0.899469	0.0417832	1	1
SNED1-AS1	1.88383	1.82462	2.19849	2.04657	2.07328	1.82281	2.19544	1.89431	1.72871	1.75149	1.85167	1.73018	1.90611	1.71867	1.84178	1.82281	0.899647	0.0244755	1	1
CDH9	1.22703	1.41219	1.27367	1.22468	1.61752	1.51964	1.39658	1.29929	1.21342	1.13062	1.17809	1.20957	1.39195	1.26063	1.38836	1.11493	0.899661	0.0311189	1	1
GRAMD2B	2.95826	2.9798	2.96231	2.6381	2.83229	3.50498	3.07061	2.61292	2.86622	2.75609	2.73182	2.79419	2.568	2.55817	2.30469	3.04815	0.900086	0.0229021	1	1
UPK1A	1.50734	1.5544	1.66938	1.81029	1.65341	1.76816	1.79556	1.60233	1.4064	1.50808	1.45057	1.455	1.68161	1.59681	1.39924	1.51577	0.900629	0.0229021	1	1
ANK1	2.63483	2.26988	2.34977	2.27224	2.60811	2.4969	2.79555	2.31055	2.13028	2.07762	2.31356	2.03779	2.16191	2.3786	2.19646	2.58086	0.900972	0.0311189	1	1
LOC101928711	1.37893	1.54897	1.39516	1.58106	1.40908	1.55441	1.40908	1.2161	1.35011	1.33375	1.32906	1.24988	1.34022	1.46468	1.427	1.20367	0.90173	0.0103147	1	1
CERS5	4.14888	3.72333	4.27619	3.88164	4.34619	3.56735	4.01715	3.71224	3.51198	3.70541	3.80297	3.64082	4.14834	3.72049	2.70334	3.47589	0.901861	0.0229021	1	1
LINC02953	1.52532	1.62132	1.49152	1.43386	1.58039	1.65753	1.59045	1.50415	1.47978	1.39028	1.38079	1.39998	1.3109	1.34295	1.37078	1.46024	0.901893	0.0020979	1	1
ICOS	5.65921	5.86165	6.69373	5.85549	6.19178	5.87008	6.78592	5.35747	5.574	5.47875	5.62771	5.76944	5.42784	5.52079	4.868	6.14398	0.901919	0.00332168	1	1
MBD3L1	1.01468	1.23986	1.1075	0.982803	1.24977	1.19561	1.01468	0.966626	0.975709	0.999654	0.955239	0.92717	1.07986	1.01262	1.27382	0.864315	0.902356	0.0386364	1	1
LINC02302	0.991899	0.873107	1.09988	1.18556	1.07375	1.15792	1.06631	0.89915	0.951822	1.00057	1.01534	0.858662	1.02012	0.940744	0.993316	0.96618	0.902818	0.0417832	1	1
KRTAP5-5	2.11753	1.84244	1.94482	1.86576	1.9432	1.76717	1.76481	1.48837	1.55136	1.68161	1.46966	1.78011	1.7221	1.85358	2.41835	1.4199	0.903395	0.0417832	1	1
LOC105374643	1.14695	0.928837	1.01895	1.01895	1.03749	1.14343	1.01895	1.03851	0.859201	0.98372	0.893866	1.03749	0.964215	0.989841	0.866255	0.862405	0.903475	0.0444056	1	1
ZCCHC10	3.14243	3.11462	3.17814	2.98067	3.29615	3.21871	3.2087	2.4761	3.06773	3.07454	2.78762	3.05949	3.30096	2.76419	2.223	2.96889	0.903655	0.0229021	1	1
AMY2B	1.51526	1.54008	1.51088	1.61818	1.55059	1.39616	1.79516	1.78836	1.53244	1.33164	1.35824	1.27515	1.34716	1.39616	1.18712	1.47841	0.903658	0.0244755	1	1
LINC00923	1.57464	1.69753	1.6253	1.91869	1.64084	1.58841	1.48389	1.60192	1.53937	1.51408	1.58469	1.25549	1.55867	1.47112	1.42335	1.45176	0.904007	0.0115385	1	1
ZNF410	3.46376	3.3416	3.64661	3.48697	3.88494	3.21268	3.49822	3.20083	3.12945	3.35825	3.36723	3.25955	3.32049	3.00557	2.78547	3.1069	0.904549	0.00524476	1	1
PIGA	5.22586	5.04591	5.90786	5.4262	5.25635	5.02825	5.5986	4.67384	5.13042	5.18069	5.05243	4.97519	4.83541	4.46219	4.27944	5.01442	0.904644	0.00524476	1	1
BAZ1A-AS1	4.15696	4.04078	4.49966	4.45735	4.12111	4.10856	5.00749	3.55985	3.76084	4.05702	4.06689	4.18894	4.1068	4.06004	3.54514	4.00505	0.904678	0.0115385	1	1
TDRD12	1.63267	1.71582	1.50526	1.7634	1.53114	1.55396	1.50702	1.5104	1.41087	1.33673	1.40191	1.39065	1.47679	1.50702	1.50702	1.49878	0.904818	0.00314685	1	1
LINC01362	1.00452	1.01506	1.04766	0.965368	1.36056	1.05841	1.04914	1.08689	1.03135	0.962726	0.891503	0.941911	0.95773	0.975651	0.90178	0.978928	0.905088	0.0311189	1	1
NSUN6	2.53016	2.37967	3.00958	2.37441	2.59852	2.63492	2.65108	2.20699	2.36973	2.33633	2.17445	2.48478	2.56328	2.33897	2.09144	2.58844	0.905111	0.0115385	1	1
PMAIP1	4.496	4.5756	4.91566	5.19842	4.77397	4.5116	5.46008	4.01026	4.30992	4.9152	4.27119	5.08462	4.32548	4.4904	4.496	3.5949	0.905377	0.0176573	1	1
AGAP1-IT1	1.34716	1.32412	1.29169	1.34096	1.85379	1.42321	1.38976	1.20553	1.23087	1.27488	1.28771	1.35645	1.29611	1.40577	1.27734	1.27734	0.905811	0.0216783	1	1
LOC100131496	1.69222	1.73747	1.55062	1.73053	1.85777	2.08398	1.83554	1.62421	1.59442	1.66526	1.42046	1.69709	1.54902	1.41733	2.01068	1.57245	0.906251	0.0417832	1	1
LINC01746	1.34302	1.02417	1.25443	1.29604	1.23063	1.31176	1.31481	1.16523	1.16199	1.12694	1.17925	1.08313	1.22193	1.15503	1.0239	1.10949	0.90648	0.0115385	1	1
SLC25A30	3.97805	3.69094	3.86475	3.82175	3.92384	3.8402	3.65141	3.49472	3.37009	3.7347	3.56887	3.41703	3.20116	3.58813	3.43126	3.40495	0.906773	0.000699301	1	1
AP3M2	6.59715	6.42147	6.67102	6.41914	6.68832	5.84901	6.32627	5.63604	6.15492	6.18698	6.19523	5.53765	6.23256	5.67874	4.28481	6.5429	0.907097	0.0115385	1	1
ATOX1-AS1	1.15017	1.21903	1.15017	1.24782	1.29596	1.15017	1.21953	1.15058	1.03116	1.04619	1.02394	1.09586	1.09013	1.09748	1.3257	0.974174	0.907121	0.0223776	1	1
LY6G5C	2.46678	2.43539	2.74001	2.34805	2.63327	2.89176	2.88075	2.64788	2.45083	2.33815	2.3458	2.29144	2.08108	2.45083	2.42456	2.43245	0.907449	0.020979	1	1
NUDT15	2.78185	2.72231	3.10223	3.55894	2.82036	2.78558	3.28772	2.50772	2.87273	2.60682	2.61966	2.59138	3.09326	2.70323	2.53752	3.04266	0.907635	0.0417832	1	1
MYL12-AS1	1.35194	1.26831	1.24291	1.37432	1.37478	1.36573	1.57051	1.28235	1.30457	1.05207	1.21887	1.28429	1.26556	1.26198	1.15974	1.31407	0.907699	0.0229021	1	1
ZCWPW1	2.5831	2.749	2.88113	2.49069	2.49069	2.6969	2.62052	2.12773	2.4811	2.36037	2.4758	2.63644	2.20031	2.38748	2.27762	2.66575	0.908047	0.0104895	1	1
LOC105374265	1.62631	1.38197	1.30751	1.31909	1.40324	1.4757	1.54166	1.35276	1.23322	1.40156	1.39933	1.25083	1.2451	1.35304	1.25634	1.25341	0.908507	0.0229021	1	1
LOC105377714	1.56602	1.61816	1.6683	1.6361	1.76467	1.67673	1.82176	1.45572	1.63366	1.61144	1.44102	1.67778	1.56715	1.61816	1.41677	1.31785	0.909339	0.025	1	1
PWWP3B	1.56479	1.59746	1.49706	1.45631	1.59385	1.68937	1.66649	1.39893	1.33657	1.47602	1.23182	1.49706	1.43771	1.66763	1.53152	1.36082	0.909413	0.025	1	1
LINC02826	0.950756	0.954479	1.06385	1.12373	1.03315	1.13882	1.00141	0.834852	0.937909	1.0472	0.869218	1.00522	0.954479	1.02988	0.916605	0.900955	0.90945	0.0333916	1	1
RGCC	6.8941	6.8773	8.10273	8.96106	7.28642	7.00847	7.55974	7.121	6.60653	6.89378	6.77352	6.42181	6.65626	7.04765	6.4958	7.59479	0.909469	0.0417832	1	1
LOC105372430	2.0541	2.35727	2.18396	2.12853	2.09448	2.13041	1.75572	1.94092	1.79467	1.84122	1.67898	2.09022	2.1246	1.78291	2.01085	1.93388	0.909683	0.0311189	1	1
PICSAR	2.43294	2.29977	2.6659	2.4912	2.91335	2.74578	2.67477	2.17339	2.26416	2.3809	2.25595	2.54566	2.40345	2.68195	2.46942	2.14217	0.909801	0.0417832	1	1
MFSD11	4.60808	4.81769	4.83554	4.88228	4.86025	4.53052	5.4042	4.87768	3.88991	3.95931	4.75746	4.19918	4.55666	4.51413	4.28629	4.67318	0.91013	0.0229021	1	1
C19orf25	2.37678	2.59093	1.91682	2.42193	2.2782	2.41352	2.3625	2.17276	1.97731	2.22156	2.14073	2.29397	2.1984	1.98069	1.90642	2.25407	0.910186	0.0164336	1	1
MIR4276	0.973678	1.04842	0.903323	0.944364	0.996141	1.05662	0.930598	0.774831	0.836892	0.856285	0.91314	0.955504	0.919288	1.00251	0.843497	0.919288	0.910346	0.0288462	1	1
RGS7BP	1.73095	2.02668	1.72047	1.8663	1.90456	1.75809	1.73667	1.71612	1.5222	1.79152	1.72582	1.80161	1.4999	1.49029	1.73095	1.63769	0.910363	0.025	1	1
CTPS1	4.539	4.36211	4.62319	4.86113	4.1249	3.97936	4.45543	4.13581	4.2411	4.13449	4.12682	4.3167	3.9	3.93563	3.41641	4.02909	0.910761	0.0311189	1	1
LOC105377125	1.04582	1.06108	1.11822	0.954479	1.1458	1.21239	1.17431	1.07312	0.9412	0.914799	0.953806	0.960116	1.20683	1.02975	0.923699	1.02777	0.910801	0.0417832	1	1
CLN8	2.83448	2.8733	3.40504	2.86544	2.84218	2.68805	2.79943	2.65965	2.56247	2.61089	2.47596	2.73027	2.56508	2.63412	2.79482	2.74876	0.910833	0.00122378	1	1
DEPDC1B	1.73699	1.8354	1.67856	1.73336	2.24703	1.72037	1.70329	1.65819	1.5672	1.60879	1.65447	1.9631	1.7283	1.53474	1.60669	1.50387	0.911168	0.0164336	1	1
FAM153CP	5.18479	4.90991	5.10702	5.19597	5.43947	5.42387	5.07042	5.31622	4.68369	4.71384	4.75551	4.07492	5.07424	4.47583	4.37082	5.09817	0.911187	0.0164336	1	1
CDH1	1.89963	1.75329	1.98093	1.80761	1.96966	2.1939	1.81056	1.67647	1.81113	1.78296	1.65099	1.88347	1.50617	1.77894	1.91406	1.71424	0.911286	0.0417832	1	1
LY6G5C	2.33414	2.34263	2.51873	2.24106	2.45302	2.70734	2.67171	2.41795	2.31739	2.15244	2.22592	2.14563	2.02131	2.39565	2.26611	2.29902	0.911672	0.0164336	1	1
LY6G5C	2.33414	2.34263	2.51873	2.24106	2.45302	2.70734	2.67171	2.41795	2.31739	2.15244	2.22592	2.14563	2.02131	2.39565	2.26611	2.29902	0.911672	0.0164336	1	1
LY6G5C	2.33414	2.34263	2.51873	2.24106	2.45302	2.70734	2.67171	2.41795	2.31739	2.15244	2.22592	2.14563	2.02131	2.39565	2.26611	2.29902	0.911672	0.0164336	1	1
LY6G5C	2.33414	2.34263	2.51873	2.24106	2.45302	2.70734	2.67171	2.41795	2.31739	2.15244	2.22592	2.14563	2.02131	2.39565	2.26611	2.29902	0.911672	0.0164336	1	1
LY6G5C	2.33414	2.34263	2.51873	2.24106	2.45302	2.70734	2.67171	2.41795	2.31739	2.15244	2.22592	2.14563	2.02131	2.39565	2.26611	2.29902	0.911672	0.0164336	1	1
LY6G5C	2.33414	2.34263	2.51873	2.24106	2.45302	2.70734	2.67171	2.41795	2.31739	2.15244	2.22592	2.14563	2.02131	2.39565	2.26611	2.29902	0.911672	0.0164336	1	1
DUSP5	4.39444	4.33766	4.15477	4.93104	4.4407	3.34568	4.62813	4.0684	3.9601	4.31305	4.10427	3.81473	4.20802	4.36335	3.04218	3.56389	0.9117	0.0417832	1	1
LOC105376420	0.966686	0.887575	0.977689	0.982597	1.13721	1.01437	0.919288	0.966391	0.811415	0.931793	0.902855	0.919288	0.881848	0.965615	0.918355	0.774866	0.911862	0.0176573	1	1
DYRK3	1.46295	1.51835	1.38239	1.50084	1.426	1.36958	1.3405	1.32513	1.3405	1.44335	1.33934	1.34759	1.21104	1.38114	1.16545	1.17305	0.912013	0.00856643	1	1
SCML2	1.53851	1.4672	1.84327	1.58522	1.6581	1.54437	1.70312	1.39134	1.4355	1.44644	1.555	1.53672	1.50979	1.43994	1.50979	1.47784	0.912388	0.00716783	1	1
TRAIP	2.17314	2.3965	2.34739	2.33982	2.44612	2.52742	2.43422	2.52334	2.05786	2.03018	2.20214	2.3264	2.19202	2.07561	2.09526	2.04653	0.912415	0.0164336	1	1
CLYBL	4.00388	3.6155	3.91803	3.47139	3.72371	4.22056	4.19163	3.62482	3.71851	3.88404	3.71062	3.28539	3.31944	3.41941	3.18931	3.69266	0.912432	0.0311189	1	1
KIFBP	4.09275	3.92523	4.43595	4.06822	4.18701	4.00493	4.67066	3.92404	3.70528	3.7063	3.93649	3.93852	3.9771	3.59828	3.20947	4.47952	0.912511	0.0164336	1	1
LOC105374642	1.32269	1.28139	1.32535	1.61965	1.2128	1.43604	1.28086	1.28086	1.32161	1.31616	1.09343	1.17819	1.19457	1.18805	1.3474	1.20092	0.912544	0.0449301	1	1
MED26	4.22184	4.25359	4.56614	4.57324	4.65402	3.91231	4.73227	4.05174	4.0576	3.96274	4.14022	4.01321	4.21958	3.95106	3.76254	4.11663	0.912683	0.0115385	1	1
PNO1	3.63651	3.42421	3.9745	3.5732	3.3829	3.81266	4.13451	3.10319	3.76171	3.59227	3.30558	3.50274	3.41306	3.56856	2.86675	3.32888	0.91284	0.0417832	1	1
MTOR-AS1	1.41037	1.32599	1.18249	1.45245	1.30696	1.29571	1.14176	1.27693	1.15163	1.21219	1.25401	1.05722	1.24721	1.14164	1.20393	1.15641	0.913052	0.0417832	1	1
LOC105372971	2.01288	1.77897	1.86245	2.07887	1.94538	2.0752	2.11489	2.10943	1.93687	1.59038	1.84504	1.7234	1.94162	1.60654	1.80295	1.72966	0.913343	0.0417832	1	1
GAS1RR	1.60307	1.37185	1.46316	1.48582	1.5688	1.30678	1.3631	1.39701	1.31227	1.38232	1.35953	1.17894	1.30633	1.31574	1.34747	1.33533	0.913425	0.0311189	1	1
MIR1236	1.90065	1.92794	1.50733	2.03776	1.80202	1.6852	1.66826	1.59146	1.64842	1.59023	1.66826	1.64337	1.4166	1.47601	1.79919	1.88159	0.913477	0.0449301	1	1
LINC02696	2.03498	2.0255	2.23646	1.8315	2.39333	2.25724	2.06443	1.94417	1.70853	1.99233	2.13709	1.98201	1.90705	1.72441	2.05749	1.98016	0.91348	0.0417832	1	1
TARID	1.21175	1.32987	1.22105	1.39919	1.14782	1.35884	1.36466	1.21247	1.18653	1.21515	1.20401	1.21175	1.0466	1.16491	1.23408	1.13475	0.913566	0.0333916	1	1
PA2G4	3.72825	3.71317	3.72595	3.55954	3.52706	3.40764	4.02123	3.89294	3.36585	3.20042	3.48748	3.51633	3.59609	2.74819	3.20863	3.15221	0.91361	0.0311189	1	1
FASN	4.32612	4.52726	4.37854	5.54594	4.63479	3.76886	4.88935	4.66158	4.31552	4.24578	4.14622	4.23809	4.12487	4.22979	3.43505	4.27874	0.913704	0.0417832	1	1
BACE2	1.72042	1.74301	1.84718	1.58813	1.87298	2.02273	1.99816	1.71104	1.66175	1.71267	1.58636	1.63528	1.5755	1.69626	1.6143	1.83989	0.913993	0.0164336	1	1
RWDD1	4.21478	4.26056	4.46511	4.17453	4.24732	4.17492	4.53814	3.76851	4.0629	4.16365	4.01686	4.00504	4.29169	4.11411	3.47134	3.45879	0.91426	0.00332168	1	1
RBFA	2.97016	2.98218	2.96207	2.55634	2.71647	2.97525	3.0602	2.52113	2.81404	2.68217	2.85262	2.69776	2.44356	2.56826	2.694	2.50898	0.914692	0.0115385	1	1
LOC105379031	1.58059	1.62746	1.71196	1.44983	1.69833	1.56069	1.54471	1.2496	1.52959	1.38378	1.5438	1.54471	1.77907	1.23321	1.54471	1.33383	0.914819	0.0410839	1	1
MEIS2	1.5893	1.75178	1.31922	1.51948	1.51673	1.51948	1.59939	1.33044	1.40138	1.47079	1.30347	1.3143	1.45706	1.51948	1.45912	1.47742	0.915714	0.0160839	1	1
DIP2C	3.69903	3.54695	3.54695	3.70865	4.21785	3.54695	4.14999	3.83144	3.48446	3.32085	3.62573	3.38875	3.15203	3.54695	3.20062	3.55987	0.915994	0.0442308	1	1
PRKX	6.39833	6.27097	5.86847	6.69073	5.71261	6.16693	5.75917	6.15239	5.68303	5.62308	5.96313	5.56506	4.80643	5.59981	5.43532	5.65719	0.916002	0.00524476	1	1
ZNF326	5.47193	5.46598	6.19627	5.69402	5.73559	5.68697	5.98994	5.10558	5.40134	5.53465	5.30589	5.5351	5.54123	5.25532	4.40025	5.3311	0.916356	0.00524476	1	1
OMG	1.49603	1.65851	1.43749	1.49522	1.502	1.53455	1.42621	1.49592	1.22895	1.30425	1.36158	1.42621	1.37468	1.42621	1.42621	1.38583	0.916364	0.00227273	1	1
ADIPOQ	1.82206	2.01663	1.92662	1.95654	2.16071	2.26879	1.87749	1.75701	1.9311	1.78844	1.88129	1.73872	1.82364	1.82149	1.73682	2.05261	0.916507	0.0311189	1	1
WEE2-AS1	1.9709	1.84015	1.98203	1.85598	2.13942	1.84021	1.89501	1.80559	1.83495	1.60728	1.60865	1.72141	1.75913	1.95562	1.78599	1.86241	0.916804	0.00786713	1	1
CCNE1	3.23769	3.48926	3.04649	2.83593	3.31622	3.04158	3.09311	2.77189	3.09229	2.92987	3.2531	2.81609	2.88771	2.63795	2.93351	2.69244	0.917204	0.0311189	1	1
B3GNT9	2.82025	2.9493	2.89083	3.23377	2.89453	2.81773	3.12806	2.83643	2.36661	2.57523	2.5455	2.77417	2.86921	2.88656	2.90307	2.69675	0.917285	0.0229021	1	1
AIG1	1.89495	1.93747	1.86539	1.5594	1.84157	1.96926	1.75097	1.71455	1.69047	1.77402	1.81979	1.55762	1.6537	1.68976	1.50532	1.71455	0.917374	0.0152098	1	1
RABGGTB	5.45926	5.35152	6.06762	5.58524	5.67395	5.60101	6.16632	5.2429	5.51157	5.52076	5.34554	5.41326	5.40757	5.07179	4.43486	5.13343	0.917659	0.00524476	1	1
VGLL3	1.66217	1.7595	1.982	1.74647	1.886	1.77117	1.80088	1.7213	1.76073	1.71395	1.44641	1.92558	1.58924	1.55602	1.53671	1.62623	0.917686	0.0311189	1	1
LINC02213	1.93926	1.72526	1.77506	1.51196	1.65205	1.88279	1.79765	1.56076	1.5058	1.53492	1.64709	1.67575	1.71691	1.65277	1.47789	1.72554	0.917922	0.0417832	1	1
PLGRKT	2.39103	2.30096	2.67389	2.07502	2.31339	2.29292	2.66496	2.04262	2.25085	2.25085	2.31116	2.26836	2.25616	2.06313	2.01178	2.26975	0.917978	0.0106643	1	1
PRSS59P	1.23561	1.13023	1.2449	1.45295	1.50534	1.24139	1.23907	1.16671	1.15025	1.1655	1.17225	1.23561	1.15327	1.02564	1.39121	1.22522	0.918404	0.0449301	1	1
TP53INP2	3.93018	3.63482	3.71489	4.67784	4.0446	3.61699	3.73902	4.06218	3.6069	3.52697	3.66851	3.46363	3.51872	3.66967	3.33971	3.4605	0.918743	0.0229021	1	1
KDM4D	1.85588	2.20319	1.9489	2.12105	2.05772	2.07943	2.19615	2.02652	2.12672	1.84133	1.96529	1.85882	1.78086	1.9489	1.65604	1.87991	0.918792	0.0449301	1	1
DDX20	3.43807	3.59641	4.24006	3.4787	3.38773	3.84515	3.88213	3.37417	3.5505	3.38751	3.33238	3.42883	3.48072	3.42533	3.09767	3.48249	0.918831	0.0311189	1	1
LOC100506321	2.12438	2.34932	2.48402	2.31861	2.18486	1.92024	2.13918	1.93079	2.18159	2.05439	2.12438	2.05702	1.92596	1.96628	1.98615	2.12438	0.919613	0.0410839	1	1
LOC102723759	1.88339	1.6961	1.77988	2.19005	1.88702	1.74046	1.94263	1.83619	1.66928	1.78891	1.58664	1.66928	1.6745	2.09941	1.61002	1.57779	0.919615	0.0396853	1	1
SNF8	2.56366	2.5599	2.48489	2.79127	2.65581	2.39503	2.52199	2.37977	2.47432	2.45786	2.37977	2.47031	2.53504	2.27745	1.95802	2.31934	0.919694	0.00506993	1	1
PARD6B	3.02828	2.9952	3.5465	3.46418	3.0675	3.12089	3.17792	2.81315	3.00246	2.96401	3.161	2.91743	3.0326	3.00834	2.72022	2.86997	0.919743	0.0115385	1	1
GLI4	4.66975	4.72085	4.77932	4.8231	4.78608	4.73098	4.77895	4.82994	4.46072	4.16909	4.53805	3.9721	4.68309	4.2968	3.9741	4.44213	0.919762	0.0115385	1	1
MCAT	2.94042	2.90618	3.00424	2.84391	2.44658	2.85599	2.82682	2.51832	2.43601	2.60656	2.37707	2.61483	2.87159	2.55719	2.63157	2.83996	0.920157	0.0311189	1	1
OR4P4	1.05628	1.05722	1.04127	1.04821	1.02363	0.917238	1.13525	0.957763	1.01043	0.922632	0.925696	0.869733	1.02947	1.00586	0.943091	0.949427	0.920425	0.0164336	1	1
DIPK1A	4.54988	4.29176	4.78504	4.29701	4.16282	4.59078	4.6524	3.84241	4.18968	4.25761	4.3244	4.43803	4.15954	4.3786	3.4716	4.04783	0.92127	0.0311189	1	1
CES4A	3.53307	3.48925	3.78718	2.45468	3.61049	3.52279	3.76573	3.44583	3.13038	3.01531	3.3569	2.5694	3.28172	3.30204	3.04963	3.48065	0.921618	0.0164336	1	1
JOSD1	5.76472	5.59301	6.46613	6.54492	6.15249	5.81688	6.76086	5.90091	5.56457	5.74472	5.57325	5.6918	5.85246	5.46993	5.36356	5.91504	0.921738	0.0311189	1	1
PCYT2	3.38322	3.72596	3.36163	3.51185	3.82309	3.43372	3.42513	3.15363	3.25883	3.54195	3.30669	3.23702	3.16303	3.50422	2.94881	3.11841	0.921826	0.0164336	1	1
ATAT1	3.38501	3.64779	3.39266	2.86217	3.68509	3.35381	3.56629	3.50166	3.25075	3.24459	3.20849	3.09008	3.2673	2.91784	2.68954	3.1623	0.922303	0.0311189	1	1
ATAT1	3.38501	3.64779	3.39266	2.86217	3.68509	3.35381	3.56629	3.50166	3.25075	3.24459	3.20849	3.09008	3.2673	2.91784	2.68954	3.1623	0.922303	0.0311189	1	1
ATAT1	3.38501	3.64779	3.39266	2.86217	3.68509	3.35381	3.56629	3.50166	3.25075	3.24459	3.20849	3.09008	3.2673	2.91784	2.68954	3.1623	0.922303	0.0311189	1	1
ATAT1	3.38501	3.64779	3.39266	2.86217	3.68509	3.35381	3.56629	3.50166	3.25075	3.24459	3.20849	3.09008	3.2673	2.91784	2.68954	3.1623	0.922303	0.0311189	1	1
ATAT1	3.38501	3.64779	3.39266	2.86217	3.68509	3.35381	3.56629	3.50166	3.25075	3.24459	3.20849	3.09008	3.2673	2.91784	2.68954	3.1623	0.922303	0.0311189	1	1
ATAT1	3.38501	3.64779	3.39266	2.86217	3.68509	3.35381	3.56629	3.50166	3.25075	3.24459	3.20849	3.09008	3.2673	2.91784	2.68954	3.1623	0.922303	0.0311189	1	1
POLR3F	3.96801	3.97894	4.45424	3.99063	4.1814	3.99548	4.25982	3.88082	4.00513	3.8091	4.03601	3.84319	3.77576	3.7973	3.63158	3.41868	0.922631	0.0115385	1	1
KLHL5	4.3365	4.86025	4.53664	3.95509	4.02944	3.90924	3.97513	3.862	4.2904	3.76781	3.85903	3.82556	3.69757	3.9647	4.03738	3.82636	0.923035	0.0229021	1	1
DNAJB11	5.66572	5.23609	5.81456	6.63663	5.96097	5.51413	5.85942	5.25813	5.3819	5.45397	5.25193	5.42296	5.39396	5.3819	5.47531	5.27546	0.923212	0.0153846	1	1
LOC105371833	1.34248	1.50604	1.33859	1.29715	1.26852	1.36338	1.35176	1.28745	1.25226	1.31122	1.16576	1.28198	1.20656	1.19924	1.29294	1.24135	0.923251	0.00332168	1	1
CENPJ	2.5937	2.39655	2.33571	2.34558	2.43899	2.44524	2.34558	2.2302	2.11998	2.25963	1.95772	2.49877	2.19234	2.27461	2.19117	2.34558	0.923595	0.0111888	1	1
TAPT1	4.44116	4.28035	4.79044	4.68959	4.48011	4.50643	4.65772	3.92836	4.26973	4.33889	4.48877	4.27738	4.28188	4.16413	3.77208	4.29611	0.923622	0.00524476	1	1
CCDC181	1.36754	1.31985	1.4289	1.45127	1.31103	1.29953	1.29813	1.3439	1.22655	1.27784	1.23031	1.18121	1.24671	1.33978	1.29935	1.10997	0.923823	0.0164336	1	1
PDGFA-DT	1.65506	1.75772	1.86965	1.67614	1.81943	1.73573	1.9158	1.59862	1.62651	1.60941	1.51649	1.66594	1.70508	1.6548	1.77242	1.62293	0.924372	0.00786713	1	1
MT1X	5.74829	6.32284	5.91577	5.54726	6.11839	5.93898	6.06779	5.39461	5.63521	5.52312	5.60617	6.08573	5.34109	5.55629	4.9355	5.4346	0.924393	0.0115385	1	1
ILKAP	4.39151	4.55067	4.54585	5.07271	4.67721	3.97902	4.26877	4.29327	4.39056	4.3164	4.32744	4.06784	4.25614	3.81493	3.78039	4.19109	0.924815	0.0311189	1	1
IL18R1	4.66178	4.59072	4.34798	4.18361	4.33087	4.14832	4.3992	4.63219	3.47439	4.07714	4.00768	4.26197	4.19337	4.02559	3.72773	4.06142	0.924874	0.0229021	1	1
TCF23	1.74949	1.87724	1.82967	1.87207	1.78005	1.69625	2.06282	1.70824	1.82027	1.62149	1.67022	1.54744	1.81843	1.8179	1.58764	1.70996	0.9249	0.0311189	1	1
ADRA1A	1.38746	1.43939	1.4328	1.38746	1.44261	1.48491	1.50789	1.20977	1.15474	1.3605	1.26782	1.4256	1.4249	1.52306	1.38612	1.23794	0.924957	0.0288462	1	1
CTXN3	1.5401	1.57758	1.60145	1.55981	1.64953	1.59174	1.5295	1.5949	1.51193	1.40711	1.5684	1.48664	1.52333	1.35053	1.28122	1.41775	0.925039	0.0115385	1	1
KDM4B	3.68974	3.53324	3.33018	3.66079	3.98896	3.57009	3.48889	3.57311	3.45494	3.59852	3.38222	3.24637	3.42882	3.06848	3.28174	3.01145	0.925062	0.0311189	1	1
PPM1D	4.63034	4.45705	5.27791	5.41131	5.02177	5.04971	5.10635	4.62867	4.57253	4.54246	4.39459	4.80456	4.64419	4.80566	4.41319	4.78878	0.92553	0.0311189	1	1
WNT2	1.48491	1.65681	1.41897	1.64434	1.55548	1.75451	1.57762	1.32379	1.53154	1.36025	1.46352	1.38425	1.55705	1.49437	1.54687	1.53887	0.925576	0.0417832	1	1
PYCR1	3.13601	3.14963	3.41387	3.23156	3.25446	2.79146	3.10896	2.82968	2.68675	2.76645	2.90666	3.03334	2.78887	2.84769	3.22808	3.19672	0.925625	0.0417832	1	1
ST7L	3.26592	3.18418	3.43288	3.27612	3.60114	3.71321	3.49802	3.36168	2.98572	3.30329	3.40367	3.05005	3.08627	3.27676	2.90383	3.15766	0.925649	0.0417832	1	1
UGCG	5.40679	5.47804	5.53266	5.30476	5.53027	5.6492	5.64452	4.23785	5.21004	5.38549	5.4031	5.37091	5.22332	5.11861	4.73562	5.19202	0.925695	0.00122378	1	1
POFUT2	3.63267	3.49431	4.09988	4.17434	3.82841	3.97361	3.8903	3.82154	3.57665	3.71254	3.61326	3.53278	3.42867	3.52471	3.06551	3.97301	0.925768	0.0417832	1	1
ATG16L1	5.65907	5.21106	5.82737	5.97797	5.6148	5.51103	5.66003	5.72981	5.35037	5.45073	5.38975	5.39543	5.30059	5.1853	3.70956	5.50829	0.926755	0.0311189	1	1
LINC02894	1.53553	1.69548	1.5213	1.52026	1.59941	1.65744	1.60182	1.77315	1.47893	1.36187	1.45941	1.55649	1.51661	1.25501	1.48621	1.37592	0.926772	0.0229021	1	1
NECAP1	5.57688	5.40975	5.65249	5.63708	5.51998	5.38713	5.85822	5.61254	5.51231	5.52527	5.51794	5.06324	5.16322	4.74157	4.01128	5.38048	0.926919	0.0311189	1	1
CENPE	1.95938	1.76601	1.76061	1.84274	2.59382	1.87046	1.81529	1.63994	1.73828	1.75548	1.73651	2.45937	1.81129	1.74644	1.58808	1.7425	0.926929	0.0115385	1	1
RPLP2	4.10336	4.19526	4.54904	4.78566	3.93718	3.95531	4.46219	3.94851	4.28942	3.83413	4.03806	3.89296	4.03806	3.94144	3.72067	4.03806	0.926997	0.0410839	1	1
KPNA2	5.45726	5.04781	6.23167	5.85454	6.06241	5.57899	6.17546	5.29327	5.2918	5.50487	5.19412	5.87297	5.28873	5.42576	5.02008	5.28523	0.92731	0.0417832	1	1
CCDC13	1.95665	2.05792	1.94838	2.12233	2.39827	1.94703	1.92655	2.0129	1.78308	1.87026	1.90965	1.89135	1.78554	1.92472	1.95	1.99039	0.927338	0.0311189	1	1
LGALS9C	3.61224	3.45488	3.6413	3.57523	3.34459	3.40345	3.18656	3.40524	3.28014	3.28972	3.00113	3.0048	2.9872	3.83553	2.88911	3.18421	0.927397	0.0417832	1	1
RHBDD2	4.9618	4.68894	4.96967	4.82321	5.09054	4.7639	5.18989	5.22924	4.68155	4.68455	4.35747	4.43201	4.68408	4.5523	3.96258	4.53909	0.92741	0.00786713	1	1
MXI1	4.11725	4.18633	4.33147	4.39656	4.04173	4.13025	4.57639	3.89862	3.87215	3.7254	4.08216	3.68771	3.87697	4.18937	3.86464	4.31329	0.92744	0.0164336	1	1
ATAT1	3.78106	3.9813	3.74376	3.27234	4.00647	3.75562	3.8782	3.81853	3.61501	3.58844	3.5344	3.50559	3.60855	3.2611	3.06437	3.51179	0.927601	0.0229021	1	1
ZBTB10	4.86611	5.0415	5.91598	5.71324	4.97052	5.04649	5.56401	4.67586	5.02845	4.94247	4.94825	5.04492	4.74961	5.00322	4.94951	4.93034	0.927701	0.0311189	1	1
OSER1	5.60064	5.64653	6.30998	5.61653	5.82379	5.0078	6.02212	5.58142	5.53249	5.65852	5.50383	5.13616	5.36729	5.15943	4.51748	5.29248	0.927819	0.0311189	1	1
TFRC	5.25021	5.09903	5.68049	5.95597	5.39515	4.9786	5.26362	5.01566	4.84021	4.99662	4.87038	5.26207	5.14281	4.97591	4.76392	5.02415	0.928042	0.0115385	1	1
RAE1	3.3885	3.38951	3.65953	3.59212	3.5907	3.52588	3.63836	3.24114	3.32478	3.525	3.5094	3.38607	3.27152	3.18634	2.88157	3.24809	0.928073	0.0020979	1	1
KIAA1328	4.91947	4.77567	4.49671	4.71677	4.72817	4.37366	4.30759	4.26138	4.4114	4.86513	4.43729	4.21041	4.2473	4.23075	3.54402	4.36778	0.928371	0.0311189	1	1
NUP62CL	2.11606	2.17261	2.19571	2.08634	2.17266	2.02949	2.24253	1.94226	1.74176	2.04802	1.91015	2.0427	1.95076	2.22792	2.11582	1.94532	0.928475	0.0229021	1	1
LOC105376489	1.49521	1.43877	1.47799	1.56492	1.71138	1.54765	1.39625	1.4313	1.47508	1.36503	1.56074	1.25526	1.35128	1.47508	1.37814	1.40085	0.928517	0.0288462	1	1
KHNYN	5.03877	4.86607	5.10649	5.13815	4.98824	5.07032	5.36573	5.05071	4.90654	4.8437	5.05769	4.35684	4.64257	4.6071	3.94473	5.06839	0.928737	0.0229021	1	1
DBF4	3.92466	3.76294	4.43585	4.11468	4.04922	3.92011	4.12238	3.78931	3.86844	4.03928	3.80055	4.00337	3.78653	3.60691	3.30023	3.65096	0.929209	0.0229021	1	1
KLHL11	4.28788	4.2091	4.80107	4.39517	4.36139	4.1007	4.64389	3.82974	4.16625	4.14615	4.38596	4.36484	4.1007	3.79065	3.86454	4.15754	0.929478	0.0328671	1	1
POLR3E	5.61159	5.48802	5.75306	5.8998	5.48259	5.26988	5.54654	5.4954	5.35151	5.39684	5.2715	5.0317	5.26304	4.83753	4.39826	5.62617	0.929553	0.0311189	1	1
G2E3	4.34717	4.20509	4.6073	4.27419	4.60452	4.33488	4.45841	4.20509	4.21424	4.27278	4.51046	4.28148	4.21303	3.64873	3.36658	4.13791	0.929611	0.0241259	1	1
MYO1D	3.86929	3.47013	3.96996	3.74687	3.75928	3.68363	3.67324	3.64235	3.76689	3.53908	3.42248	3.77498	3.34661	3.46681	2.89064	3.43225	0.929625	0.0417832	1	1
DPYD-AS2	1.74085	1.71757	1.63965	1.57816	1.63322	1.71189	1.58471	1.45127	1.64605	1.62589	1.58587	1.5761	1.54664	1.69848	1.36308	1.38926	0.930343	0.0417832	1	1
SNHG12	5.63382	5.66194	6.01183	5.87764	5.85754	5.69571	6.18447	5.65749	5.5519	5.76348	5.79054	5.23155	5.5225	5.28225	4.70129	5.46135	0.930575	0.00786713	1	1
THUMPD3-AS1	4.39966	4.25053	4.49751	4.49664	4.51888	4.31282	4.35884	4.12962	4.02092	4.16201	4.55388	4.26511	4.16201	3.65324	3.82398	4.12774	0.930727	0.0106643	1	1
TSGA10	1.81017	1.95119	2.00287	1.86631	1.83428	1.96929	2.08996	1.74433	1.83428	1.78505	1.76933	1.83428	1.87234	1.78948	1.57696	1.982	0.930985	0.0305944	1	1
HSPA13	5.08856	5.33094	5.47066	5.59781	5.38441	5.43936	5.78162	4.69581	4.98542	5.25477	5.18507	5.42271	5.22347	4.90434	5.08984	4.83714	0.931016	0.00786713	1	1
PI4K2B	4.69968	4.65076	5.02486	5.12032	4.45185	4.86577	4.69406	3.82282	4.56851	4.58659	4.63249	4.74969	4.39145	4.62495	4.2757	4.45795	0.931044	0.0164336	1	1
ALDOB	1.80116	1.95586	1.69444	1.76313	1.76313	1.80527	1.78008	1.95187	1.71075	1.55624	1.76313	1.658	1.62678	1.65701	1.54451	1.57425	0.931282	0.0160839	1	1
TMCO2	1.23189	1.30832	1.23011	1.31037	1.53707	1.26232	1.2147	1.34037	1.2181	1.21436	1.11405	1.17702	1.18979	1.17702	1.17795	1.28406	0.931536	0.0302448	1	1
HSPA14	3.94625	4.17556	4.24138	4.29741	3.809	4.00511	4.1769	3.52531	3.69914	4.02124	3.96139	4.30083	3.76446	3.68052	3.63168	3.7312	0.931537	0.0417832	1	1
LOC102724485	2.2839	2.31612	2.07968	2.41765	2.23494	2.20656	1.96605	2.08301	2.06721	2.10689	1.90366	2.04485	2.08035	2.17644	2.15764	1.956	0.931838	0.0417832	1	1
PELI1	6.92343	6.46625	6.62669	6.70546	6.97815	5.81058	6.37654	6.13939	6.6655	6.2239	6.19415	5.74598	5.98595	5.96965	6.10422	5.94814	0.931848	0.0311189	1	1
PEG10	2.21206	2.25655	2.16805	2.48792	2.35217	2.40481	2.36547	2.11282	2.19489	2.13647	2.21206	2.29961	2.09681	2.12497	2.12993	2.16019	0.93196	0.00384615	1	1
KIF6	1.22452	1.20084	1.29225	1.32002	1.23582	1.18383	1.21691	1.20428	1.20795	1.14796	1.18152	1.2221	1.23808	1.1449	1.00972	1.03822	0.93205	0.0417832	1	1
BCAS2	6.24787	6.22753	7.15439	6.84929	6.69188	6.39395	7.00809	6.24851	6.38935	6.49147	6.24886	6.25884	6.01853	6.22207	5.90968	6.03004	0.93216	0.0311189	1	1
LINC01830	1.08266	1.05847	1.14563	1.00302	1.03583	1.04442	1.08757	1.06083	0.963554	0.96084	1.00415	0.978618	1.15056	0.856732	0.986739	0.976546	0.932233	0.0417832	1	1
SH3BP4	2.62901	2.87018	2.91123	2.67326	2.96902	2.73291	2.81503	2.65214	2.65063	2.47546	2.71185	2.62749	2.56256	2.47236	2.77956	2.56143	0.932251	0.00786713	1	1
DNAJB9	4.30574	4.15943	4.47341	4.76362	4.39728	4.42733	4.55653	3.82436	4.32046	4.4879	4.28802	4.1864	4.11264	4.24553	4.05268	3.74029	0.932289	0.0229021	1	1
HSD17B14	1.88284	2.02301	1.85137	1.85137	2.14645	1.883	2.14374	1.68727	1.85137	1.85137	1.66994	1.86763	1.84753	2.12948	1.8177	1.80067	0.932477	0.0146853	1	1
SNHG3	3.76365	3.85463	3.94095	3.80113	3.61382	3.52292	3.82779	3.46127	3.62078	3.64051	3.70076	3.61391	3.61903	3.48359	3.12181	3.30664	0.932696	0.0229021	1	1
URB2	2.81558	3.28894	3.04701	2.86381	2.72774	3.22424	3.02616	2.708	2.78898	3.01895	2.98856	2.70269	2.72303	2.80596	2.69761	2.74319	0.93277	0.0164336	1	1
AAR2	3.91425	4.14867	4.18473	3.81124	4.41339	3.95831	4.32484	3.75159	3.90997	3.77482	3.83513	3.82656	3.75276	3.9135	3.52596	4.19977	0.932888	0.0164336	1	1
RSRC2	6.69964	6.50637	6.87533	7.00206	6.76404	6.12457	6.69348	6.38945	6.64521	6.53527	6.43449	6.31251	6.33358	5.58408	5.38771	6.34976	0.932891	0.0164336	1	1
WDR74	4.88231	4.66643	5.11999	4.83017	4.76564	4.72768	5.22441	4.83609	4.72768	4.36174	4.55216	4.47078	4.65911	4.62225	4.05534	4.77174	0.933263	0.0125874	1	1
MAK16	4.65809	4.73053	5.10983	4.5666	4.67949	4.73723	4.7259	4.34469	4.52254	4.52349	4.64555	4.58293	4.52728	4.59321	3.50572	4.60853	0.933444	0.0020979	1	1
TAF1D	6.11594	5.93504	6.44292	6.4137	5.96485	6.31097	6.58526	6.01282	6.01971	5.92419	6.0286	6.11682	5.70285	5.32843	5.86738	5.54998	0.933838	0.0164336	1	1
MCM4	4.44634	4.16105	4.16153	4.33155	5.10197	4.46521	4.68925	4.08689	4.03181	4.06486	4.08118	4.52019	4.39508	4.32471	4.03883	4.10936	0.933944	0.0229021	1	1
LINC02186	1.0493	1.33309	1.20802	1.24449	1.36702	1.20202	1.20579	1.12069	1.12506	1.09748	1.1379	1.12841	1.16748	1.24447	1.14918	1.1683	0.933992	0.0417832	1	1
DNAJB2	3.62607	3.81865	3.88074	3.93677	3.69452	3.70114	3.82945	3.75782	3.27111	3.55602	3.60265	3.58542	3.52353	3.52048	3.35931	3.63826	0.934208	0.0020979	1	1
HTR1D	1.43775	1.94715	1.74563	1.77451	1.76606	1.69428	1.63832	1.73333	1.56062	1.63832	1.49359	1.65145	1.63642	1.63832	1.63832	1.42858	0.934274	0.0442308	1	1
CCDC9	5.21057	5.25124	5.68492	5.59692	5.44798	5.49491	5.44217	5.04888	4.96987	5.05174	5.30504	4.94199	5.1512	5.56808	4.51786	5.2567	0.934494	0.0164336	1	1
FN3KRP	4.60365	4.84594	4.86727	4.95292	4.8773	4.77958	4.9459	4.67596	4.63501	4.36915	4.59982	4.38252	4.68956	4.70172	4.00308	4.64243	0.934532	0.00332168	1	1
CCDC116	2.18928	2.25725	2.21481	2.02424	2.12533	2.12699	2.2217	1.85229	2.11013	1.82322	1.90467	1.96397	2.0043	2.06839	2.38098	2.10917	0.934646	0.0229021	1	1
LINC02683	1.77097	1.77918	1.71503	1.83033	1.69923	1.98423	1.87779	1.73419	1.66206	1.74346	1.6181	1.71736	1.701	1.63133	1.67057	1.73741	0.935017	0.0164336	1	1
MCM6	5.5899	5.06189	5.27686	5.58381	5.41179	4.90031	5.33946	5.12437	5.12289	4.98915	4.95993	5.2525	5.01146	4.84551	4.08325	5.29432	0.935145	0.0417832	1	1
NVL	4.04795	4.42639	4.54661	4.38989	4.07931	4.32414	4.53715	3.91498	4.03363	4.06357	4.22267	4.42221	3.8594	4.00965	3.83918	4.13399	0.935322	0.0164336	1	1
TRNT1	4.49161	4.64264	4.35022	4.38157	4.3251	4.57138	4.47484	3.8226	4.14049	4.15845	4.30507	4.89153	4.47826	4.11758	3.43517	4.22911	0.93566	0.0311189	1	1
PKD1L1-AS1	1.07516	1.05937	1.12756	1.17937	1.22429	1.07036	1.10513	1.00349	1.03324	0.970274	0.931976	1.31106	1.02617	0.937169	1.04576	1.17571	0.93585	0.0417832	1	1
SLC25A16	4.69849	4.53068	5.23082	4.91348	5.08592	4.72084	4.46178	4.32417	4.59547	4.58359	4.63929	4.65462	4.65019	4.3618	3.98577	4.68592	0.935885	0.0417832	1	1
EPHA4	4.99285	5.07511	4.87952	5.17321	4.86367	4.45202	5.03852	4.82513	4.89494	4.87048	4.35079	4.37083	4.72434	4.53624	3.94259	4.97086	0.935958	0.0311189	1	1
IL1RL2	1.3828	1.45052	1.62581	1.48278	1.45177	1.41117	1.39475	1.47221	1.36639	1.24003	1.38593	1.34113	1.27123	1.36374	1.43774	1.39592	0.935986	0.0311189	1	1
ACAP3	3.48919	3.41187	3.53374	3.62348	3.48063	3.17673	3.85541	3.51703	3.34186	3.24332	3.3919	3.27599	3.3495	3.03629	3.01992	3.39569	0.936063	0.0229021	1	1
HBP1	5.30261	5.23518	5.623	5.83715	5.43864	5.13518	5.42506	4.97788	5.50219	5.38025	5.25854	5.20479	5.08116	4.69755	4.43711	5.19011	0.936064	0.0417832	1	1
SLC18A1	1.50323	1.31103	1.61561	1.47075	1.61615	1.46753	1.48815	1.40344	1.40853	1.38949	1.23494	1.42614	1.46733	1.46177	1.483	1.32987	0.936122	0.0229021	1	1
FBXO4	3.38906	3.38054	3.19503	3.5408	3.35055	3.39448	3.36478	3.14847	3.05893	3.33781	3.38988	3.50812	3.16201	2.87827	2.80155	3.13796	0.936124	0.0417832	1	1
MIR3164	2.5151	2.61877	2.62618	2.93595	2.6946	2.80126	2.24558	2.37909	2.5151	2.50686	2.38627	2.48078	2.48966	2.21057	2.6084	2.61776	0.936267	0.025	1	1
PTGER4	6.90015	6.7287	7.67237	7.54058	6.94697	6.79352	7.3711	6.82705	6.60488	6.67453	6.67659	6.69187	6.74491	6.68416	6.53378	6.73157	0.936841	0.0020979	1	1
SNHG5	5.5387	5.93771	6.61201	6.02853	6.44262	6.3216	6.55451	5.91511	5.75623	6.26884	6.07778	5.87832	5.46441	5.87584	5.14235	5.94363	0.936909	0.0417832	1	1
C22orf46	3.08769	3.11267	3.26119	3.27389	3.3614	3.35806	3.32906	3.11318	2.92134	3.11731	3.01854	3.28114	3.01918	3.15604	2.75506	3.06772	0.937047	0.0229021	1	1
PSTK	3.61047	3.46619	4.00397	3.78681	3.74151	3.86764	3.93028	3.46017	3.33423	3.54677	3.60548	3.87395	3.63858	3.67256	3.11345	3.57283	0.937156	0.0417832	1	1
RFC5	3.85755	3.73017	4.26562	3.81276	4.0018	4.14165	4.25903	3.67463	3.79846	3.79846	3.76606	3.79846	3.80668	3.83114	3.38419	3.96871	0.937338	0.0225524	1	1
THBS3-AS1	2.92162	2.84686	3.18566	2.99678	3.109	3.06975	2.82222	2.77271	2.66901	2.7533	2.69924	2.77102	2.85255	2.93318	2.91833	2.88892	0.93764	0.0164336	1	1
TTLL6	1.71423	1.84159	1.85187	1.81533	1.85036	1.9012	1.89686	1.6418	1.77935	1.66096	1.7609	1.65673	1.60612	1.86395	1.80592	1.74483	0.937854	0.0164336	1	1
LYSMD3	5.34163	5.37535	5.3109	5.18104	5.25147	5.14728	5.46133	4.90824	5.043	4.97492	5.26734	5.12416	4.91412	4.83751	4.6377	4.9917	0.937863	0.00122378	1	1
CDK7	4.38233	4.51633	4.80659	4.13476	4.62794	4.73702	4.8017	4.02304	4.34483	4.43388	4.68724	4.38919	4.18314	4.03941	4.10467	4.39273	0.937954	0.0417832	1	1
RAP2C-AS1	2.60537	2.70021	2.81876	2.6982	2.90711	2.81569	2.84591	2.58094	2.82979	2.60719	2.64645	2.48921	2.50524	2.63497	2.2885	2.8024	0.937954	0.0311189	1	1
MYLIP	6.40405	6.3008	7.0197	7.02595	6.25773	6.06586	6.76105	6.00573	6.23558	6.24162	6.49483	6.05894	6.28393	6.08151	5.61495	6.25917	0.937984	0.0311189	1	1
DDX39A	5.65923	5.53492	6.13422	6.16473	6.05769	5.73089	6.37796	5.52305	5.67168	5.6008	5.74981	5.72512	5.50417	5.66492	5.1083	5.70078	0.938133	0.0417832	1	1
ZNF479	2.35344	2.33433	2.59607	2.3721	2.35344	2.3712	2.45198	2.25795	2.31989	2.43917	2.01599	2.19957	2.24103	2.27046	2.35344	2.20917	0.938305	0.00751748	1	1
PIK3CA	5.14833	5.26428	5.69324	5.58366	5.28115	5.71645	5.63617	4.94157	4.77944	5.09017	5.15993	5.33463	5.22807	5.42399	4.90516	5.37717	0.938452	0.0311189	1	1
CFAP47	1.28311	1.37494	1.44059	1.2671	1.2537	1.18009	1.13513	1.25164	1.15523	1.18617	1.25164	1.18076	1.25164	1.12703	1.25164	1.13343	0.939216	0.0491259	1	1
EZH2	4.63575	4.61019	4.43996	4.4254	5.07625	4.4378	4.54182	4.40286	4.33519	4.35151	4.58177	5.22259	4.10714	4.11833	3.52027	4.20888	0.939328	0.0311189	1	1
PPP1CB	5.96547	5.77913	5.88128	6.28626	5.86537	5.54354	5.51267	5.62935	5.40847	5.66155	5.63827	5.34599	5.44793	5.25203	5.24442	5.69449	0.939467	0.0115385	1	1
TIMM23	5.98502	5.81595	5.8286	6.30519	6.34038	5.82126	6.33284	6.1062	6.02323	6.00509	5.81595	5.79014	5.31192	5.50011	5.53191	5.17569	0.93966	0.0444056	1	1
LINC00473	1.55239	1.60448	1.94811	1.61603	1.64436	1.83853	1.57569	1.5138	1.48771	1.35282	1.37629	1.52298	2.16877	1.53089	1.47564	1.80333	0.939718	0.0417832	1	1
CHID1	4.04611	4.04842	4.25989	4.5372	4.24647	4.34614	4.41053	3.96218	3.77142	3.71895	4.04611	4.30086	3.85957	4.24952	3.89511	4.3185	0.939799	0.0332168	1	1
KAT5	4.00395	4.21113	4.34195	4.37464	4.53878	4.21075	4.50408	3.99613	4.05316	4.16326	4.08364	4.32217	4.11651	4.04206	3.53653	4.16426	0.939914	0.0164336	1	1
RINT1	5.12073	4.7904	4.93768	5.30527	5.20415	4.76711	5.1079	4.70195	4.90808	4.76788	4.76711	5.08161	4.87391	4.58793	4.00263	4.90688	0.940355	0.0241259	1	1
NBDY	4.39092	4.36726	4.74703	3.96326	4.53003	4.67423	4.86037	4.29886	4.32377	4.57354	4.35507	4.12179	4.31452	4.35388	3.42708	4.35998	0.940456	0.0311189	1	1
RHOXF1-AS1	1.83852	1.70802	1.7283	1.78979	1.66635	1.75027	1.71575	1.61968	1.72044	1.69581	1.67869	1.55511	1.84354	1.56528	1.62854	1.44669	0.940819	0.0417832	1	1
PYROXD1	5.3723	5.17135	5.27878	5.5614	5.02686	4.67972	5.37221	4.73311	5.11111	5.28407	5.00247	4.91127	4.64524	4.70562	4.76595	4.94988	0.940875	0.0417832	1	1
OTOG	2.31909	2.24467	2.24467	2.29554	2.37849	2.45739	2.42697	2.19108	2.19108	2.18847	2.15052	2.11238	2.24493	2.24467	2.30929	2.18135	0.941583	0.00472028	1	1
BCL7B	5.87436	5.61016	6.37745	6.10875	6.12681	5.74371	6.23131	6.01991	5.49528	5.61212	5.74344	5.70324	5.87366	5.62109	5.15696	5.72391	0.941885	0.0229021	1	1
LAMTOR3	4.05146	4.08624	4.05793	3.51047	3.99567	3.99628	3.97569	3.41673	3.68398	3.91702	4.06994	3.89396	3.65277	3.79503	3.49537	3.59431	0.942064	0.0417832	1	1
ARL5B	5.39913	4.9769	5.4843	5.53372	5.36824	4.95023	5.65881	5.22821	5.20846	5.38927	5.06572	5.03643	4.8988	4.79577	4.77367	4.8807	0.942312	0.0311189	1	1
KIF18B	2.92556	2.98393	2.98393	3.20974	3.35063	3.05361	2.98393	2.64789	2.98393	2.90781	2.80962	2.86197	2.81334	3.12893	2.87969	3.01471	0.942681	0.0314685	1	1
RLF	5.94341	5.79139	6.13872	6.47534	6.04101	5.77933	5.98763	5.46374	5.92231	5.96473	5.8385	6.02438	5.68175	5.60586	4.89817	5.70238	0.94281	0.0311189	1	1
ATG14	5.35209	5.20678	5.58551	5.4456	5.34904	5.3499	5.38856	4.92756	5.21844	5.42078	5.23913	5.21686	5.19101	5.24114	4.2616	4.95606	0.942821	0.0164336	1	1
TAF5L	4.38588	4.26156	4.27136	4.58098	4.35775	4.13868	4.38081	4.13868	4.04792	4.43406	4.13868	4.13868	3.94795	4.32739	3.55254	4.10432	0.943007	0.0232517	1	1
GUK1	4.72014	4.47929	4.67761	4.78715	4.50957	4.26988	4.59114	4.82526	4.36815	4.42555	4.3521	4.12301	4.47792	4.36363	3.80315	4.10714	0.943147	0.0417832	1	1
IVNS1ABP	6.87072	6.43986	7.09532	7.27041	6.67704	6.40656	6.95407	6.38396	6.43892	6.7432	6.55958	6.26147	6.1236	6.11109	6.21269	7.02585	0.943172	0.0311189	1	1
TRIP10	2.26205	2.28664	2.53637	2.14994	2.22911	2.22911	2.44142	2.21707	2.01517	2.07593	2.15171	2.13663	2.0683	2.24705	2.42522	2.22911	0.943197	0.0410839	1	1
ZNF506	6.00066	6.16031	6.26554	5.8321	5.69958	5.58747	5.54697	5.53246	5.737	5.465	6.09353	5.59849	5.53408	5.34565	4.87904	5.67074	0.943646	0.0417832	1	1
RBM18	4.79527	4.53285	4.96908	5.33352	4.82455	4.8289	4.79653	4.40042	4.66757	4.95359	4.71554	4.61648	4.59173	4.77968	4.212	4.41454	0.943711	0.0229021	1	1
UBXN1	3.9609	4.23236	4.08172	4.33192	3.8664	4.11334	4.25708	3.78049	3.9448	3.95093	3.98848	3.87797	4.09076	3.92523	3.37907	4.0609	0.943746	0.0311189	1	1
CP	1.42089	1.29535	1.26468	1.4597	1.29535	1.3317	1.25165	1.20411	1.2263	1.24703	1.18132	1.29535	1.24055	1.29535	1.43707	1.18114	0.94377	0.0374126	1	1
RCL1	3.77974	3.6942	4.24158	3.84926	3.80927	3.50938	4.04311	3.56992	3.72788	3.6942	3.77055	3.45293	3.7887	3.6634	3.39506	3.61742	0.943969	0.0333916	1	1
SLC25A3	6.30499	6.11737	6.5389	6.55282	6.38741	6.17809	6.41114	6.19774	6.25741	6.25705	6.23528	6.15933	6.15001	5.67222	5.1123	5.96143	0.944066	0.0229021	1	1
SMIM15	5.16544	5.32179	5.34218	5.14107	5.15259	5.1365	5.41658	4.34964	5.09802	5.23874	5.08415	5.09459	4.91588	5.47505	4.55503	4.71838	0.94432	0.0311189	1	1
NFE2L2	5.56373	5.53092	5.48895	5.90721	5.95231	5.47405	5.68462	5.87586	5.42808	4.9376	5.63715	5.19903	5.3377	5.18181	5.02205	5.48193	0.944706	0.0229021	1	1
RPLP1	6.18346	5.92945	6.16717	6.31706	5.89441	5.69603	6.0747	5.97125	5.84173	6.01539	5.73743	5.84522	5.96333	5.37898	4.92324	5.6575	0.944732	0.0417832	1	1
ELK1	4.84699	5.16677	4.80901	4.87297	5.08764	4.99227	4.95195	4.56331	4.79425	4.71729	4.81383	4.67907	4.65294	4.84017	4.31232	4.80945	0.944745	0.00122378	1	1
GNL1	4.28874	4.35368	4.5462	4.41909	4.11522	4.01194	4.09073	4.24245	4.06849	4.15584	4.18292	4.00682	3.97465	4.06908	3.51182	4.01715	0.944768	0.0417832	1	1
GNL1	4.28874	4.35368	4.5462	4.41909	4.11522	4.01194	4.09073	4.24245	4.06849	4.15584	4.18292	4.00682	3.97465	4.06908	3.51182	4.01715	0.944768	0.0417832	1	1
GNL1	4.28874	4.35368	4.5462	4.41909	4.11522	4.01194	4.09073	4.24245	4.06849	4.15584	4.18292	4.00682	3.97465	4.06908	3.51182	4.01715	0.944768	0.0417832	1	1
UBE2Q2P2	4.3557	4.2357	4.14549	3.71392	4.28018	3.96718	4.02474	4.08767	4.04447	3.94283	3.9304	3.84709	3.71147	3.91268	3.50399	3.92156	0.945103	0.0311189	1	1
AVPI1	3.93474	3.67185	3.82489	4.1135	3.9723	3.7057	4.05889	4.42489	3.49762	3.49884	3.55064	3.70545	3.85724	3.45283	3.68909	3.47653	0.945161	0.0417832	1	1
THAP7	3.90756	3.99415	4.39971	4.47542	3.96022	4.09288	4.30802	4.20565	3.81647	3.88236	3.76489	3.79777	4.10686	3.89002	3.70528	4.24101	0.945205	0.0417832	1	1
LRRC40	4.84539	4.66849	4.96948	5.00088	4.68754	4.95541	4.66973	4.26078	4.68237	4.82028	4.61486	5.021	4.46671	4.40617	4.45912	4.34388	0.945274	0.0417832	1	1
METTL17	4.90488	4.68823	5.11805	4.77731	4.75208	4.73407	4.8296	4.68551	4.63716	4.66872	4.89413	4.39282	4.621	4.59227	4.15907	4.4367	0.94535	0.00332168	1	1
LOC100288123	3.75318	3.74797	3.82389	4.11214	3.92424	3.55637	4.00715	3.74034	3.74797	3.81448	3.54272	3.56064	3.77673	3.61814	3.28184	3.65871	0.945802	0.0339161	1	1
FAM183BP	2.20985	2.32777	2.4794	2.51757	2.46792	2.23269	2.29086	2.03323	2.26674	2.20055	2.22566	2.42115	2.19787	2.16179	2.32642	2.26701	0.946	0.0417832	1	1
E2F1	2.50063	2.26423	2.35966	2.32762	2.33488	2.55896	2.41227	2.42846	2.30159	2.30698	2.2007	2.21466	2.20726	2.4437	2.24749	2.03657	0.946213	0.0417832	1	1
TSC22D2	6.27056	5.84512	6.43683	6.61539	6.33731	5.91112	6.30343	6.10063	5.71075	5.78442	5.94035	5.67337	5.96944	5.93402	5.81247	6.26538	0.946269	0.0229021	1	1
NYAP1	2.57692	2.77324	2.56814	2.72616	2.37632	2.67343	2.66568	2.33158	2.28202	2.56333	2.34009	2.4969	2.53831	2.56869	2.56094	2.65561	0.946279	0.0164336	1	1
KLHDC2	6.06129	5.8264	6.16046	5.83297	5.59458	6.02695	6.16031	5.49374	5.6271	5.84138	6.02205	5.72657	5.79367	5.64388	5.12406	5.42532	0.946442	0.0229021	1	1
RXYLT1-AS1	1.80074	2.02528	1.79663	1.92589	1.96831	1.68329	1.92709	1.77251	1.9017	1.75533	1.75333	1.77968	1.77968	1.77968	1.77968	1.67313	0.94649	0.0201049	1	1
GFM2	3.89859	4.03571	3.96953	3.83252	4.16303	3.91274	3.92772	3.70957	3.86462	3.84769	4.00194	3.86844	3.7159	3.48054	3.34011	3.94045	0.946832	0.0417832	1	1
PDCD2	3.98817	4.02324	4.04409	3.7999	4.09891	4.11433	4.00984	3.68295	3.79396	3.81244	4.0544	3.97139	3.57279	3.5391	3.79635	3.96534	0.947032	0.0115385	1	1
NAMA	2.49345	2.43055	2.37447	2.41056	2.52145	2.39441	2.50854	2.27868	2.32977	2.39441	2.23414	2.22902	2.25133	2.3216	2.48399	2.34451	0.947285	0.00384615	1	1
ZC3HC1	3.10281	3.18004	3.27957	3.11372	3.26056	3.5465	3.30973	2.84102	3.17067	2.94616	3.06513	3.094	3.21373	3.10791	2.98331	3.34046	0.947354	0.0417832	1	1
DUS3L	5.60803	5.38653	5.79095	5.75263	6.01653	5.49634	5.51855	5.75458	5.37656	5.24694	5.31886	5.12245	5.52572	5.2415	4.90432	5.7103	0.947442	0.0417832	1	1
ESPL1	1.75736	1.88425	1.88649	1.83424	1.83662	1.86297	1.7708	1.82464	1.7708	1.87225	1.61501	1.75265	1.69644	1.80724	1.52325	1.7708	0.947504	0.0409091	1	1
SDCBP	5.99885	5.64728	5.84276	5.72551	5.95238	5.33537	6.04237	5.54717	5.62372	5.73929	5.37752	5.52379	5.20601	5.58209	5.66876	5.133	0.947681	0.0229021	1	1
MYO1H	1.63046	2.0169	1.6634	1.6232	1.67789	1.472	1.6232	1.60056	1.6232	1.59577	1.60314	1.6232	1.60043	1.57443	1.56148	1.49009	0.948204	0.0274476	1	1
SMG5	4.94255	4.67733	4.89842	5.04329	5.26759	4.90404	4.94737	4.89826	4.66326	4.8423	4.55307	4.77695	4.7346	4.46872	4.2898	5.08387	0.9489	0.0229021	1	1
GRPEL1	4.9318	5.02818	5.1414	4.96359	4.89884	4.67395	5.13844	4.77801	4.75939	4.93449	4.9454	4.70567	4.736	4.80299	4.22953	4.5373	0.94893	0.0311189	1	1
RRM1	4.6622	4.68066	4.69293	4.31914	5.06606	4.75445	4.8312	4.41906	4.49478	4.64612	4.64471	4.50533	4.45725	4.52485	4.05621	4.52163	0.948932	0.0115385	1	1
YJU2	5.47284	5.78237	5.9517	6.26308	5.85591	5.9526	6.05314	5.56445	5.69746	5.69464	5.50601	5.62743	5.7778	5.65288	5.0322	5.88045	0.949053	0.0229021	1	1
PIGG	3.75375	3.67468	3.87646	3.67932	3.78754	3.70138	4.00196	3.67932	3.67581	3.59684	3.63664	3.52107	3.65478	3.39243	3.25479	3.89412	0.94907	0.0127622	1	1
FEM1C	5.02743	4.90908	5.35145	5.1895	5.22399	4.68721	5.24364	4.49057	4.70115	4.836	4.82886	5.20835	4.82886	4.90703	4.78662	4.89452	0.949119	0.0291958	1	1
NAPG	5.47702	5.42212	5.78179	5.56954	5.60772	5.33545	5.38242	5.0517	5.39005	5.34162	5.3846	5.46717	5.11557	5.4576	4.92551	4.94218	0.949155	0.0311189	1	1
TUBGCP5	4.41836	4.39626	4.35706	4.1442	4.59359	4.13361	4.41709	3.861	4.28454	4.16274	4.36546	4.10733	4.14982	3.91698	3.93885	4.3906	0.949295	0.0417832	1	1
EOGT	5.23841	5.26696	5.22769	4.65001	5.40031	5.33637	5.33443	4.72119	5.08933	5.10384	4.95725	5.2605	5.16661	5.02066	4.39663	4.7778	0.94931	0.0229021	1	1
SUPT7L	6.53014	6.34011	6.74177	6.49039	6.89928	6.40912	6.92709	6.47979	6.44756	6.32276	6.57767	6.31461	6.25769	6.19938	5.45056	6.50856	0.949331	0.0311189	1	1
TIMM44	4.15705	4.01091	4.28007	4.36439	4.47561	4.19789	4.38239	3.85473	4.10216	4.27787	4.11823	3.96929	4.25724	4.10494	3.72616	4.04832	0.9494	0.0229021	1	1
BUD31	4.75512	4.72148	5.08489	4.67852	4.80255	4.86313	4.7898	4.61475	4.55696	4.79179	4.42026	4.61475	4.86858	4.75058	3.94484	4.57964	0.949666	0.0391608	1	1
NUP133	4.34479	4.47203	4.60929	4.55806	4.66001	4.65973	4.49317	4.1299	4.33702	4.46953	4.56358	4.52673	4.38372	4.17806	3.80437	4.43899	0.949854	0.0229021	1	1
C20orf204	2.34179	2.44411	2.47482	2.29368	2.30929	2.25673	2.4513	2.29125	2.28691	2.29368	2.36192	2.1997	2.17329	2.08043	2.29368	2.25819	0.9499	0.0223776	1	1
TNFAIP3	9.99258	9.49495	10.4443	10.2868	9.88265	9.56278	10.2765	9.86813	9.64793	9.72922	9.4453	9.40733	9.81893	9.00549	8.68015	9.81672	0.949909	0.0229021	1	1
ABCA4	1.78115	1.81097	1.85802	1.83108	1.78188	1.82954	1.74615	1.68182	1.52199	1.69794	1.66215	1.73021	1.77027	1.744	1.91709	1.71206	0.950011	0.0115385	1	1
VPS51	4.38246	4.41332	4.55599	4.50493	4.61637	4.47225	4.67532	4.42161	4.33641	4.31965	4.38816	3.94359	4.3753	4.46985	3.75708	4.61549	0.950117	0.0229021	1	1
EIF2AK3	4.7029	4.64886	4.9937	4.86745	4.69757	5.00152	4.68066	4.40069	4.67429	4.81345	4.7204	4.40853	4.53427	4.50407	4.30707	4.67958	0.950262	0.0229021	1	1
NGDN	4.60647	4.51261	4.75558	4.58148	4.23137	4.42967	4.77188	4.3797	4.49709	4.55124	4.46819	4.08632	4.49922	4.06061	4.23228	4.19362	0.950441	0.0311189	1	1
PCBP2	6.66083	6.52299	6.87752	6.87119	6.86779	6.50003	6.81365	6.57444	6.61738	6.55756	6.64795	6.35837	6.58869	6.08497	5.56878	6.57563	0.950452	0.0417832	1	1
PSMA3	5.26041	5.3403	5.46838	5.05184	5.36948	5.19636	5.39977	4.57417	5.24943	5.33499	5.1796	5.31738	5.06075	5.06365	4.66088	4.88842	0.950644	0.0311189	1	1
SLC39A14	3.66652	3.56798	3.70439	3.64091	3.84566	3.64602	3.78731	3.45569	3.45971	3.49451	3.60952	3.53217	3.45882	3.36551	3.46057	3.78262	0.951037	0.00524476	1	1
COQ10B	4.59383	4.73909	5.05194	4.78897	4.86264	4.89927	5.26092	4.50878	4.72194	4.85727	4.72518	4.83258	4.70629	4.51602	4.37519	4.57213	0.951059	0.0164336	1	1
USP12	4.4283	4.28917	4.55302	4.53332	4.47686	4.27427	4.48664	4.12426	4.37302	4.69277	4.27348	4.17094	4.07024	4.29356	3.72371	4.2415	0.951213	0.0311189	1	1
LINC02842	1.52227	1.59168	1.63102	1.52227	1.62593	1.52056	1.57441	1.52227	1.51793	1.49273	1.42896	1.46296	1.52227	1.36102	1.67427	1.45617	0.951228	0.0286713	1	1
ADIPOR2	4.15806	4.14863	4.15329	4.10979	3.9784	4.06782	3.92901	3.42985	3.78727	3.88921	4.0845	4.08764	4.0835	3.9925	3.72252	3.83577	0.951282	0.0311189	1	1
SYAP1	5.77536	5.69164	5.99274	6.07116	5.27982	5.59681	5.46329	5.51004	5.53326	5.17111	5.47841	5.64165	5.3888	5.44939	5.34272	5.25193	0.951325	0.0417832	1	1
MYLPF	3.56616	3.30947	3.33429	3.35143	3.59859	3.21543	3.53323	3.29393	3.29096	3.05496	3.28408	3.17218	3.52574	3.39675	3.11005	3.11524	0.951342	0.0311189	1	1
B4GALT7	4.05776	3.86473	4.07567	3.81232	4.07347	3.98469	4.08183	3.92947	3.84547	3.9398	3.76592	3.74145	3.90126	3.67268	3.63802	3.75779	0.951457	0.00786713	1	1
ESS2	4.97957	5.01365	5.06659	5.17009	5.27698	5.18388	5.51874	5.3402	4.756	4.81409	4.76694	4.96452	4.83382	5.16469	4.68647	4.97113	0.951515	0.0164336	1	1
TIPARP	6.76935	6.49548	6.70348	6.84427	6.6226	5.99274	7.14885	6.4767	6.32824	6.55599	6.24563	6.37811	6.37811	6.10032	6.1902	6.33464	0.951632	0.0211538	1	1
THOC1	5.76284	5.89355	6.22769	6.01057	6.41323	6.00971	6.17728	5.69563	5.8855	5.79615	5.85452	5.88051	5.89675	5.74406	5.22796	6.0145	0.951668	0.0229021	1	1
USP16	5.78099	5.71658	6.23407	6.26678	6.11278	5.74924	6.12135	5.66407	5.7977	5.81488	5.64023	5.76672	5.74376	5.59592	5.45264	5.89705	0.951764	0.0417832	1	1
UFD1	4.96187	4.62955	4.64031	4.60811	4.71721	4.81845	4.60702	4.2924	4.52528	4.57338	4.79232	4.52672	4.50044	4.56238	4.16467	4.43137	0.951961	0.00332168	1	1
SRP19	4.81316	4.80904	5.03695	5.1497	4.67602	4.67666	4.68303	4.40049	4.77521	4.66582	4.98155	4.70192	4.65031	4.66785	4.14334	4.44047	0.952028	0.0311189	1	1
RBM17	4.99946	4.83256	5.20196	5.06138	4.84205	4.91405	5.14464	4.7047	4.91485	4.90281	4.83798	4.61617	4.90788	4.82279	4.38328	4.75286	0.95218	0.0115385	1	1
PAXBP1	5.24334	5.28064	5.56275	5.47559	5.47995	5.33241	5.53918	4.98384	5.37384	5.27627	5.34922	5.37681	5.11942	5.06281	4.56412	5.32205	0.952447	0.0417832	1	1
LOC105376412	1.37331	1.37899	1.37993	1.36067	1.43583	1.4856	1.45869	1.32702	1.29809	1.30122	1.36662	1.34093	1.4509	1.34872	1.31064	1.34727	0.95254	0.00524476	1	1
NOP58	7.53964	7.34022	7.72917	7.69737	7.70642	7.31917	7.85418	7.32162	7.47329	7.46642	7.32162	7.49316	7.26391	7.08089	6.47715	7.29033	0.953295	0.0106643	1	1
ABHD18	4.95504	5.17249	5.47897	4.88372	5.18697	5.16496	5.22827	4.50884	4.87434	5.12254	5.13802	5.15007	4.96262	4.90681	4.63571	4.92018	0.953487	0.0229021	1	1
CRELD2	3.52363	3.44452	3.56536	3.45415	3.62903	3.72737	3.68998	3.39535	3.26865	3.37475	3.40067	3.47273	3.40752	3.71797	3.12379	3.5303	0.953556	0.0311189	1	1
EIF5	6.93987	6.76604	7.37883	7.17952	7.07003	6.78965	7.08767	7.0256	6.8719	6.92888	6.8719	6.69298	6.7138	6.44125	5.92898	6.87607	0.953839	0.0288462	1	1
IPO13	3.83946	3.9588	3.87247	4.00433	4.10169	4.09383	4.31899	3.75026	3.82235	3.83944	3.92098	3.76332	3.56036	4.17147	3.84972	3.90579	0.954198	0.0311189	1	1
CCNL1	7.77803	7.67481	8.17605	8.36764	7.89932	7.33881	8.01172	7.75707	7.87863	7.77786	7.65671	7.52924	7.49793	6.98919	7.02038	7.68186	0.954355	0.0417832	1	1
PIP4P1	5.0123	5.12444	5.06976	5.00933	5.15244	5.2945	5.45913	5.02302	5.03209	4.99223	5.0123	4.89796	4.88816	4.81515	4.60141	5.06215	0.954396	0.00856643	1	1
HERPUD1	6.6539	6.00567	6.21561	6.40563	6.72161	6.20653	6.49129	5.96956	5.95784	6.36299	6.19549	6.15668	6.36466	6.33601	5.77136	5.74436	0.954538	0.0311189	1	1
TIMM50	4.62441	4.89711	4.86702	4.97153	4.91068	5.06838	4.95371	4.40816	4.64284	4.57909	4.66718	4.84629	4.79517	4.98635	4.56945	4.60347	0.954803	0.0229021	1	1
SDCCAG8	4.46155	4.65521	4.91931	4.63531	4.3793	4.59484	4.63464	4.01403	4.51347	4.55385	4.57118	4.50682	4.39352	4.30598	4.37395	4.40184	0.954981	0.0229021	1	1
ZFYVE27	5.00248	4.91859	5.05051	5.33055	4.96936	4.93106	5.15857	4.96061	4.94896	4.87771	4.88869	4.78171	5.05882	4.77916	4.16151	4.9611	0.954997	0.0311189	1	1
DDX47	5.63958	5.46339	5.65953	5.53927	5.44807	5.59431	5.69597	5.38008	5.76599	5.42701	5.65607	5.37386	5.38945	5.31014	4.23852	5.39804	0.955069	0.0417832	1	1
HARS1	3.94298	3.98617	4.12835	3.80447	4.03102	3.8496	4.08793	3.56455	3.82386	3.82112	3.9234	3.74564	3.70563	3.96127	3.64374	3.9904	0.955216	0.0311189	1	1
KLHL24	5.76152	5.6	6.1261	6.07775	5.81749	5.91239	5.70631	5.50999	5.67907	5.75166	5.52413	5.72639	5.66459	5.42613	5.20106	5.88504	0.955456	0.0229021	1	1
MYBBP1A	4.94583	4.9147	5.00911	5.15002	4.92741	4.83037	5.15868	4.85235	4.90752	4.64674	4.87716	4.62201	4.60023	4.8082	4.22166	5.38446	0.955529	0.0229021	1	1
SEH1L	5.89868	5.96461	6.09718	5.4275	6.01812	6.10441	5.83118	5.42112	5.94537	5.72249	5.94263	5.77497	5.60427	5.89552	4.99104	5.52158	0.956078	0.0417832	1	1
SLU7	5.60153	5.55129	5.73842	5.76227	5.89378	5.86151	6.00531	5.25274	5.47346	5.32412	5.6907	5.87914	5.73399	5.57272	5.27463	5.49072	0.956337	0.0229021	1	1
BRD9	4.43908	4.37463	4.42168	4.75281	4.58244	4.26008	4.32885	4.40592	4.26008	4.27695	4.06356	4.26008	4.26008	4.12664	3.98492	4.69876	0.956934	0.0325175	1	1
DDX19B	5.03699	5.23544	5.23447	4.81162	5.17526	5.05859	5.16248	4.85433	5.00947	5.15352	5.12487	4.9814	4.66713	4.51016	4.69061	4.95068	0.956948	0.0229021	1	1
MCM7	5.06373	4.95697	4.98277	5.02496	5.201	5.2542	5.25443	4.71711	5.01627	4.87236	4.95697	4.98153	4.7556	5.00522	4.37393	5.29248	0.956964	0.0444056	1	1
FBXO42	4.67344	4.49202	4.93989	4.81558	4.91312	4.69823	4.58586	4.30492	4.54578	4.51309	4.57495	4.62225	4.62278	4.7794	4.23834	4.56242	0.957339	0.0417832	1	1
NCBP1	6.37391	6.06751	6.14886	6.07776	6.25437	6.0263	5.95692	5.95042	5.99588	6.12823	6.0974	5.99397	5.85068	5.80085	5.11793	5.87648	0.957354	0.0229021	1	1
SARAF	8.49794	8.38155	8.59529	8.51001	8.31049	8.40267	8.57544	8.39275	8.35963	8.06545	8.33501	8.03598	8.21642	8.14796	7.17806	8.25995	0.957781	0.0020979	1	1
RPL3	3.51663	3.72288	3.76758	3.68247	3.74967	3.77912	3.89408	3.75134	3.61502	3.55193	3.51677	3.68238	3.52263	3.42707	3.48912	3.601	0.957828	0.0229021	1	1
UROS	3.3776	3.50476	3.21957	3.15404	3.215	3.37756	3.3793	2.95901	3.16884	3.19218	3.35686	3.20112	3.25324	3.24465	3.14997	3.08487	0.958023	0.0417832	1	1
ZDHHC18	5.65495	5.78393	5.65338	5.86888	5.73282	5.66272	6.00773	5.92093	5.29359	5.58478	5.46625	5.53945	5.42521	5.42874	5.29911	5.7723	0.958249	0.0229021	1	1
PRPF4B	6.67355	6.3812	6.928	6.62749	6.65084	6.45254	6.65205	6.40439	6.52736	6.41262	6.61363	6.43435	6.32482	5.86655	5.92579	6.61726	0.958294	0.0164336	1	1
NAA16	6.1685	6.39276	6.99357	6.56995	6.34139	6.52376	6.43527	6.11315	6.78438	6.0849	6.40996	6.2523	5.93564	6.21987	5.84484	6.33646	0.958525	0.0417832	1	1
LETMD1	5.70792	5.86069	5.39772	5.40063	5.50498	5.35116	5.58787	5.37287	5.31603	5.35289	5.7303	5.24399	5.16331	5.39772	4.78724	5.48847	0.958978	0.0449301	1	1
TYW1	5.4813	5.60284	5.85801	6.15036	5.40623	5.62497	5.55921	5.20867	5.60964	5.51787	5.44967	5.43819	5.4262	5.31664	5.3733	5.58912	0.959005	0.0417832	1	1
TXNDC11	5.58637	5.52868	5.91912	5.82521	6.01848	6.03222	5.90071	5.4506	5.51875	5.67628	5.48108	5.67648	5.72251	5.93239	5.34489	5.52461	0.95915	0.0311189	1	1
ARF4	6.01423	6.17224	6.40082	6.48494	6.08121	6.2234	6.23252	5.74463	5.95548	6.02707	6.15452	6.27244	5.98006	5.96588	6.2157	5.46457	0.959178	0.0311189	1	1
ERVK3-1	6.20702	6.01618	6.21845	5.87885	6.01201	5.84955	5.89878	5.76647	5.84782	5.88836	5.96566	5.76653	5.87885	5.68692	5.21826	5.87885	0.959223	0.0111888	1	1
POLR1E	5.07737	5.1355	5.04144	5.47667	4.63642	4.91351	5.10636	4.54065	4.99385	4.90837	4.91039	4.84708	4.79701	5.04944	4.55127	5.04735	0.959283	0.0417832	1	1
PGK1	5.31379	5.37372	5.76216	5.30322	5.24267	5.02066	5.1482	4.97103	5.17953	5.23489	5.18693	5.01742	5.1733	5.21938	4.76347	5.09606	0.959382	0.0311189	1	1
TMC6	6.69276	6.71831	6.57626	7.00319	6.69627	6.50619	6.64361	6.84125	6.57251	6.50474	6.62443	6.45004	6.3705	6.11522	5.65728	6.64633	0.959545	0.0417832	1	1
KLF14	2.24224	2.18967	2.15033	2.16937	2.19287	2.22335	2.09709	2.15033	1.92507	2.11877	2.13941	2.09354	2.06823	2.28577	2.02377	2.0322	0.959787	0.0311189	1	1
TGIF1	3.65239	3.396	3.7371	3.87316	3.58371	3.74639	3.71883	3.57417	3.60461	3.61444	3.57955	3.54306	3.60642	3.40141	3.35777	3.45581	0.960204	0.0311189	1	1
DGKE	5.6755	5.55228	5.62286	5.40065	5.52038	5.36054	5.47571	5.14252	5.52973	5.42231	5.33517	5.32767	5.32767	5.30094	4.74669	5.57364	0.96107	0.0293706	1	1
UFM1	5.06905	5.0497	5.066	4.87734	4.90555	5.20415	4.91041	4.67489	4.95241	5.04311	4.98741	4.87293	4.7845	4.79826	4.22723	5.01772	0.961264	0.0417832	1	1
ZFAND2B	4.22079	4.09185	4.05003	3.96773	4.06558	4.00301	4.0347	4.07519	3.95037	3.84559	4.00194	3.71952	3.71556	4.00666	3.92617	3.90694	0.96144	0.0115385	1	1
LINC02532	1.36698	1.42203	1.35195	1.39901	1.36698	1.44306	1.41635	1.32225	1.22454	1.31153	1.36044	1.45797	1.34895	1.3162	1.36698	1.36698	0.961701	0.0375874	1	1
FAM229A	4.76411	4.82254	4.76411	4.78376	5.12615	4.7104	4.91881	4.78918	4.60936	4.58081	4.86052	4.51763	4.69744	4.68053	4.4829	4.68714	0.961738	0.015035	1	1
ILF2	6.14028	6.33172	6.48181	6.37934	6.22627	6.36503	6.58272	5.92998	6.13775	6.169	6.32606	6.24942	6.05438	6.01703	6.15011	6.00216	0.961771	0.00524476	1	1
DANCR	3.65565	3.73002	3.62068	3.85214	3.60409	3.76991	3.79214	3.66667	3.51264	3.65039	3.6589	3.54239	3.56846	3.73588	3.29326	3.55351	0.961801	0.0417832	1	1
TMUB2	5.39642	5.41154	5.75962	5.58396	5.81205	5.59812	5.92145	5.50629	5.32318	5.40894	5.31994	5.47245	5.34538	5.50021	5.35063	5.61535	0.962145	0.0311189	1	1
WTAP	6.50487	6.55777	6.49024	6.62928	6.27415	6.67997	6.67149	5.87146	6.45474	6.69887	6.46014	6.3548	6.25201	6.37002	6.07956	6.1545	0.962653	0.0311189	1	1
TMEM131L	7.17945	7.10257	7.19286	6.75005	7.21965	7.03468	7.14316	7.09074	7.07714	6.80692	7.02234	6.74809	6.687	6.97534	5.86437	7.15677	0.962828	0.0311189	1	1
PIK3CA	6.30327	6.31143	6.82337	6.74156	6.56258	6.74526	6.67314	6.07713	6.17491	6.24318	6.22226	6.72108	6.44201	6.42582	6.31775	6.54744	0.963306	0.0417832	1	1
CCDC59	5.75861	5.58573	5.85697	5.99688	5.59156	5.72816	5.83957	5.61465	5.70347	5.809	5.47786	5.57361	5.54686	5.40306	5.36017	5.50639	0.963516	0.0115385	1	1
ELOVL5	6.00837	5.93492	5.75166	5.97559	5.95698	5.80726	5.93075	5.74028	5.80415	6.03558	5.76649	5.7361	5.42017	5.69044	5.36737	5.68768	0.963598	0.0164336	1	1
DCAF16	6.41926	6.59015	6.62727	6.55666	6.4722	6.55656	6.55438	6.39519	6.55892	6.48912	6.43176	6.48167	6.41926	6.12764	5.47121	6.3394	0.963617	0.0244755	1	1
RAF1	5.67386	5.69064	5.97578	6.26653	5.93687	5.7395	5.70794	5.60659	5.64586	5.58107	5.62242	5.63735	5.75934	5.64986	5.4973	5.80436	0.963973	0.0115385	1	1
DHX15	6.61095	6.4319	6.36671	6.53799	6.47303	6.35089	6.45664	6.12255	6.45871	6.38933	6.38671	6.46316	6.13294	6.10032	5.72911	6.28632	0.964209	0.0417832	1	1
ARID5B	7.09449	6.97995	7.07145	6.73478	7.39193	6.88119	7.04601	6.60358	6.87904	7.0288	6.8676	6.97087	6.96159	6.65427	6.0886	6.94422	0.964299	0.0311189	1	1
ZMYM2	6.47062	6.28271	6.39064	6.4411	6.31661	6.20791	6.32114	6.26594	6.28679	6.08287	6.3159	6.04773	6.22296	5.87013	5.72566	6.27515	0.964427	0.00786713	1	1
TAF1D	7.15188	7.25483	7.54529	7.70195	7.40553	7.41644	7.70841	7.04998	7.19616	7.18273	7.32044	7.18232	6.98046	7.1321	7.54951	7.12843	0.964646	0.0229021	1	1
SINHCAF	5.17013	5.26102	5.21512	5.12593	5.08429	5.35686	5.28527	4.95322	4.99673	5.23156	5.12039	5.06378	4.82094	5.04282	4.84073	5.20506	0.964805	0.0115385	1	1
RPS6KB1	5.5869	5.58631	5.9759	5.80297	5.82598	5.67577	5.5688	5.3451	5.58829	5.58904	5.44279	5.69985	5.55622	5.56211	5.33657	5.52984	0.964867	0.0229021	1	1
PRKAA1	6.33016	6.08891	6.45584	6.07636	6.12977	6.11336	6.2465	5.97691	6.16274	6.24699	6.07868	6.05164	5.9121	5.80302	5.59355	6.08228	0.965182	0.0311189	1	1
IRAK4	5.07008	5.05579	5.04643	5.07426	5.05589	4.81038	5.02477	4.74964	4.81203	5.03084	4.71172	4.91409	5.07344	4.50252	4.95248	4.88511	0.9658	0.0417832	1	1
DDX52	5.63529	5.45062	5.74557	5.46035	5.90432	5.56513	5.60756	5.31388	5.47596	5.4677	5.4415	5.6912	5.40056	5.30283	5.34439	5.45064	0.965853	0.0229021	1	1
SNX31	1.51512	1.43605	1.40406	1.44114	1.43605	1.47508	1.48136	1.43018	1.20803	1.38565	1.36913	1.40982	1.43605	1.31616	1.43605	1.66245	0.965919	0.0491259	1	1
CDC14A	7.67296	7.65575	7.49747	7.4568	7.62207	7.55731	7.53662	7.64185	7.41209	7.61075	7.41294	7.19889	6.94959	7.16871	6.9858	7.4416	0.965963	0.0164336	1	1
FZR1	5.66564	5.69544	5.76249	6.10704	5.83529	5.67	5.8762	5.51771	5.65548	5.61429	5.71066	5.56373	5.41355	5.75321	5.34384	5.88368	0.966304	0.0417832	1	1
KATNA1	4.33901	4.37214	4.63759	4.42912	4.6205	4.52621	4.49525	4.20911	4.21038	4.28661	4.28033	4.56662	4.48885	4.47422	4.17021	4.35673	0.966486	0.0417832	1	1
MTCH1	6.33146	6.2176	6.22092	6.32406	6.02791	5.97122	6.26914	5.93284	6.12768	5.95997	6.14872	5.85253	6.02978	6.01924	5.51248	6.31221	0.966708	0.0417832	1	1
CBLL1	4.45252	4.4398	4.37392	3.45786	4.66733	4.68459	4.67234	4.38648	4.32272	4.3096	4.43309	4.27816	4.34523	3.9856	3.90155	4.26663	0.967002	0.0311189	1	1
AKIRIN1	6.11756	5.91116	6.29269	6.34877	5.91359	6.1067	6.42375	5.88248	5.9792	6.02404	5.91822	6.05799	5.909	6.23222	5.75379	5.84686	0.967009	0.0417832	1	1
MRPS7	5.43063	5.58105	5.56067	5.19684	5.46666	5.33933	5.50932	5.09895	5.19442	5.34078	5.41041	5.46571	5.41125	5.45511	4.94466	5.05469	0.967532	0.0417832	1	1
RARS1	5.50896	5.62215	5.70952	5.46098	5.68224	6.0833	5.75792	5.22632	5.45701	5.49086	5.70639	5.45701	5.48174	5.45701	5.67345	5.59812	0.967663	0.0307692	1	1
RNF11	5.79064	5.54835	5.94772	6.06173	5.81978	5.74112	5.71753	5.6011	5.46087	5.87704	5.62165	5.64159	5.6924	5.7762	5.33283	5.54269	0.967681	0.0417832	1	1
LEPROTL1	5.82891	5.68156	6.00535	5.86619	5.66442	5.66123	5.88675	5.58837	5.80205	5.5958	5.74474	5.62922	5.59444	5.58956	5.28248	5.68103	0.967714	0.0115385	1	1
GPR183	8.8082	8.79167	8.98719	8.80421	9.13649	8.89636	9.1113	8.45357	8.64901	8.7237	8.42121	8.7359	8.71901	8.92328	8.40103	8.80312	0.968	0.00332168	1	1
ADIPOR1	6.78471	6.88867	6.96771	6.63903	7.04516	6.82173	6.96101	6.85023	6.42858	6.56614	6.55937	6.63241	6.60071	6.90094	6.70991	6.65249	0.968435	0.0164336	1	1
HSP90AB1	7.30618	7.47862	7.75513	7.96742	7.63006	7.6518	7.87834	7.24716	7.42937	7.43276	7.54482	7.46215	7.40714	7.4978	7.25894	7.55087	0.968549	0.0229021	1	1
SMARCB1	5.63109	5.59917	5.57425	5.51277	5.78486	5.6664	5.48074	5.45378	5.54664	5.44856	5.50087	5.63484	5.43645	5.53306	5.03147	5.29564	0.968649	0.0229021	1	1
HMGXB4	4.77851	4.72881	5.06133	5.02196	5.13142	4.72289	4.94901	4.63485	4.63904	4.70084	4.62954	4.91035	4.86107	4.91045	4.67312	4.88425	0.968855	0.0417832	1	1
GNAS	4.39262	4.2982	4.28417	4.31533	4.26868	4.15916	4.39369	4.23404	4.24026	4.24026	4.24026	4.17796	4.13285	4.12735	3.93131	4.18565	0.968868	0.00506993	1	1
SUCO	5.69415	5.55807	6.03055	5.95131	5.64547	5.53975	5.80772	5.51065	5.72099	5.5273	5.5273	5.65478	5.5273	5.5273	5.5273	5.6027	0.969164	0.015035	1	1
RPS8	5.03419	5.16106	5.331	5.25401	4.98253	5.09899	5.15268	4.85351	5.04039	4.9062	5.13652	4.82842	5.16472	5.08035	4.96699	4.90007	0.969179	0.0417832	1	1
YTHDF3	5.87658	5.90163	6.11341	5.94791	5.89889	5.59548	5.98218	5.69155	5.80228	5.82745	5.68273	5.90427	5.72116	5.72377	5.4677	5.66987	0.969317	0.0311189	1	1
USP15	7.10447	6.85331	7.05272	6.90944	6.90595	6.7195	6.87431	6.65496	7.09681	6.79665	6.84288	6.63383	6.58898	6.56336	6.54497	6.699	0.970565	0.0115385	1	1
SPPL3	4.48716	4.51629	4.55372	4.63837	4.81688	4.62768	4.68469	4.52089	4.5075	4.47028	4.55432	4.39489	4.51394	4.57389	4.26687	4.53959	0.970687	0.0417832	1	1
TSR1	4.8859	4.61528	4.90243	4.8118	4.85748	4.87463	4.90493	4.60722	4.80558	4.73566	4.61008	4.73901	4.84475	4.76172	4.2734	4.87469	0.970764	0.0229021	1	1
KLF3	7.45488	7.25501	7.37945	7.37674	7.1672	7.13271	7.25249	7.35353	7.12672	7.20047	7.19429	6.98651	7.17467	6.88853	6.68506	7.0693	0.970789	0.0229021	1	1
FNBP4	7.06225	7.11534	7.2428	7.0102	7.24665	6.87529	7.04005	6.92235	6.99174	6.8627	6.97278	6.93235	6.94143	6.89633	6.38648	7.01511	0.971133	0.0115385	1	1
CCT2	6.30878	6.1848	6.19515	5.97492	6.05999	6.24462	6.12532	5.90363	6.08371	6.11426	6.01125	6.06703	5.99904	5.82092	5.82915	5.98703	0.971303	0.0164336	1	1
ZMYM6	6.3209	6.30478	6.41763	6.32786	6.54597	6.47788	6.40671	6.10735	6.22231	6.19631	6.31046	6.37328	6.29738	6.0119	6.13757	6.29884	0.971411	0.0020979	1	1
PPP6R3	6.0913	6.126	6.13987	6.21163	5.97917	6.0442	6.09669	5.83745	5.96024	6.01198	6.08647	6.07836	5.8218	5.9596	5.6544	5.94794	0.972171	0.00332168	1	1
TFDP1	5.4146	5.59489	5.34549	5.43186	5.61893	5.54773	5.44309	5.33634	5.33701	5.42623	5.37382	5.29289	5.39985	5.40719	5.36458	5.08739	0.972821	0.00524476	1	1
PCNP	7.25788	7.11133	7.53525	7.5555	7.37813	7.40838	7.3554	6.96504	7.2279	7.23923	7.27244	7.32666	7.03285	7.27292	7.00034	7.30536	0.974339	0.0229021	1	1
MALT1	6.94028	6.93585	7.14309	7.09237	6.89556	7.00767	7.10194	6.47871	6.99097	6.97883	6.8743	6.86349	6.70825	6.79996	6.904	6.96859	0.974932	0.0229021	1	1
RPSAP19	7.80888	7.90263	7.72157	7.77007	7.32447	7.96874	7.93192	7.3499	7.66646	7.66075	7.67068	7.60113	7.61353	7.85778	7.37174	7.44297	0.975074	0.0417832	1	1
MAD1L1	3.90279	3.90245	3.96034	3.96059	3.94093	4.24656	3.89161	3.82779	3.74942	3.8118	3.91171	3.88161	3.88477	3.84462	3.87926	4.13836	0.977055	0.0164336	1	1
CD46	7.43259	7.20694	7.28417	7.51647	7.25399	7.28578	7.40142	7.17112	7.14757	7.16971	7.46057	7.2002	7.28794	7.04143	6.96378	7.21385	0.978724	0.0311189	1	1
HIF1A	6.92415	6.96399	7.15026	6.9967	7.20272	6.89615	6.89157	6.87388	6.89734	6.85238	7.04859	6.72363	6.6568	6.75209	7.10028	6.80768	0.979056	0.0417832	1	1
IRAG2	3.93252	3.63137	4.05693	3.95155	3.9249	3.88384	3.87772	3.77525	3.87968	3.7047	3.78095	3.85642	3.81222	3.83876	3.79963	3.87637	0.979369	0.0229021	1	1
SMAD4	6.66512	6.70459	6.80774	6.9503	6.80287	6.81899	6.76056	6.48603	6.66512	6.70233	6.7104	6.80337	6.55928	6.74478	6.56829	6.69616	0.981194	0.0241259	1	1
ERO1A	6.13889	6.19437	5.99755	5.59494	6.09845	6.11757	6.15897	5.52278	5.94716	6.08934	6.05575	5.84706	6.0279	6.03038	5.94847	5.95798	0.982352	0.0417832	1	1
EIF1	9.28002	9.20574	9.36412	9.48241	9.29417	8.95926	9.32018	9.28754	9.27831	9.23021	9.20401	9.09216	9.09887	9.0807	8.82814	9.11532	0.985199	0.0417832	1	1
DENND4C	6.08762	6.08267	6.10238	6.01884	6.06241	5.92549	6.05305	5.65129	6.1442	6.20236	6.40709	6.19129	6.22095	6.13984	6.22817	6.19014	1.01742	0.00786713	1	1
SLK	6.86635	6.99038	7.17281	6.85581	6.97623	7.13557	7.15314	6.63977	7.16751	7.12264	7.23665	7.19671	7.27295	7.17888	7.33862	7.18934	1.0182	0.0311189	1	1
TRIP12	6.57767	6.47114	6.3677	6.42487	6.44035	6.45677	6.11928	6.21233	6.50734	6.55581	6.54491	6.6819	6.56729	6.51993	6.54134	6.64189	1.01905	0.0417832	1	1
MARCHF8	5.6926	5.78095	5.80505	5.67552	5.92614	5.85989	5.77628	5.82786	5.92865	5.80084	5.95739	6.05477	6.12488	6.05875	5.41704	6.03985	1.02145	0.0417832	1	1
TMED5	6.42519	6.37262	6.38817	6.33399	6.41863	6.43041	6.40271	6.017	6.50191	6.72184	6.66272	6.6891	6.66542	6.64554	6.49705	6.51876	1.02355	0.00786713	1	1
ITGAL	8.31307	8.00456	8.1013	8.3754	8.03953	8.16559	8.02203	8.46506	8.32432	8.43795	8.3907	8.44931	8.50894	8.18088	8.14713	8.19934	1.02442	0.0115385	1	1
RSBN1L	5.45622	5.37857	5.38637	5.40232	5.26425	5.59807	5.43071	4.96289	5.57369	5.69868	5.63992	5.895	5.58354	5.44056	5.5423	5.63401	1.02504	0.0417832	1	1
NOTCH4	2.65112	2.62734	2.61061	2.68561	2.61665	2.74045	2.5623	2.75752	2.68561	2.74023	2.61273	2.68561	2.68561	2.6982	2.75352	2.76498	1.02548	0.0326923	1	1
CAB39	6.02341	5.96113	5.85913	5.96573	5.7114	5.95372	5.92866	5.87006	6.03709	6.17051	5.948	6.15758	5.97882	6.31574	6.10456	6.13881	1.02796	0.0229021	1	1
ITPR1	5.20396	5.16353	5.17022	5.18467	5.20881	5.0076	4.90166	5.12084	5.27741	5.33305	5.36411	5.39067	5.32267	5.21663	4.94718	5.41354	1.02833	0.0311189	1	1
PTPRF	2.2613	2.54308	2.29121	2.29754	2.40326	2.35166	2.33973	2.37368	2.44386	2.40024	2.46088	2.45944	2.49367	2.41312	2.43646	2.37077	1.03083	0.0417832	1	1
C1orf174	4.73139	4.86163	4.7148	4.73139	4.56111	4.85926	4.63925	4.85649	4.75422	4.97055	4.96023	4.84941	4.98715	4.89565	5.0102	4.59541	1.0311	0.0386364	1	1
SBNO1	6.58264	6.47305	6.47397	6.19484	6.44084	6.68256	6.27572	5.93583	6.45609	6.73658	6.75957	6.89622	6.88465	6.72053	6.74553	6.79808	1.03304	0.0311189	1	1
CTDSP1	4.23327	4.25849	4.0929	4.39408	4.21736	4.26736	4.28529	4.52405	4.09404	4.31815	4.31622	4.58629	4.60173	4.40871	4.3316	4.33255	1.03307	0.0229021	1	1
FYCO1	5.52522	5.56873	5.51953	5.47185	5.20339	5.45435	5.55301	5.53362	5.56139	5.68188	5.87246	5.88944	5.70216	5.82491	4.92231	5.88528	1.03322	0.0229021	1	1
SUPT16H	6.63357	6.67625	6.32801	6.37755	6.66019	6.91718	6.64057	6.31723	6.71604	6.7846	6.84275	7.05076	6.94749	6.82624	6.91336	7.07955	1.03424	0.0417832	1	1
NOTCH4	2.33011	2.32034	2.38145	2.26479	2.38161	2.45172	2.25829	2.45351	2.38161	2.43623	2.37744	2.51567	2.38161	2.39119	2.41791	2.46097	1.03538	0.0159091	1	1
LASP1	6.90974	7.00168	6.72937	6.71333	6.81051	6.76947	6.63422	6.72841	6.85807	7.02396	7.01277	7.27526	7.21518	7.05677	7.131	7.02588	1.03545	0.00786713	1	1
FBXL8	3.1923	3.2	3.19227	3.18414	3.20383	3.21649	3.59504	3.45907	3.26184	3.32453	3.2675	3.53309	3.30827	3.43545	3.26184	3.50042	1.03612	0.015035	1	1
RABL6	3.8019	3.89169	3.64877	3.80269	3.62239	3.64479	3.75118	3.82308	3.74797	3.96266	3.80269	3.94076	3.80098	3.98347	3.8181	3.9842	1.03642	0.025	1	1
PPIP5K1	4.37064	4.22471	4.30321	4.62865	4.58172	4.62325	4.53022	4.89967	4.465	4.58389	4.37553	4.75988	4.64046	4.61584	4.65353	4.68658	1.03697	0.0417832	1	1
MIR181C	3.49547	3.51638	3.54478	3.34409	3.47821	3.56453	3.37354	3.73822	3.59901	3.59651	3.60882	3.51916	3.54478	3.54478	3.5153	3.76229	1.03724	0.0111888	1	1
AKAP4	2.00812	2.03036	1.89603	1.98691	1.95585	1.90872	2.02705	2.1266	2.12708	2.03036	2.05692	1.86189	2.1336	2.05851	2.05932	1.99002	1.03855	0.0246503	1	1
DCTD	5.10642	5.19458	5.2964	4.86883	5.06514	5.27141	5.19652	4.93694	5.28883	5.49408	5.53841	5.51392	5.26321	5.44897	5.39922	5.20415	1.03895	0.0311189	1	1
RABGEF1P1	4.05469	4.05939	4.31718	3.80501	4.05248	4.03591	3.88501	4.07763	4.31345	4.34743	4.3213	4.3658	3.51827	4.29877	4.10197	4.38124	1.04015	0.0311189	1	1
NOTCH4	2.77521	2.74979	2.77309	2.60942	2.79458	2.87456	2.70339	2.89861	2.8267	2.89036	2.8267	2.96077	2.8267	2.83366	2.90788	2.8574	1.04196	0.00314685	1	1
SCRIB	3.38413	3.58868	3.54455	3.40128	3.37083	3.58263	3.63772	3.74647	3.48336	3.63051	3.6803	3.67794	3.62378	3.49728	3.68851	3.81902	1.04235	0.0229021	1	1
LMX1A-AS2	2.6724	2.54009	2.66601	2.78447	2.67022	2.35724	2.63161	2.59227	2.71724	2.75689	2.71367	2.71724	2.71557	2.71557	2.8965	2.74887	1.04317	0.038986	1	1
TMCC2-AS1	1.82557	1.53677	1.49336	1.56439	1.58337	1.58507	1.56207	1.70447	1.5706	1.58793	1.5732	1.61494	1.65873	1.66405	1.88177	1.70107	1.04327	0.0417832	1	1
ZBTB7B	3.857	4.02393	4.03978	3.97139	3.9193	4.19534	3.92115	4.08038	4.08038	4.03395	4.09591	3.92718	4.19642	4.29729	4.31947	4.43388	1.04338	0.0152098	1	1
VPS13A-AS1	2.32861	2.23341	2.28464	2.20741	2.31044	2.34856	2.25114	2.40196	2.38512	2.34856	2.50558	2.16007	2.44664	2.33524	2.49945	2.34856	1.04413	0.0162587	1	1
SNORA7B	5.81047	5.7695	5.84445	5.76136	5.60537	6.09348	6.02309	6.0754	6.29557	6.53344	5.78436	5.88332	6.35894	6.11961	5.83002	6.0391	1.04419	0.0311189	1	1
WDR11	4.35625	4.37413	4.45226	4.185	4.32731	4.31341	4.37853	4.23543	4.56978	4.4398	4.51621	4.46884	4.49472	4.78015	4.5957	4.69993	1.04432	0.00786713	1	1
SNORD116-15	9.61441	9.42616	9.07454	8.91195	8.35477	9.17036	9.47754	10.0142	9.82867	9.89542	9.64376	9.17081	9.49096	9.17435	9.6279	9.14034	1.04449	0.0311189	1	1
SRCIN1	2.40173	2.40173	2.24806	2.40054	2.29876	2.3922	2.32359	2.40173	2.40413	2.37209	2.40173	2.52621	2.61422	2.40789	2.61795	2.40173	1.04611	0.00664336	1	1
LOC105377489	1.76172	1.7558	1.81713	1.78276	1.8391	2.03797	1.80276	1.84817	1.89523	1.86806	1.86349	1.94068	1.92115	2.09151	1.89889	1.88529	1.04612	0.0115385	1	1
TNFRSF1A	5.09467	5.24158	4.85652	4.68546	4.54942	4.87611	4.96266	5.09811	4.91586	5.29041	5.26985	5.06801	4.90333	5.13373	5.45129	5.01736	1.04746	0.0417832	1	1
NFIA	2.34913	2.63586	2.41256	2.60907	2.46177	2.39462	2.38734	2.48145	2.51949	2.78038	2.58134	2.46232	2.5759	2.68189	2.51949	2.64066	1.04797	0.0386364	1	1
BATF	4.20319	4.34663	4.29492	4.26289	4.03345	4.28395	4.13272	4.18333	4.33472	4.48739	4.45052	4.62076	4.40521	4.54962	4.52431	4.28582	1.04839	0.0115385	1	1
ZNF341	2.58171	2.62057	2.57307	2.46255	2.57307	2.53612	2.53774	2.62951	2.79773	2.73166	2.73505	2.6065	2.73984	2.56946	2.67698	2.62766	1.04869	0.00297203	1	1
LOC105376419	1.60006	1.53695	1.55199	1.41641	1.43967	1.47384	1.60086	1.63936	1.64751	1.63936	1.65625	1.43848	1.48361	1.63936	1.53724	1.63936	1.04882	0.0487762	1	1
LINC00673	1.99798	1.714	1.8049	1.83205	1.7599	1.67704	1.81474	2.0073	1.91271	1.8509	1.91775	1.85237	1.92086	1.86981	1.93062	1.72937	1.04882	0.0417832	1	1
GABRB3	1.92925	1.9049	1.74536	1.80289	1.76007	1.92925	1.77296	2.10107	1.96785	2.00094	1.92925	1.93881	1.80911	1.92925	1.96201	1.68289	1.04884	0.0365385	1	1
LOC105374118	2.90406	2.97818	3.06967	3.16061	2.99639	3.16486	3.00159	3.02144	3.21834	3.21353	2.98521	3.3779	3.131	3.2728	3.23573	3.24358	1.04919	0.0229021	1	1
KIAA2013	4.36798	4.40844	3.92727	4.40182	4.19804	4.78433	4.50458	4.56904	4.41525	4.51746	4.79055	4.81915	4.47604	4.54795	4.81953	4.34975	1.05012	0.0417832	1	1
SNORD15B	9.92426	9.68979	9.22237	9.33103	8.80918	10.1605	9.79318	9.92679	10.3385	10.5319	9.87983	10.1023	10.1127	9.40671	10.3539	9.73625	1.05038	0.0417832	1	1
CCDC127	2.91762	2.75593	2.89154	2.73783	2.53837	2.98162	2.79028	2.87788	2.96285	2.93684	3.02741	2.91762	3.11957	3.01535	2.81128	2.83521	1.05104	0.0449301	1	1
FLJ13224	3.44555	3.34953	3.52368	3.97014	3.49764	3.61623	3.62858	3.71793	3.6602	3.66356	3.62949	3.73548	3.67185	3.63869	3.9325	4.17904	1.05113	0.0115385	1	1
LOC105375814	2.70601	2.72911	2.71872	2.63609	3.10037	2.68796	2.60772	2.91008	2.98008	2.99458	2.79298	2.75967	2.86904	2.78536	3.10074	2.74	1.05128	0.0115385	1	1
TOB2	4.65348	4.72129	4.87123	4.33492	4.67691	4.75918	4.61347	4.93045	4.56201	5.01891	4.72483	4.80058	5.1453	5.20991	4.98436	4.79289	1.05281	0.0229021	1	1
RGS17	2.53563	2.58575	2.46057	2.60506	2.66642	2.67908	2.59657	2.44761	2.70857	2.77784	2.6823	2.67405	2.71358	2.81873	3.04651	2.67405	1.05296	0.0148601	1	1
LOC105376740	3.00924	2.76922	3.05096	2.99309	2.67959	2.90918	2.91722	3.01719	2.99662	2.88122	2.98432	3.10419	3.15414	3.1698	3.05986	3.15499	1.05302	0.0311189	1	1
MARK4	4.01603	4.13759	4.01633	4.36144	4.25262	3.98919	3.89255	4.31612	4.14804	4.47219	4.21126	4.54755	4.37787	4.26627	4.26585	4.21181	1.05321	0.0164336	1	1
MIR1301	4.4055	4.01595	4.06087	4.45259	4.2253	4.13838	4.45074	4.59337	4.19468	4.51569	4.49147	4.36956	4.57174	4.33689	4.58231	4.629	1.05322	0.0229021	1	1
DRAXIN	2.04222	2.06094	2.00456	1.99698	2.14954	2.32416	2.01391	2.19454	2.09847	2.25457	2.14986	2.22667	2.30337	2.05027	2.2956	2.19609	1.05372	0.0417832	1	1
NOTCH4	2.46482	2.32402	2.4627	2.24744	2.3954	2.47405	2.34558	2.54079	2.47456	2.53254	2.46472	2.62732	2.46889	2.48147	2.51336	2.54825	1.05409	0.00122378	1	1
NOTCH4	2.61869	2.50274	2.61657	2.42615	2.57818	2.67535	2.52429	2.7195	2.6476	2.70222	2.6476	2.79804	2.69103	2.65719	2.72878	2.72696	1.05422	0.00104895	1	1
PNMA5	3.78564	3.71958	3.72103	3.90283	3.35742	3.60148	3.86576	4.0569	3.70019	3.90331	3.74034	3.80712	3.89592	4.10521	3.994	3.99537	1.05482	0.0311189	1	1
WWTR1	1.92863	1.92641	1.81332	1.82483	1.88046	1.99401	2.1063	2.04649	2.11708	2.04997	2.01414	2.00545	2.02552	1.99443	2.06065	1.96022	1.05486	0.0164336	1	1
TSPEAR	2.15004	2.32383	2.36497	2.35598	2.33053	2.36625	2.36957	2.29722	2.4054	2.42732	2.36424	2.5994	2.42193	2.52332	2.44267	2.57457	1.05495	0.0164336	1	1
SNHG14	4.91056	4.9935	5.22797	4.39737	4.78432	4.83067	5.03377	5.18786	5.3552	5.01119	5.5053	5.3592	5.10582	5.03893	4.63245	5.17074	1.05515	0.0417832	1	1
NTN5	1.84753	1.75982	1.83237	1.73085	1.84753	1.65343	1.81085	1.76234	1.84753	1.9395	1.8298	1.92026	1.9842	1.88425	1.92321	1.84753	1.05545	0.0146853	1	1
GPC1-AS1	2.08546	2.01155	2.08418	2.05788	1.85942	2.24189	2.13082	2.19117	2.20461	2.17303	2.13646	2.08788	2.07888	2.41709	2.14301	2.20649	1.05551	0.0417832	1	1
NDUFAF6	2.15326	1.9967	1.96496	2.01307	1.8952	1.88992	1.90816	2.19069	2.23005	2.15457	2.16111	1.9028	2.07485	2.0416	1.97879	2.02214	1.05551	0.0311189	1	1
LOC105379332	1.07456	0.970002	1.02097	1.14483	1.01499	1.07872	1.10507	1.03313	1.12971	1.08941	1.08934	1.11195	1.15983	1.15144	1.16848	1.12219	1.05558	0.0311189	1	1
MORN4	1.51242	1.58015	1.53896	1.41601	1.51466	1.5206	1.50412	1.58566	1.34838	1.56532	1.63194	1.68267	1.65004	1.56965	1.77033	1.5711	1.05608	0.0229021	1	1
EXOC3L1	2.97158	3.05331	2.83498	2.93545	2.85064	2.77239	3.14238	3.21846	2.98326	3.06786	2.93853	3.02948	3.44283	3.04531	3.0296	3.16658	1.05624	0.0417832	1	1
RACGAP1P1	1.98049	2.10458	2.02272	1.97083	2.07632	1.82157	1.93264	2.04097	1.96454	2.08255	2.0405	2.1467	2.10057	2.27083	2.16654	2.09961	1.05757	0.0417832	1	1
AHSG	1.74138	1.65195	1.71301	1.75788	1.60328	1.75158	1.7489	1.83385	1.76649	1.75564	1.71824	1.79916	1.82196	1.7577	1.8279	2.0011	1.05814	0.00524476	1	1
CCDC153	2.91383	3.0474	3.08855	2.83277	2.88403	2.96273	3.22656	2.96929	3.09873	3.1226	3.09873	3.25222	3.1061	2.94991	3.60908	3.31026	1.05841	0.0288462	1	1
EXOC3L2	2.51609	2.50512	2.47381	2.30612	2.29414	2.42864	2.22341	2.42396	2.52275	2.45227	2.52045	2.51271	2.69846	2.36891	2.62576	2.68112	1.05917	0.0417832	1	1
IGF2R	6.13185	6.08005	5.95786	6.43778	5.8691	6.21662	5.73069	6.01263	6.03489	6.45773	6.46623	6.6057	6.69874	6.54038	6.64012	6.39593	1.06063	0.0164336	1	1
OTUD7A	2.35405	2.02384	2.11568	2.26012	2.20612	2.18838	2.16474	2.4658	2.30894	2.38794	2.35175	2.22606	2.3003	2.36448	2.23097	2.24624	1.06067	0.0164336	1	1
FAM83E	3.41438	3.10439	3.17937	3.14042	2.81002	3.01547	3.01881	3.43032	3.19539	3.37843	3.17538	3.17308	3.25087	3.2629	3.43084	3.27698	1.06085	0.0164336	1	1
RGS3	3.27829	3.38435	3.26801	3.51853	3.33982	3.46442	3.25937	3.32142	3.45079	3.63913	3.54812	3.68648	3.79856	3.71951	3.46258	3.4447	1.06088	0.0229021	1	1
FHIP1A	1.81545	1.82043	1.74412	1.88109	1.73011	1.76824	1.8047	1.97349	1.73459	1.95019	1.90606	1.87076	1.77267	2.01953	2.08478	1.82567	1.06091	0.0417832	1	1
NMI	4.56203	5.01671	4.81398	4.98798	4.84205	5.12736	5.1921	4.24098	5.22849	5.30978	5.23623	5.80154	5.37373	5.60715	5.38806	4.96384	1.06166	0.0311189	1	1
ARAP3	2.2427	2.2665	2.08382	2.16157	2.03669	2.13811	2.17825	2.22226	2.14258	2.15615	2.34701	2.3482	2.28492	2.38178	2.39172	2.34759	1.06168	0.0229021	1	1
CALD1	1.54889	1.6454	1.48842	1.58208	1.53591	1.50044	1.43514	1.59644	1.4845	1.67594	1.58874	1.56701	1.72237	1.59896	1.78392	1.64304	1.06209	0.0417832	1	1
MS4A12	1.82505	1.70758	1.81946	1.84497	1.70353	1.79583	1.63618	1.84489	1.87432	1.86438	1.86438	1.86438	1.69795	1.89341	1.96721	1.97499	1.06242	0.00769231	1	1
SCG2	1.14619	1.1381	1.14552	1.13227	1.11789	1.10873	1.20963	1.40115	1.22871	1.1621	1.22357	1.19793	1.1401	1.21565	1.28295	1.07412	1.0625	0.0417832	1	1
NR5A2	1.99895	2.167	2.15869	1.9489	2.00053	2.13112	1.95495	2.07886	2.17552	2.28467	2.35507	2.10115	2.29074	2.17552	2.17981	1.98011	1.06274	0.0291958	1	1
SPRY4	1.97212	1.95421	1.88122	2.02013	1.86846	1.98639	2.01005	2.04518	2.1727	2.04858	2.05072	1.94587	2.00316	2.06601	2.24358	2.14356	1.06331	0.00786713	1	1
ADAM11	3.0493	3.1956	2.97603	3.10117	2.74349	2.93538	2.9768	2.9912	3.34148	3.12996	3.12996	3.15992	3.23758	3.18432	3.3779	3.12996	1.06343	0.0111888	1	1
ADSS1	2.10633	2.11509	2.05432	2.00065	2.12798	2.17705	2.48414	2.37031	2.22749	2.20217	2.11731	2.2365	2.41673	2.34185	2.39643	2.29997	1.06395	0.0311189	1	1
GNAO1-DT	1.61309	1.50556	1.64554	1.54676	1.61309	1.57298	1.61309	1.7577	1.7159	1.5254	1.66068	1.61309	1.67746	1.71009	1.90217	1.64142	1.06437	0.0174825	1	1
PTPN18	3.41046	3.33871	3.28382	3.08302	3.69847	3.25775	3.25766	3.64278	3.35653	3.66365	3.51462	3.36947	3.70607	3.71391	3.54614	3.41435	1.06441	0.0164336	1	1
ZNF2	2.52199	2.58608	2.22956	2.50107	2.68134	2.62304	2.57807	2.60508	2.53209	2.60583	2.68451	2.70599	2.95303	2.59115	2.94358	2.64307	1.06496	0.0311189	1	1
RAB24	2.86319	3.03887	2.78339	2.90024	2.91168	3.00617	2.50003	2.9636	3.02144	3.05141	3.06032	3.0616	3.0775	3.40688	2.83762	2.90952	1.06497	0.0311189	1	1
KL	2.17095	1.9343	1.8623	2.15886	2.1572	1.9935	2.12814	2.16033	2.21541	2.34326	2.17095	2.32719	2.09333	2.17095	2.20888	2.0411	1.06535	0.0225524	1	1
ADGRD1-AS1	4.47868	4.52368	4.22218	4.03333	4.104	3.97779	4.09981	4.41738	4.60325	4.6149	4.44784	4.51318	4.52429	4.44036	4.42047	4.3437	1.06538	0.0311189	1	1
BAG4	3.26071	3.71368	3.25842	3.36526	3.25192	3.53959	3.57756	3.57252	3.64212	3.66484	3.61579	3.62243	3.55192	3.56462	3.75139	3.84633	1.06546	0.0229021	1	1
PAX6	1.5955	1.5724	1.52002	1.51759	1.59538	1.70289	1.49483	1.59575	1.57714	1.60762	1.57782	1.74302	1.64279	1.83323	1.88035	1.61016	1.06554	0.0229021	1	1
LIMK1	2.96347	2.89065	2.62345	2.79625	3.10317	2.78871	2.75253	2.9685	2.90435	2.89065	2.88107	2.92622	3.09911	3.19182	3.27616	3.15002	1.06555	0.0337413	1	1
GDF5-AS1	2.6241	2.81617	2.75933	2.65039	2.79616	2.64062	2.55109	2.90315	2.74783	2.82715	2.83638	2.88977	2.77855	3.07479	2.90566	2.8446	1.06556	0.00332168	1	1
PDE4DIPP6	3.34552	3.18691	3.41715	3.13922	2.65514	3.42344	3.20743	3.61082	3.21517	3.22628	3.42447	3.49788	3.4598	3.49721	3.36958	3.35818	1.06576	0.0229021	1	1
PRDM13	1.52551	1.4923	1.44643	1.71104	1.37475	1.51248	1.5472	1.52172	1.65378	1.73083	1.71277	1.54763	1.50148	1.60447	1.59206	1.68022	1.06626	0.0417832	1	1
CTAGE9	2.912	2.86055	2.69305	2.69409	2.6553	2.79259	2.88114	3.07758	2.93731	2.96931	2.71367	3.0418	2.77236	3.04076	3.25055	2.92919	1.06687	0.0115385	1	1
ZDHHC8P1	1.59065	1.70586	1.6547	1.48798	1.4908	1.59502	1.67799	1.7613	1.76832	1.55587	1.75025	1.81863	1.62436	1.7294	1.66633	1.69491	1.06703	0.0311189	1	1
SLC38A3	2.0988	2.33777	2.06673	2.12046	2.11589	2.09848	2.18569	2.67947	2.28524	2.14518	2.13908	2.31867	2.20462	2.23781	2.22285	2.37939	1.06709	0.0164336	1	1
CMAS	3.76759	3.52431	3.55486	3.39199	3.57874	3.99319	3.79698	3.17728	3.87232	4.08933	4.05149	3.92869	4.16728	3.89238	4.17287	3.78183	1.0671	0.0417832	1	1
STK40	4.10474	4.21303	4.43044	4.1168	4.21977	4.29351	4.03595	4.26589	4.19293	4.50032	4.49786	4.46097	4.6422	4.83794	4.67145	4.29351	1.06729	0.00874126	1	1
ZNF446	2.81	2.91912	2.73501	2.85665	2.53364	3.0289	2.74621	3.06399	2.98265	3.10384	3.00082	2.97926	2.99102	2.85083	2.85395	3.11555	1.06752	0.0229021	1	1
NHS	2.05693	2.12586	1.76531	1.93653	1.84736	2.01721	2.09009	2.15324	2.09988	2.16077	2.12932	2.02604	2.18431	2.19578	2.21297	1.8327	1.06753	0.0229021	1	1
SLC1A7	1.77735	1.94811	1.80893	2.39838	1.77566	1.82281	1.86057	1.99561	1.99122	2.09448	2.05151	1.82736	2.64438	1.94811	1.925	1.9033	1.06754	0.0449301	1	1
HS1BP3	2.9427	3.04811	2.75513	2.73538	2.98552	2.99113	2.68618	3.08202	3.03628	2.95525	3.01811	3.14632	3.26399	3.10861	2.90623	3.14566	1.06806	0.0164336	1	1
TRIM17	2.87012	2.57927	2.80748	2.94169	2.77712	2.98443	2.7447	2.94845	2.70603	2.91736	2.95158	3.0381	3.44813	2.90223	3.06368	3.08551	1.06814	0.0417832	1	1
NOTCH4	2.42009	2.2219	2.30858	2.3532	2.27123	2.41134	2.27684	2.53912	2.48482	2.57089	2.30496	2.78762	2.46921	2.49594	2.28524	2.40015	1.0683	0.0229021	1	1
PELI3	2.98513	3.00699	2.91712	2.93074	2.6686	2.90512	2.79831	3.00246	3.06179	3.11826	3.19438	3.00699	3.1001	3.2914	2.99798	2.98985	1.06835	0.0013986	1	1
LINC02614	3.7383	3.71874	3.59833	3.70131	3.41381	3.16603	3.4413	3.66717	3.80436	3.79156	3.72158	3.76623	3.77607	3.32517	4.36157	3.8243	1.06846	0.0229021	1	1
PTCH1	4.37341	4.58045	4.62927	4.47598	4.63696	4.51627	4.6477	4.73621	4.90079	5.01888	5.22341	4.84289	4.91919	4.63757	4.67649	4.81733	1.0686	0.00034965	1	1
SLC6A10P	3.03137	2.77364	2.96653	2.99677	2.97782	3.51504	3.18045	3.24791	3.19221	3.08414	3.26671	3.21118	3.3571	3.19221	3.31427	3.6246	1.06974	0.0148601	1	1
STEAP1B-AS1	1.62861	1.69079	1.66067	1.63776	1.80587	1.63475	1.56428	1.83918	1.84104	1.73029	1.89019	1.64526	1.75564	1.73029	1.74785	1.80844	1.06991	0.00699301	1	1
CRISP2	1.19201	1.23164	1.22176	1.15116	1.08395	1.20814	1.2739	1.32542	1.37829	1.22619	0.975788	1.28043	1.26104	1.30992	1.51356	1.23441	1.07005	0.0311189	1	1
KREMEN1	2.46016	2.61079	2.479	2.21673	2.28575	2.58372	2.51479	2.54512	2.68648	2.69	2.47776	2.54257	2.65951	2.76134	2.53462	2.70254	1.07023	0.0229021	1	1
STRA8	1.44603	1.2227	1.25373	1.23964	1.22485	1.27629	1.27895	1.39878	1.34328	1.33189	1.29942	1.39587	1.34328	1.47206	1.49412	1.22841	1.07045	0.029021	1	1
CALHM2	4.21282	4.46399	3.9293	4.44506	4.0006	4.31493	4.37991	4.37991	3.81937	4.53173	4.37991	4.69617	4.84853	4.87936	4.72018	4.69247	1.07065	0.0410839	1	1
MFSD6L	2.32273	2.20751	2.36495	2.17947	2.3081	2.35321	2.35321	2.62398	2.48102	2.35321	2.48053	2.55333	2.57725	2.43515	2.32939	2.31474	1.0707	0.0159091	1	1
UROC1	1.95561	2.02134	1.95927	2.14145	2.06425	2.0238	1.98835	2.2054	2.21041	2.12274	2.01431	2.17314	2.04999	2.20195	2.26421	2.24326	1.07074	0.00786713	1	1
WDCP	3.37603	3.10247	2.95356	2.87925	3.10393	3.53537	3.17298	3.20954	3.31987	3.31608	3.41788	3.75138	3.17907	3.53622	3.31055	3.41825	1.07081	0.0417832	1	1
FAM107A	2.44831	2.32316	2.21914	2.31972	2.32712	2.24727	2.32788	2.51681	2.50229	2.49634	2.41769	2.31212	2.67209	2.60203	2.3534	2.45	1.0709	0.00786713	1	1
LOC105371399	1.63114	1.64391	1.63637	1.53547	1.55848	1.57905	1.71943	1.66292	1.67331	1.79498	1.80098	1.70507	1.64283	1.6994	1.90974	1.67481	1.07091	0.00786713	1	1
TTC36	2.4163	2.34869	2.33495	2.53467	2.44581	2.37348	2.41066	2.73058	2.61217	2.58816	2.52585	2.52728	2.63859	2.42281	2.76068	2.41441	1.07091	0.00786713	1	1
MED14OS	2.07439	2.18181	2.18569	2.22125	2.04864	2.16552	2.2604	2.3176	2.42651	2.53002	2.2604	2.22388	2.12619	2.58321	2.17224	2.20514	1.07103	0.0444056	1	1
ARRB1	4.74996	4.86946	4.92699	4.78786	4.96967	4.71469	4.7236	4.92467	4.66165	4.86946	5.16791	4.98522	5.3881	5.53327	5.78437	5.15223	1.07109	0.0337413	1	1
GNAO1-DT	2.329	2.06945	2.2615	2.13368	2.36282	2.19364	2.24034	2.64623	2.50419	2.29211	2.38531	2.07321	2.38327	2.19382	2.47171	2.52123	1.07115	0.0417832	1	1
SDR16C5	1.38628	1.33731	1.40364	1.49476	1.25618	1.3212	1.36912	1.51885	1.49456	1.43724	1.5737	1.4396	1.2512	1.39298	1.57624	1.49501	1.07129	0.0417832	1	1
EPHB3	1.77699	1.63704	1.70046	1.86788	1.86591	1.8602	1.65211	1.82148	1.88629	1.90989	2.07851	1.87938	1.86307	1.8388	1.82152	1.92842	1.07143	0.0311189	1	1
COL4A6	1.6613	1.6497	1.52894	1.57778	1.51394	1.53991	1.57255	1.7004	1.66	1.72961	1.66607	1.65394	1.76708	1.58092	1.71499	1.74632	1.07182	0.0020979	1	1
CLDN25	3.31185	3.3107	3.18023	3.38334	3.11453	3.19417	2.96375	3.47818	3.38269	3.23912	3.53263	3.38269	3.43161	3.22345	3.94529	3.35228	1.07247	0.015035	1	1
DLEU1	1.85312	1.81724	1.97929	1.6966	1.73866	2.00515	1.93841	2.05396	2.02109	1.9844	2.12093	1.86863	1.89651	2.17095	1.88737	1.97167	1.07311	0.0417832	1	1
ITGA2	1.39824	1.31135	1.37005	1.25569	1.39824	1.39824	1.49449	1.55964	1.4086	1.46411	1.25428	1.45226	1.39824	1.54259	1.67589	1.52749	1.07323	0.0423077	1	1
AMZ1	1.79121	2.00735	1.91271	1.77873	1.93045	1.78287	1.73492	2.01002	1.78651	2.06526	1.90485	2.02468	2.00924	2.01677	1.93085	2.11027	1.07355	0.0115385	1	1
HAS2	1.24921	1.35443	1.3368	1.34935	1.25938	1.3078	1.28441	1.38161	1.36308	1.36577	1.36308	1.41296	1.41299	1.36308	1.45131	1.50621	1.07376	0.000174825	1	1
KCNMA1-AS2	1.97119	1.70523	2.00914	1.88248	1.75495	1.73736	1.87498	2.08076	1.97119	1.8631	2.09011	1.78506	2.07859	1.94807	2.0624	1.97967	1.07383	0.0449301	1	1
AHSP	1.48718	1.51039	1.43738	1.55993	1.39629	1.47508	1.45601	1.53173	1.55993	1.55993	1.45802	1.6362	1.57629	1.60298	1.60765	1.71867	1.07384	0.0048951	1	1
MAFG-DT	1.84331	2.2468	2.15974	2.19154	2.29558	2.10753	2.20841	2.26851	2.29938	2.27882	2.19887	2.03678	2.42817	2.64999	2.32696	2.29612	1.07388	0.0311189	1	1
RAPGEF4	1.64231	1.64453	1.64822	1.70626	1.67681	1.5866	1.63539	1.74973	1.53566	1.64861	1.72653	1.91168	1.78144	1.84645	1.92209	1.81603	1.0742	0.0164336	1	1
LINC02743	1.97164	1.99786	2.06025	1.86368	1.98881	1.74376	1.99786	2.25795	2.00601	2.01224	2.17567	2.13164	2.28136	1.83985	2.11388	1.99786	1.07422	0.0225524	1	1
RAB36	2.95893	2.81894	3.10341	2.76135	2.6079	2.86149	2.89095	3.37159	2.94307	3.13035	2.94206	2.94543	3.02904	3.20728	3.09176	2.97217	1.07445	0.0164336	1	1
CCDC85B	2.9264	3.1313	2.66634	3.09397	2.88772	2.90996	3.02351	3.12052	3.09619	3.07937	3.16316	3.03113	3.50331	3.2157	3.33576	2.96922	1.07455	0.0164336	1	1
DNASE1L2	2.68602	2.49729	2.74033	2.62022	2.22065	2.62022	2.61877	2.50004	2.83201	2.7103	3.01723	2.62022	2.69127	2.82633	2.65455	3.02149	1.07457	0.0410839	1	1
OLFM1	2.06269	2.31427	2.1407	2.36279	2.21046	2.27735	2.24058	2.08349	2.24864	2.45167	2.32138	2.33073	2.42767	2.82736	2.56497	2.32279	1.07525	0.0417832	1	1
LOC101929107	1.6469	1.50789	1.6672	1.8147	1.55187	1.77997	1.7688	1.70059	1.72683	1.73012	1.72539	1.85265	1.86764	1.84427	1.88898	1.89705	1.07572	0.0417832	1	1
FOXA3	2.58014	2.629	2.60299	2.46732	2.28225	2.60299	2.27477	2.36342	2.84878	2.69444	2.59285	2.87516	2.6532	2.72582	2.60299	2.76506	1.0758	0.0223776	1	1
SNORD116-24	9.08136	8.74418	9.04573	8.09443	7.5533	9.05981	9.30583	9.70289	9.58447	9.6802	9.21827	9.19501	9.56791	8.98474	9.16511	9.12702	1.07595	0.0115385	1	1
SRGAP3	1.89447	1.84692	1.76802	2.06305	1.54813	1.66435	1.89087	1.90047	1.85318	1.90028	1.89721	2.02098	2.03677	2.01132	2.02068	1.89601	1.07605	0.0311189	1	1
DDHD1-DT	2.54111	2.49936	2.38846	2.41111	2.16276	2.55728	2.72195	2.63234	2.65248	2.64501	2.66957	2.55728	2.91691	2.55728	2.50734	2.77526	1.07623	0.0223776	1	1
DNAJC14	3.14774	2.94351	3.06101	2.92256	2.86865	2.9498	3.04003	3.05432	2.77185	2.99917	3.23773	3.31409	3.68051	3.51635	3.19271	3.20232	1.07635	0.0417832	1	1
PABPC1P2	2.3931	2.55229	2.48353	2.53613	2.25757	2.35419	2.36953	2.7758	2.766	2.49117	2.6128	2.61117	2.75305	2.52929	2.52432	2.3908	1.07647	0.0229021	1	1
LINC01122	1.79677	1.71559	1.58431	1.96336	1.57494	1.72631	1.7532	1.77026	1.67057	1.8014	1.83843	1.84941	2.01409	2.06547	1.96132	1.79677	1.07653	0.0449301	1	1
ECEL1P2	2.02068	2.21562	1.85501	2.0689	1.95468	1.98542	1.83649	2.1278	2.2569	2.08998	2.01276	1.93796	2.25501	2.06862	2.22271	2.32014	1.07663	0.0417832	1	1
SLC19A3	1.68834	1.73939	1.68935	2.36091	1.6626	1.60546	1.69146	1.8797	1.90713	1.93723	1.72683	1.90757	1.85276	1.69635	2.1222	2.18947	1.0768	0.0311189	1	1
PROM2	3.62936	3.2524	2.96034	3.05341	3.19344	3.22945	2.8675	3.86128	3.20725	3.26132	3.2339	3.3343	3.55756	3.36724	3.53628	3.36467	1.07709	0.0311189	1	1
LINC01271	2.72715	2.78855	2.3155	2.43092	2.55541	2.8259	2.65829	2.86999	2.74238	2.93544	2.74786	2.73966	2.68465	3.00791	2.87151	2.74942	1.07726	0.0311189	1	1
SPAG6	1.32433	1.28997	1.38376	1.3458	1.39142	1.36157	1.32498	1.43673	1.45103	1.34044	1.32481	1.54934	1.41755	1.57532	1.59382	1.36219	1.07739	0.0311189	1	1
LOC401357	2.98393	3.24606	3.12138	2.48657	3.22983	3.31403	3.01845	2.80379	3.25049	3.36286	3.30014	3.54655	3.32175	3.23277	3.25071	3.57709	1.07747	0.0311189	1	1
TPTEP1	2.86517	2.6487	2.6961	2.6553	2.55795	2.966	2.72554	2.34489	2.83568	2.87601	2.97412	3.0262	2.79158	3.48514	3.08702	3.06758	1.0778	0.0417832	1	1
P2RY1	1.72669	1.63735	1.62507	1.57786	1.72669	1.76085	1.72669	1.78907	1.72669	1.79838	1.73368	1.67157	1.72879	2.07423	1.97641	1.83073	1.07805	0.0122378	1	1
MIR329-2	1.03874	0.931686	0.9201	1.14935	1.01146	0.961553	1.05882	1.06572	1.08545	1.03805	1.11443	1.05882	1.09048	1.11375	1.18407	1.0555	1.07854	0.0339161	1	1
LOC105373022	1.18478	1.29835	1.21135	1.13206	1.21104	1.29858	1.3068	1.34667	1.3103	1.34688	1.15205	1.22398	1.29092	1.45877	1.53067	1.32978	1.07898	0.0417832	1	1
SCUBE1-AS1	1.96565	2.00944	2.02257	1.75393	1.94343	1.73974	2.08424	1.89582	2.17401	2.23635	2.1925	2.02257	2.02257	2.09938	2.09327	2.02257	1.07925	0.0178322	1	1
SPIRE2	2.20444	2.14694	2.4716	2.38011	2.14284	2.40208	2.54321	2.47041	2.68204	2.46642	2.41736	2.51993	2.48242	2.55746	2.51158	2.49959	1.07932	0.0229021	1	1
PRUNE2	1.53734	1.55582	1.5573	1.5869	1.53595	1.4353	1.55597	1.52556	1.64313	1.62018	1.58766	1.5736	1.75294	1.7173	1.93208	1.58717	1.07944	0.00786713	1	1
FOXN1	1.85435	1.84698	1.98304	2.02559	1.75721	1.94915	1.76471	1.6819	2.05073	2.09257	2.00534	2.01395	2.13374	1.87571	2.40179	2.03966	1.07956	0.0417832	1	1
GRAMD2A	1.95773	1.9684	1.90856	2.14665	2.03687	2.09085	2.00946	1.98754	2.13294	2.13732	2.17639	2.09503	2.29968	2.14204	2.4148	2.21094	1.07956	0.0115385	1	1
GDPGP1	2.57888	2.56092	2.66554	2.51144	2.39882	2.79341	2.57079	3.10009	2.93014	2.67283	2.86512	2.92372	2.55619	2.608	2.70741	2.73154	1.07957	0.0229021	1	1
ZNF737	4.23197	4.09106	4.32672	4.19264	4.25249	4.73904	4.68672	4.38597	4.35071	4.51038	4.59037	5.08594	4.94209	4.5339	4.95694	5.01179	1.07969	0.0229021	1	1
EID2	3.53774	3.32929	3.12807	3.14557	3.17745	3.47541	3.50306	2.90649	3.49022	3.67173	3.44541	3.5647	4.14008	4.01602	3.56279	3.55291	1.08005	0.0417832	1	1
SNPH	2.80251	2.91645	2.81754	3.02267	3.07465	3.06821	3.20407	3.30279	3.28893	3.04019	3.21915	3.12636	3.04586	3.38228	3.18771	3.44092	1.08017	0.0115385	1	1
UPP2	1.57477	1.83216	1.59548	1.63832	1.28512	1.59227	1.66538	1.87353	1.66101	1.71043	1.6161	1.64931	1.83787	1.72937	1.739	1.71665	1.08029	0.0311189	1	1
FAM228A	1.59659	1.68622	1.43868	1.45577	1.45961	1.46754	1.38562	1.81112	1.55622	1.55596	1.70056	1.49953	1.78779	1.58416	1.52842	1.54989	1.08056	0.0417832	1	1
LINC02882	1.37886	1.19264	1.37197	1.30982	1.27792	1.41154	1.37495	1.43497	1.33651	1.40604	1.39648	1.39903	1.51565	1.48708	1.59815	1.37305	1.08072	0.0229021	1	1
ETFBKMT	1.60399	1.50202	1.68333	1.56545	1.55536	1.71745	1.65597	1.74566	1.66928	1.74463	1.66928	1.58361	1.66928	1.9657	1.86726	1.76775	1.08099	0.0223776	1	1
LOC102724467	1.96657	1.97647	1.89659	1.94532	1.91205	1.78908	1.7935	2.42267	1.97388	1.95256	1.96936	2.10868	2.01945	1.8985	2.178	1.93524	1.0811	0.0311189	1	1
SLCO2A1	2.07814	2.04127	1.85324	1.90928	1.94823	2.02755	2.03121	2.15139	2.10233	2.13291	2.2004	2.25976	2.39316	1.8791	1.92355	2.26932	1.08147	0.0311189	1	1
LINC00452	1.74306	1.52132	1.93278	1.78667	1.53746	1.65173	1.74928	1.69194	1.80996	1.75149	1.85738	1.86317	1.98177	1.97968	1.89181	1.75149	1.08155	0.0386364	1	1
EPCAM-DT	2.38145	2.26261	2.03229	2.08237	2.34354	2.20279	2.26373	2.31397	2.42675	2.15253	2.28388	2.64438	2.41218	2.42433	2.59033	2.40196	1.0816	0.0164336	1	1
TPT1	6.72171	7.09613	7.72975	6.35426	7.35728	7.34513	7.80801	7.80614	7.86283	8.00982	7.59035	7.92545	8.26665	7.99435	7.82208	6.83183	1.08167	0.0115385	1	1
NOTCH4	2.27174	2.41061	2.53918	2.05686	2.3484	2.56238	2.34558	2.5281	2.46889	2.52351	2.46889	2.62563	2.46889	2.46889	2.73805	2.70555	1.08173	0.0375874	1	1
LOC105372766	1.1906	1.32153	1.2901	1.38928	1.35756	1.75505	1.42311	1.47612	1.42907	1.64491	1.38157	1.49786	1.42907	1.72622	1.5291	1.42064	1.08221	0.0386364	1	1
CHIT1	1.80093	1.81946	1.702	1.74022	1.81946	1.86611	1.65664	2.11699	1.72405	1.99884	1.97494	2.0026	1.70536	2.0571	1.85459	1.82965	1.08245	0.0386364	1	1
LINC00601	1.66087	1.57181	1.46892	1.65241	1.6185	1.65123	1.73178	1.66806	1.77945	1.86157	1.73844	1.78963	1.6731	1.51733	1.92948	1.85996	1.08336	0.0115385	1	1
MYO1C	3.44297	3.54566	3.80915	3.33242	4.02666	3.58442	3.75287	3.664	3.81488	3.88802	3.92393	3.99629	4.35269	3.83922	3.71613	4.32099	1.08353	0.0311189	1	1
C1QTNF8	2.20983	2.56579	2.67257	2.45441	2.61896	2.64913	2.73989	2.75788	2.92499	2.80754	2.74817	2.55625	2.97371	2.55172	2.94775	2.69405	1.08399	0.0311189	1	1
CCDC40	2.09086	2.08702	1.7779	1.96417	2.02075	1.94598	2.04099	2.09086	2.06587	2.20584	2.09723	1.9685	2.32623	2.15528	2.50472	1.99866	1.08411	0.0244755	1	1
MIR541	2.77408	2.79627	3.04395	2.84026	2.89286	3.00301	2.95653	2.87477	3.02189	2.85225	3.02189	3.3942	3.30151	2.9816	3.30238	3.55926	1.08429	0.0391608	1	1
C9orf50	2.40796	2.31274	2.22244	2.08569	2.36519	2.50423	2.35856	2.3682	2.46436	2.56387	2.49417	2.50974	2.50742	2.62825	2.63239	2.5002	1.08454	0.00332168	1	1
LOC101929662	1.71166	1.72007	1.75634	1.53185	1.73384	1.8322	1.6177	1.80851	1.77798	2.09413	1.79732	1.76071	1.8446	1.67683	1.85322	1.99453	1.08515	0.0164336	1	1
UGT3A2	1.32822	1.44737	1.42723	1.34402	1.37179	1.28721	1.23282	1.56025	1.44827	1.43484	1.43115	1.51267	1.57588	1.26242	1.47262	1.47494	1.0855	0.0115385	1	1
OPN1SW	1.93162	2.02705	1.96823	2.0245	1.99122	1.91381	1.80342	2.18724	2.1606	1.88231	2.16902	1.95629	2.10937	1.99122	2.59335	2.03174	1.08646	0.0449301	1	1
LOC105378093	1.62699	1.70149	1.63972	1.92037	1.56923	1.62792	1.58901	1.76896	1.8006	1.76896	1.76896	1.81701	1.71988	1.83954	1.94483	1.87945	1.08646	0.0111888	1	1
SERINC2	2.6679	2.77605	2.58259	2.73161	2.40909	2.77605	2.66242	2.59999	2.81892	2.79474	2.7068	2.92821	2.95815	2.85924	3.38425	2.9592	1.08728	0.0104895	1	1
RILP	1.98546	2.20263	2.4137	2.30233	2.23577	2.61279	2.34493	2.30408	2.37854	2.4126	2.37329	2.37224	2.53676	2.77145	2.63103	2.72338	1.08728	0.0417832	1	1
NAT8L	2.67038	2.6326	2.6683	2.60978	2.54928	2.38985	2.56411	2.59185	2.98292	2.6512	2.67191	2.65006	2.94421	2.83192	3.11058	2.85083	1.08749	0.0115385	1	1
ASCL4	2.54416	2.33344	2.51949	2.51832	2.17646	2.311	2.1913	2.67982	2.51949	2.48423	2.68131	2.44679	2.68829	2.73265	2.51949	2.46129	1.08802	0.0409091	1	1
MYOC	1.59879	1.72954	1.74914	1.68583	1.69307	1.58987	1.73982	1.72672	1.73573	1.75358	1.92268	1.85837	1.91213	1.99352	1.76906	1.82128	1.0884	0.00332168	1	1
LOC100420587	2.43361	2.44104	2.41555	2.29075	2.08754	2.47696	2.34293	2.71271	2.68577	2.65718	2.17197	2.89704	2.58892	2.37637	2.50363	2.47976	1.0884	0.0229021	1	1
CFI	1.43605	1.33216	1.43605	1.37727	1.30052	1.24003	1.35632	1.39673	1.53548	1.39777	1.38946	1.44108	1.43605	1.59579	1.67737	1.39497	1.08847	0.0160839	1	1
LOC102724520	1.16451	1.12847	1.1291	1.12965	1.15128	1.05492	0.983361	1.25659	1.20682	1.20055	1.34241	0.996445	1.15217	1.15128	1.39249	1.13742	1.08873	0.025	1	1
LOC105375836	0.921809	0.942724	1.02348	1.01762	1.02613	0.977296	0.880696	1.02873	1.0072	1.12627	0.961173	0.974214	1.08839	1.05028	1.20469	1.0656	1.08899	0.0311189	1	1
LINC00511	2.19336	2.02357	2.26946	2.4659	2.38908	2.25504	2.25317	2.38908	2.43943	2.37991	2.32938	2.71666	2.42258	2.4402	2.70836	2.36916	1.08915	0.0246503	1	1
LPAR4	1.33648	1.15644	1.16508	1.21402	0.979116	1.11553	1.21402	1.16672	1.34403	1.17844	1.34486	1.21402	1.28636	1.24885	1.25983	1.4133	1.08922	0.0305944	1	1
KAZALD1	2.20063	2.20874	2.06461	2.43363	2.05403	2.16589	2.19119	2.23008	2.33518	2.55988	2.47197	2.3228	2.34811	2.05243	2.817	2.31708	1.08931	0.0417832	1	1
GUCY1A1	1.29778	1.31009	1.15876	1.29453	1.36137	1.3482	1.17749	1.21032	1.20205	1.41916	1.39213	1.47799	1.383	1.59481	1.45164	1.40194	1.08937	0.0229021	1	1
LOC105379340	1.4122	1.57227	1.57173	1.43269	1.41321	1.35095	1.49359	1.59478	1.49398	1.42454	1.52327	1.78442	1.63611	1.44201	1.85949	1.59478	1.0895	0.0293706	1	1
LCN1	2.19423	2.29675	2.20507	2.60722	2.27836	2.3179	2.22231	2.35952	2.34834	2.25678	2.35143	2.68502	2.46234	2.54178	3.08979	2.49491	1.08982	0.0229021	1	1
ZNF496	3.14757	2.63351	2.91788	2.94686	3.08853	3.12911	2.83146	3.15693	3.51782	2.98757	3.2162	2.94199	3.30448	3.30422	3.10745	3.46265	1.08988	0.0164336	1	1
LINC01731	1.9584	1.65619	1.84038	1.82661	1.89573	1.86811	1.98574	2.07269	2.0599	1.9122	2.17501	2.25805	1.89573	1.93474	2.04696	1.90581	1.08993	0.0125874	1	1
LOC105375614	2.30111	2.06817	1.8459	2.07196	1.98966	2.17113	2.1798	2.1798	2.23912	2.3001	1.91128	2.21101	2.43855	2.22045	2.76206	2.23719	1.08999	0.0449301	1	1
PWRN1	1.92698	1.93383	2.02758	1.92206	1.84883	1.84047	1.98831	2.26173	2.26723	1.93888	2.08237	2.15503	2.08787	2.08809	2.23835	1.78698	1.09023	0.0164336	1	1
ETV3L	1.73914	1.5054	1.77045	1.92417	1.86017	1.8861	1.85365	1.70321	1.93088	1.89682	1.87714	1.97152	1.96707	1.90769	2.4063	1.91628	1.09027	0.0311189	1	1
ATP9A	2.17006	1.9115	2.14562	2.30841	2.4681	2.29399	2.06943	2.42482	2.34223	2.4339	2.47054	2.60924	2.3204	2.36405	2.52134	2.05654	1.09036	0.0311189	1	1
SYN1	2.34195	2.12102	2.30119	2.27444	2.08428	1.85681	2.27459	2.67518	2.34195	2.43458	2.36253	2.34195	2.32615	2.03869	2.41993	2.4458	1.09046	0.011014	1	1
LHFPL4	2.00991	1.91819	1.94401	2.03929	2.03488	1.82366	1.81828	2.23982	2.28084	2.28295	2.12343	1.91531	2.02822	1.98541	2.08633	2.11229	1.09067	0.0229021	1	1
TMEM74B	2.02137	2.19507	2.04581	2.13492	1.94196	2.11969	1.97939	2.28324	2.41199	2.18563	2.26192	2.19186	2.15924	2.25894	2.15403	2.34359	1.09088	0.0020979	1	1
GPR85	1.09553	1.13414	1.10087	1.32761	1.00206	1.09294	1.2425	1.14758	1.14192	1.21927	1.17489	1.13041	1.33673	1.25849	1.40959	1.3957	1.0909	0.0417832	1	1
DCST1	2.17344	2.13951	2.08244	2.57676	2.05233	2.18093	2.11968	2.35776	2.26612	2.18208	2.32694	2.12872	2.50628	2.3501	2.94261	2.43917	1.09116	0.0311189	1	1
LINC00536	1.39781	1.59519	1.63498	1.64964	1.56044	1.67825	1.73606	1.95651	1.5801	1.79422	1.72818	1.81681	1.70058	1.75374	1.8616	1.5976	1.09138	0.0311189	1	1
PI3	2.167	1.81876	1.60997	1.98553	1.95813	1.95917	1.79932	2.03096	1.98553	2.21962	1.96115	1.99684	2.24523	2.13244	2.34327	1.74578	1.09145	0.0449301	1	1
LINC01823	1.27404	1.36066	1.28431	1.36066	1.2449	1.29172	1.27537	1.36066	1.31645	1.08856	1.45313	1.36066	1.36066	1.57247	1.61459	1.63503	1.09179	0.038986	1	1
CD207	1.32639	1.0756	1.25564	1.34577	1.55852	1.2501	1.22046	1.46885	1.32639	1.40546	1.34611	1.44159	1.32639	1.43609	1.50931	1.42018	1.09189	0.0410839	1	1
SBSPON	2.07143	1.80208	1.7785	1.91211	1.72326	2.17732	2.05733	2.09929	2.11821	2.04933	2.09683	2.07422	2.19531	2.14245	2.15975	2.04933	1.09199	0.0386364	1	1
SLC5A10	2.05772	2.03709	2.11748	2.04569	2.14391	2.04567	2.22337	2.26643	2.32815	2.2301	2.315	2.40354	2.28323	2.33102	2.32687	2.11702	1.09218	0.00122378	1	1
LINC01387	2.24123	1.85137	2.04721	2.48986	2.10559	2.21424	1.90705	2.25026	2.25026	2.36092	2.18797	2.20944	2.32059	2.28635	2.6433	2.35389	1.09223	0.0386364	1	1
PLEK	6.65341	6.30615	6.31663	6.71178	5.83669	6.80775	5.99322	6.28327	6.87822	7.29563	7.07049	7.77242	7.51911	7.51457	7.70595	4.64171	1.09247	0.0417832	1	1
LOC101927702	1.33978	1.5277	1.27188	1.35506	1.77452	1.42061	1.5277	1.55096	1.73402	1.5277	1.77504	1.5277	1.5277	1.58656	1.58575	1.53787	1.09263	0.0283217	1	1
ZNF503-AS2	2.12959	2.04867	2.18064	2.18216	1.96526	2.12679	1.9524	2.38947	2.06759	2.19125	2.13919	2.09729	2.41741	2.29623	2.73305	2.16125	1.09278	0.0417832	1	1
CXCL1	2.03356	2.13611	2.15296	2.14158	1.84542	2.20337	2.20337	2.43577	2.20337	2.4738	2.39232	2.31152	2.62241	1.91342	2.07479	2.25504	1.09309	0.0410839	1	1
SLC22A31	2.49536	2.57186	2.62475	2.67243	2.45111	2.63881	2.68455	2.60964	2.59428	2.69775	2.69543	3.10233	2.86726	2.97084	3.15035	2.81359	1.09348	0.0115385	1	1
DLGAP4-AS1	2.08413	2.03042	2.05471	1.74678	2.05488	1.82522	2.1049	2.08488	2.07166	2.27422	2.18214	2.20626	2.14726	2.10557	2.23862	2.23857	1.0938	0.00122378	1	1
LIPM	1.36958	1.2482	1.25852	1.2498	1.2979	1.28806	1.45802	1.37966	1.37966	1.26241	1.33651	1.51882	1.37966	1.48547	1.57951	1.57553	1.0939	0.0162587	1	1
RIPPLY1	3.43562	3.66847	3.02243	3.35729	2.96477	3.54472	3.49806	3.57987	3.46798	3.61542	3.58112	3.26482	4.00716	3.93814	4.04339	3.5473	1.0941	0.0417832	1	1
ANKRD34A	2.08329	1.97626	1.824	1.62014	1.77699	2.06933	1.9489	2.2494	1.97965	2.00322	2.00322	2.21311	2.06956	2.0378	2.2059	1.94949	1.09432	0.0386364	1	1
EEF2KMT	3.96486	3.93763	4.31619	3.66193	4.17733	4.58238	4.36039	4.35394	4.31619	3.75608	4.41166	4.79656	4.76573	5.01238	4.60298	4.79718	1.09457	0.0337413	1	1
SIM1-AS1	1.69556	2.02246	1.88587	1.8035	1.78601	1.89338	1.7294	1.90792	2.13663	1.84331	2.05673	1.98971	2.22988	1.9489	1.95319	1.97042	1.09459	0.0115385	1	1
CPSF4L	1.86733	1.90387	1.87944	1.65747	1.89697	2.10295	1.91921	2.25507	2.20695	1.92362	2.10506	1.93077	2.03872	2.29772	1.89284	1.96519	1.09464	0.0115385	1	1
FOXI1	1.96266	1.95541	1.96716	1.89133	1.96597	1.64943	1.97372	2.11864	2.17907	1.99786	1.85912	1.93817	2.02175	2.17095	2.23255	2.29568	1.09481	0.0311189	1	1
PCNX4-DT	1.31805	1.26666	1.31564	1.42227	1.4567	1.44103	1.48291	1.47907	1.62123	1.44491	1.49246	1.48931	1.54348	1.63018	1.49177	1.46746	1.09492	0.0020979	1	1
ACAA2	4.99673	4.26981	4.48124	4.20749	4.53377	4.64628	4.2897	4.53373	4.65493	5.40719	4.74606	5.30316	4.76589	5.0977	5.12313	4.61586	1.09514	0.0115385	1	1
ZP4	1.64523	1.62179	1.50007	1.7428	1.41843	1.61564	1.70158	1.65403	1.79119	1.60721	1.72554	2.03423	1.77151	1.64824	1.90234	1.70207	1.09529	0.0311189	1	1
LIM2	1.94413	2.08305	1.90604	2.00127	1.97366	2.20831	2.12372	2.14615	2.16794	2.1232	1.97113	2.19727	2.45642	2.22213	2.53638	2.23441	1.09538	0.0229021	1	1
LOC105378827	1.54141	1.55426	1.6544	1.7052	1.51742	1.34337	1.63968	1.73471	1.75436	1.62008	1.54656	1.88914	1.76094	1.61915	1.6542	1.85196	1.0955	0.0417832	1	1
OR51Q1	1.04778	1.13101	1.1127	1.06213	1.07093	1.1983	1.22251	1.17979	1.19498	1.2116	1.13861	1.25151	1.20846	1.42034	1.26813	1.17979	1.0958	0.020979	1	1
MT3	2.79612	2.65368	2.34719	2.65412	2.43507	3.0863	2.6742	2.95183	2.86974	3.03256	3.30086	3.00211	2.76215	2.92207	2.73465	2.69754	1.0959	0.0311189	1	1
WDR49	1.42463	1.58246	1.40861	1.39442	1.26525	1.38827	1.41908	1.40973	1.47494	1.50948	1.43532	1.45491	1.47494	1.68834	2.02108	1.45771	1.09602	0.0153846	1	1
SPIN2B	3.26079	3.05914	3.17781	2.74287	2.8159	3.04818	3.36648	3.83683	3.30575	3.06739	3.29894	3.0596	3.52512	3.26885	3.63532	3.26885	1.09639	0.0211538	1	1
EYA4	1.06779	0.901849	0.979689	1.18824	1.08044	0.956102	1.07937	1.14098	1.18907	1.14798	0.971786	1.12765	1.10273	1.276	1.18181	1.0871	1.09642	0.0311189	1	1
SLC26A2	2.33763	2.1712	2.06656	2.21395	1.92716	2.17704	2.10709	2.36103	2.19999	2.2901	2.49105	2.25575	2.37876	2.12659	2.46614	2.57974	1.09658	0.0115385	1	1
OR51A7	0.964515	0.941968	0.988428	0.850148	0.953951	0.957187	0.977338	1.0193	1.05621	1.09161	1.09796	0.934252	1.0665	1.04476	0.929118	1.11312	1.09661	0.0417832	1	1
LOC644189	1.7374	1.70649	1.79459	1.83316	1.82427	1.8521	1.61136	1.97894	2.11627	1.84912	1.78156	1.63241	2.04297	1.86612	2.07269	2.087	1.09669	0.0311189	1	1
AFAP1L1	1.911	1.98476	1.85566	1.84277	2.03672	1.89444	1.83403	1.99052	2.13201	1.95073	1.99431	1.88958	1.96804	2.04776	2.59882	2.27045	1.09699	0.0229021	1	1
PADI6	2.04645	2.0757	2.10078	2.10546	1.97353	2.05274	1.88428	2.29361	2.31557	2.26183	2.08969	2.16285	2.42663	2.26281	2.19028	2.0797	1.097	0.0020979	1	1
CTSG	1.59274	1.6125	1.6669	2.15289	1.7093	1.74407	1.76823	1.7443	1.61886	1.80912	1.81275	1.83834	1.95991	2.20894	2.24409	2.03999	1.09721	0.0417832	1	1
MATN3	1.5081	1.55533	1.57075	1.56065	1.4609	1.55533	1.30197	1.77154	1.63088	1.51044	1.55533	1.55533	1.65785	1.69595	1.79817	1.65841	1.09744	0.0197552	1	1
SPATA7	1.73499	1.787	1.71115	1.58203	1.51844	1.60698	1.75532	1.88695	1.80151	2.00482	1.69182	1.80023	1.88929	1.75826	1.94083	1.7298	1.09748	0.0115385	1	1
MC4R	1.32682	1.27588	1.27588	1.27588	1.25026	1.07575	1.15846	1.37222	1.29219	1.27382	1.17099	1.44379	1.41377	1.36806	1.40915	1.44664	1.09754	0.0225524	1	1
MROH2B	1.03619	1.18338	1.14981	1.17575	0.916518	1.04916	1.11719	1.13947	1.17748	1.19311	1.10865	1.17575	1.25736	1.22556	1.29463	1.19543	1.09789	0.018007	1	1
LOC105379301	1.56944	1.56291	1.58505	1.41035	1.38398	1.39642	1.59511	1.599	1.73695	1.6769	1.59878	1.91676	1.62158	1.45816	1.76149	1.46036	1.09818	0.0115385	1	1
HMX3	2.33614	2.3754	2.50456	2.6346	2.58294	2.72548	2.84444	2.6088	2.8426	2.7051	2.845	2.90938	2.69759	3.0718	3.00984	2.73923	1.09858	0.0164336	1	1
MGP	1.31855	1.35922	1.33992	0.994591	1.21217	1.35075	1.55967	1.75797	1.41664	1.4145	1.38276	1.28328	1.3806	1.38955	1.4564	1.42488	1.09892	0.0417832	1	1
FOXO6	2.17509	1.80683	2.24467	2.01688	2.10645	2.33509	2.30932	2.67108	2.4692	2.44882	2.33691	2.17838	2.17758	2.25364	2.40678	2.24467	1.099	0.0248252	1	1
ZPLD2P	2.80758	2.83005	2.71066	2.85184	2.37101	2.86668	2.39168	3.02468	3.07692	2.69708	2.83062	3.15091	3.02014	2.7691	2.96862	3.06859	1.09902	0.0311189	1	1
LGR5	1.72392	1.59371	1.60017	1.52091	1.87538	1.65266	1.69864	1.96272	1.65211	1.73914	1.77567	1.73914	1.88092	1.67667	2.15982	1.89859	1.09911	0.0211538	1	1
LOC285191	1.95407	1.94806	1.72855	1.90397	1.63282	1.62729	1.62735	1.92647	1.90018	1.69145	2.0932	2.02812	1.88937	2.01916	2.02854	1.97813	1.09914	0.0417832	1	1
LOC105375980	1.07425	1.1865	1.31075	1.12933	1.13096	1.22673	1.27463	1.32539	1.29789	1.34006	1.39865	1.17454	1.08842	1.51312	1.34507	1.29424	1.09925	0.0417832	1	1
ANKRD65	3.01574	3.08714	2.678	2.61912	2.80909	2.84223	2.46384	2.7108	3.00686	3.39257	2.81408	3.02974	3.40382	3.23487	3.08974	2.90011	1.09931	0.0417832	1	1
LOC105374943	1.74486	1.59388	1.7169	1.57595	1.58622	1.61993	1.67365	1.99816	1.7169	1.7169	1.82058	1.77689	1.81814	1.59118	2.11587	1.7169	1.0994	0.0178322	1	1
SLC27A3	4.11387	3.88519	3.69245	3.97754	4.03188	4.01154	4.05722	4.22548	4.01561	4.18063	4.57556	4.73286	4.76219	4.2019	4.62895	3.94761	1.0999	0.0115385	1	1
SRMS	2.9763	3.11468	2.41329	2.88787	2.97351	3.02991	2.77035	3.30407	3.17558	3.02581	3.1473	2.92963	3.12636	3.13025	3.65492	3.02581	1.09998	0.0103147	1	1
CX3CL1	3.92231	3.89736	3.62372	3.70412	3.60708	3.40463	3.71574	3.89188	4.28403	4.22428	4.24403	4.12486	4.09463	3.79849	4.00731	3.92663	1.10005	0.0020979	1	1
P2RX7	3.38767	3.34643	2.89913	3.07761	3.23065	2.74131	3.0846	2.75708	3.46616	3.28789	3.58826	3.50013	3.28874	3.94585	3.63892	3.31642	1.10015	0.0417832	1	1
PAPPA	1.93716	1.95956	1.80267	2.0207	1.91782	1.82893	1.93762	2.05553	2.21137	2.01269	2.01641	2.17372	2.05784	1.94209	2.27492	2.21831	1.1003	0.0020979	1	1
ADGRL3	1.2476	1.36766	1.41124	1.43928	1.42621	1.42621	1.29785	1.46204	1.42621	1.37495	1.43605	1.4776	1.47912	1.75141	1.68188	1.51449	1.10032	0.00751748	1	1
ATP6V1FNB	1.6948	1.62761	1.46743	1.55656	1.6596	1.71867	1.5704	1.64534	2.02131	1.71867	1.54737	1.66362	1.84829	1.78079	2.00452	1.75226	1.10053	0.0332168	1	1
TBX20	2.05749	1.89656	1.95707	2.13413	2.02487	2.14694	2.30967	2.3809	2.16507	2.45684	2.27264	2.0676	2.57222	2.38055	2.10387	2.16138	1.10086	0.0164336	1	1
KRTAP29-1	1.92983	1.90778	1.98423	2.39938	1.79683	1.7858	1.73963	1.97541	2.46171	1.99193	2.07108	2.34051	1.96179	2.13777	1.95328	2.28099	1.10116	0.0311189	1	1
LOC105372661	1.56768	1.49689	1.51012	1.5853	1.31549	1.59525	1.57059	1.52385	1.71031	1.66832	1.40644	1.68396	1.78483	1.5853	1.88112	1.82334	1.10129	0.0339161	1	1
LOC105375790	2.24963	2.22481	2.34377	2.32646	2.32038	2.16771	2.34963	2.28307	2.41404	2.36231	2.41104	2.64409	2.52185	2.52435	2.80368	2.66659	1.10133	0.0020979	1	1
ZNF813	2.84728	2.95298	3.24317	2.77304	2.90783	2.47989	2.55369	2.96698	2.69319	2.88279	3.48884	3.25473	3.32097	3.3164	3.111	2.94616	1.10149	0.0417832	1	1
LRRC75B	2.29818	2.21944	2.28956	2.34652	2.43307	2.23747	2.13635	2.55279	2.40497	2.31476	2.48903	2.39663	2.66359	2.55073	2.77834	2.45333	1.10153	0.0020979	1	1
GUCA1B	1.62736	1.84275	1.48855	1.57785	1.5767	1.65981	1.72224	1.79286	1.95563	1.72953	1.84739	1.47601	1.88469	1.96577	1.78478	1.85273	1.10215	0.0229021	1	1
PMEL	2.04046	1.77482	2.04046	2.01618	1.8162	1.65702	1.87611	2.22678	1.89619	1.96923	2.08117	2.12831	2.12104	1.73134	2.1516	2.43537	1.10249	0.0386364	1	1
ANOS1	1.71883	1.86391	1.85481	1.93377	2.01717	1.73171	1.77645	1.93645	2.32104	2.03222	1.92256	2.03303	1.82066	2.04081	2.24419	1.93317	1.10269	0.0164336	1	1
FOXN3-AS2	1.74379	1.63706	1.44639	1.6807	1.34211	1.58747	1.60286	1.64482	1.75671	1.75286	1.95552	1.74418	1.98567	1.44043	1.70778	1.66446	1.10269	0.0311189	1	1
SNHG14	3.58077	2.87128	2.97819	2.94807	2.87056	2.93345	3.00361	3.84378	3.78501	3.39781	3.24398	3.06287	3.09392	3.31286	3.01506	3.28837	1.10296	0.00786713	1	1
PLPP3	1.59981	1.6525	1.49732	1.37274	1.52468	1.68138	1.98553	1.69653	1.69034	1.90356	1.73973	1.66226	1.69034	1.73234	2.0127	1.9181	1.10308	0.0148601	1	1
CACNB4	1.65135	1.49795	1.4012	1.74526	1.71277	1.70826	1.51424	1.68288	1.80754	1.71602	1.69415	1.83913	1.50468	1.98591	1.91664	1.78595	1.10339	0.0417832	1	1
NUTM2B-AS1	3.71971	3.75006	3.25711	3.67106	3.79691	3.19799	3.61008	4.03651	4.01188	3.95095	3.76452	3.99295	3.34785	3.76656	4.54282	4.05722	1.10342	0.00786713	1	1
TSPAN11	1.76288	2.03923	1.8273	1.90149	2.14112	1.90923	1.98742	1.77498	2.00689	2.07328	1.98742	2.19884	2.46676	2.06886	2.44305	2.24122	1.10409	0.0449301	1	1
OMD	1.05091	1.09648	0.945501	1.18862	1.24511	0.996978	1.1318	1.17788	1.12793	1.17339	1.18823	1.15075	1.24516	1.28464	1.26887	1.25086	1.10415	0.0311189	1	1
CXCL14	1.59312	1.78389	1.50346	1.7314	1.37915	1.54603	1.71508	1.60472	1.70937	1.88286	1.72977	1.79876	1.7314	1.76205	1.79866	1.95805	1.10428	0.0246503	1	1
IGFL1	1.7482	1.67053	1.66197	1.84022	1.70358	1.60724	1.58817	2.00396	1.87511	1.64273	1.89769	1.87723	1.82475	1.96214	1.80585	1.89355	1.10436	0.00786713	1	1
C1orf216	1.9726	2.03976	1.74357	1.91601	1.60932	1.67166	1.84676	2.04546	2.08311	2.13861	2.17507	1.97289	1.88808	1.97456	1.94283	1.95443	1.10441	0.0164336	1	1
SPRR2F	2.5202	2.60366	2.61843	2.27779	2.20163	2.73282	2.49661	2.8226	2.85515	2.74922	2.90329	3.13994	2.60198	2.61379	2.60897	2.48568	1.10444	0.0417832	1	1
KRT20	1.55742	1.79538	1.83047	1.85688	1.50826	1.47053	1.8585	1.89572	1.79538	1.83644	1.60404	1.91672	1.88585	1.90599	1.81851	2.20869	1.10453	0.0449301	1	1
TBX1	2.09686	2.37405	2.09165	2.1971	2.3243	2.37405	1.96823	2.41704	2.29153	2.70638	2.38774	2.21162	2.2782	2.47316	2.69313	2.45888	1.10507	0.0152098	1	1
GPR17	1.39966	1.33574	1.31613	1.44568	1.45695	1.54304	1.48427	1.39699	1.59171	1.54415	1.38985	1.52275	1.51805	1.63986	1.86637	1.71294	1.10514	0.0417832	1	1
TLX1	1.79243	1.63686	1.7119	1.71315	1.7119	1.60864	1.39548	1.96014	1.61268	1.84325	1.72744	1.91951	1.87268	1.72925	1.91691	1.85914	1.10519	0.00716783	1	1
PHYHIP	1.96378	2.2894	1.97356	2.20534	1.95517	1.6798	1.96958	2.2519	2.36712	2.22389	2.04272	2.30436	2.07604	2.13723	2.21601	2.32955	1.10537	0.0164336	1	1
LINC01845	1.12056	1.11597	1.05726	1.24648	1.17123	1.27648	1.09344	1.24272	1.26984	1.19093	1.12722	1.47995	1.24967	1.38558	1.29021	1.24944	1.1054	0.0229021	1	1
GSG1L	2.52933	2.49225	1.78001	2.77927	2.45785	2.55378	2.59583	2.62052	2.55648	2.53613	2.73721	2.9055	3.03162	2.51733	2.90127	2.62336	1.10544	0.0417832	1	1
LOC105373953	1.41	1.61942	1.64637	1.45351	1.5184	1.67293	1.6111	1.69351	1.80729	1.60562	1.28312	1.76443	1.75632	1.77688	2.08346	1.77065	1.10574	0.0311189	1	1
DKK1	1.11155	1.17504	1.04218	1.17795	1.07394	1.04066	1.17498	1.05523	1.18075	1.15876	1.22414	1.20589	1.3394	1.35941	1.27627	1.2851	1.10586	0.0115385	1	1
LINC00664	1.08751	1.24847	1.24011	1.36309	1.21798	1.18777	1.28143	1.32199	1.18721	1.31591	1.26324	1.3926	1.49909	1.36749	1.63465	1.28307	1.10587	0.0311189	1	1
ZNF428	1.81969	1.92132	1.87418	2.23987	1.78126	1.87158	1.85528	1.99334	2.00982	2.20089	1.98081	2.09542	2.13192	2.49899	1.9523	2.14518	1.10636	0.0115385	1	1
OXTR	2.26202	2.19957	1.9217	1.87274	2.43177	2.14181	2.15424	2.31871	2.22776	2.4554	2.29243	2.38029	2.60314	2.33036	2.53826	2.17338	1.10666	0.0164336	1	1
PNLIPRP1	1.3486	1.39202	1.37699	1.69745	1.3428	1.26703	1.55432	1.57201	1.47053	1.56751	1.46659	1.71513	1.44013	1.63367	1.70668	1.62914	1.10685	0.0229021	1	1
IL6ST-DT	1.90741	1.86265	1.88015	2.31409	1.87739	1.75035	1.6477	2.04018	2.13636	1.95556	2.09856	2.13663	2.13261	2.01823	2.27975	2.0476	1.10709	0.0164336	1	1
A2MP1	1.82592	1.73318	1.9179	1.93744	2.03361	1.85301	1.66842	2.26969	2.06616	2.04886	2.32764	1.94926	2.05027	2.00322	1.94042	1.80762	1.10723	0.0115385	1	1
MIR3616	1.20021	1.26272	1.28282	1.15843	1.18253	1.18759	1.07042	1.36241	1.24026	1.51145	1.28452	1.28503	1.37997	1.30968	1.25021	1.26069	1.10768	0.00524476	1	1
TCP10L	2.06069	1.93251	1.73762	2.12518	1.94963	2.04808	2.09995	2.12959	2.24913	2.09995	2.09995	2.12274	1.97666	2.19636	2.55795	2.45398	1.10846	0.0113636	1	1
ROPN1L-AS1	1.47468	1.56123	1.38773	1.30656	1.35324	1.45775	1.66521	1.31235	1.68629	1.53807	1.49195	1.61677	1.83668	1.70002	1.76563	1.60372	1.10889	0.0417832	1	1
LINC02875	2.22533	2.56517	2.30923	2.14924	2.42655	2.037	2.16897	2.3603	2.64645	2.3753	2.31931	2.81928	2.66641	2.66532	2.38746	2.41798	1.10964	0.0229021	1	1
PRSS35	2.00293	1.67556	1.64308	1.93211	1.60388	1.79607	1.96502	2.11452	2.07476	1.98045	2.04268	1.96155	1.85637	2.02245	2.15338	1.79914	1.1098	0.0164336	1	1
GAS1	1.78657	1.90161	1.75815	1.86811	1.77101	1.86633	1.87673	1.70881	2.02613	2.09141	2.02077	2.05538	2.0603	2.15451	2.36356	1.82786	1.11004	0.0311189	1	1
LOC105371490	2.96666	3.56605	2.93233	2.75346	3.27911	3.06154	3.04254	3.8423	3.35872	3.448	3.68078	3.09495	3.47089	3.29721	3.04361	3.60323	1.1104	0.0164336	1	1
LOC105376287	1.15698	1.00514	0.930198	1.12484	1.11181	1.05802	1.33463	1.18143	1.19446	1.19488	1.29901	1.16606	1.13121	1.18914	1.44825	1.21959	1.11042	0.0164336	1	1
LINC00607	1.12816	1.21583	1.3123	1.30403	1.24494	1.32258	1.15984	1.53026	1.25903	1.32785	1.29361	1.29867	1.37921	1.27647	1.70896	1.33067	1.11055	0.0417832	1	1
KLK12	1.49257	1.44552	1.78158	1.44889	1.35836	1.62466	1.53642	1.47806	1.60898	1.76472	1.68144	1.60943	1.82564	1.63183	1.94454	1.71807	1.11068	0.0417832	1	1
OR10K2	1.55533	1.40259	1.25807	1.5784	1.2449	1.32677	1.53532	1.56471	1.44579	1.72251	1.61297	1.5755	1.42516	1.71867	1.70089	1.3749	1.11082	0.0417832	1	1
TTC14-DT	0.998843	1.13079	1.12602	0.986947	1.4122	1.04184	1.04065	1.31849	1.27275	1.04915	1.13842	1.24029	1.18792	1.3536	1.35437	1.13599	1.11088	0.0311189	1	1
PRR9	1.73428	1.77764	1.6347	1.5576	1.644	1.62248	1.57059	1.79777	2.1454	1.79777	1.93073	1.82759	1.82107	1.46941	1.90701	1.79591	1.11145	0.00716783	1	1
CSPG4P5	1.13643	1.18288	1.05706	1.09716	1.31921	1.23428	1.07878	1.14557	1.43818	1.23428	1.13669	1.3426	1.28636	1.36869	1.36999	1.26184	1.11154	0.018007	1	1
CD300A	5.19244	4.60681	4.91356	4.53801	5.18086	5.56467	5.34094	5.37527	5.22852	5.82513	5.62141	6.17101	6.38659	5.61593	5.92646	4.35297	1.11158	0.0229021	1	1
LINC00640	1.25098	1.4712	1.47704	1.43654	1.25632	1.45838	1.1781	1.5294	1.29388	1.39902	1.58088	1.48528	1.45916	1.53116	1.86868	1.4711	1.11163	0.0417832	1	1
GSTA1	1.85291	2.13153	1.68846	1.61849	1.83053	1.73157	1.48328	2.33925	1.93728	1.87714	1.80045	2.0823	2.11046	1.87714	1.87906	1.73654	1.1121	0.0386364	1	1
LINC01275	1.2796	1.50639	1.3043	1.45504	1.13605	1.34549	1.42589	1.45155	1.45155	1.35713	1.52618	1.51078	1.61616	1.48752	1.64449	1.4713	1.11216	0.015035	1	1
ARHGEF7-AS2	2.35985	2.44455	2.39362	2.61656	2.14791	2.42486	2.2406	2.56837	2.69396	2.73316	2.45513	2.56837	2.76725	2.7428	2.68272	2.56837	1.11232	0.00192308	1	1
ZCCHC24	2.16989	2.28422	2.24273	2.51686	2.36142	2.43291	2.42582	2.56435	2.60478	2.45972	2.50601	2.75729	2.59914	2.78489	2.87734	2.34926	1.11233	0.00524476	1	1
ADM5	2.22573	2.29681	2.04623	2.25054	1.94827	2.12376	2.38238	2.25857	2.39528	2.43858	2.41639	2.40455	2.76363	2.2096	2.60682	2.35029	1.11234	0.00786713	1	1
LOC100996549	2.25959	2.22309	2.20898	2.31588	2.31978	1.91765	2.03647	2.3495	2.11288	2.38029	2.30056	2.35087	2.63237	2.23857	2.90196	2.58828	1.11237	0.0229021	1	1
PPP1R27	1.84474	1.75552	1.79255	1.61532	1.40172	1.79506	1.81289	1.73282	1.93554	2.02446	1.89574	1.90568	1.82692	2.07258	1.96256	1.83508	1.11261	0.00786713	1	1
INSYN1	1.70515	1.68275	1.72849	1.79558	1.62185	1.51948	1.72124	1.84919	1.81243	1.86599	1.66863	2.00322	1.5986	1.90877	2.11683	2.01975	1.11261	0.0311189	1	1
LOC105370020	1.33098	1.5252	1.42905	1.1458	1.28012	1.55122	1.42538	1.46403	1.67909	1.58106	1.43313	1.51782	1.39108	1.6333	1.57308	1.59531	1.11338	0.0229021	1	1
TMEM233	1.83863	1.82573	1.58373	1.9771	1.84305	1.7811	1.75445	1.97908	1.8386	2.11585	1.9725	1.65487	1.94532	2.23672	2.36769	1.93217	1.11342	0.0417832	1	1
CDCA3	2.09096	1.93022	1.78012	2.13663	2.17575	2.1358	1.68911	1.83406	2.13663	2.1962	1.86543	2.38146	2.50565	2.57305	2.15966	2.30551	1.11364	0.0449301	1	1
ZNF426-DT	2.3472	2.3472	2.22828	1.99776	2.3472	2.14034	2.07328	2.17354	2.58354	2.44694	2.34843	2.64317	2.3677	2.74107	2.34081	2.54212	1.11469	0.00751748	1	1
SLC16A9	1.44922	1.476	1.25846	1.45752	1.57279	1.60559	1.58391	1.65499	1.60816	1.54963	1.62403	1.7143	1.67729	1.60559	1.95466	1.52434	1.11491	0.00576923	1	1
LINC01978	2.37636	2.13923	2.38382	2.19668	2.24832	2.10967	2.30419	2.6	2.15796	2.5453	2.2672	2.59897	2.60734	2.54219	2.93189	2.33848	1.11494	0.0229021	1	1
GPR68	3.55241	3.5409	2.98928	3.33893	3.25494	3.44579	3.5416	3.85373	3.38274	3.97283	3.81813	4.29213	3.83732	3.95494	3.33175	3.49311	1.11542	0.0417832	1	1
FBXL21P	0.901767	1.00388	1.13474	1.13334	1.22761	1.03789	1.1036	1.20962	1.23246	1.17466	1.1374	1.08152	1.26753	1.282	1.14319	1.29386	1.11593	0.0115385	1	1
PANTR1	1.65352	1.71113	1.34791	1.88846	1.4114	1.55959	1.52664	1.92948	1.9626	1.90065	1.65714	1.65352	1.60664	1.67217	1.65352	1.8905	1.11609	0.0410839	1	1
SLC45A2	1.5461	1.46719	1.7061	1.60116	1.6294	1.70082	1.47011	1.77653	1.75391	1.9714	1.7708	1.89965	1.82418	1.49059	1.81013	1.66346	1.11626	0.00786713	1	1
LRRC10B	2.49527	2.30658	2.25023	1.94949	2.11653	2.28113	2.44079	2.61653	2.58798	2.51769	2.35554	2.3854	2.40394	2.61052	2.65526	2.6031	1.11638	0.00524476	1	1
FGFBP1	1.78492	1.7021	2.01287	1.98036	1.82548	1.95624	1.91954	1.99419	2.0157	2.13365	1.93457	2.07641	2.39667	1.99394	2.32636	2.05111	1.11653	0.00332168	1	1
SNORA20	8.25638	7.89896	7.39446	6.43991	5.85099	8.28607	7.98385	8.20283	8.63199	8.83907	7.952	8.49525	8.71579	7.43268	8.51085	8.03821	1.11671	0.0311189	1	1
SLC24A4	2.00734	2.05919	2.31086	2.34114	2.14563	2.22194	2.03015	2.24784	2.10083	2.32576	2.27022	2.62891	2.5211	2.56776	2.87329	2.17558	1.11711	0.0417832	1	1
BCL2L15	1.5108	1.43128	1.61034	1.51212	1.51212	1.52151	1.45002	1.43579	1.7595	1.75347	1.61034	1.66863	1.85823	1.82125	1.57381	1.67307	1.1174	0.00821678	1	1
TIAM1-AS1	1.63453	1.60381	1.55806	1.54233	1.44847	1.46517	1.6486	1.70207	1.49153	1.59509	1.57844	1.99237	1.74532	2.07014	1.85298	1.63479	1.11753	0.0417832	1	1
FAM209B	2.09373	1.72368	2.00921	1.78341	1.94333	1.99738	1.38256	2.3241	1.78986	2.07366	2.01382	2.0319	2.0319	2.17456	2.09223	2.05142	1.11756	0.0211538	1	1
KIF12	2.31598	2.43461	2.20697	2.10312	1.94033	2.37108	2.10204	2.32741	2.53556	2.47395	2.65322	2.83032	2.45451	2.05489	2.51411	2.39406	1.11775	0.0164336	1	1
LOC105377254	0.881993	0.808667	0.881993	0.88018	0.876327	0.739094	0.745228	0.830654	0.881993	0.881993	0.932265	1.10114	0.808667	1.10373	0.932416	0.881993	1.11778	0.0297203	1	1
KRTAP10-9	4.22935	3.60275	4.49908	4.00944	3.68937	4.04023	3.19209	4.51007	4.41701	4.11556	4.37638	4.65733	3.8348	4.34508	4.42285	4.50685	1.11795	0.0229021	1	1
LNX1-AS2	1.34438	1.30669	1.18753	1.29868	1.12206	1.08896	1.36303	1.3005	1.38277	1.31183	1.40509	1.31659	1.45573	1.44347	1.45984	1.45147	1.11848	0.00786713	1	1
BACE1	2.51962	2.56067	1.96389	2.31105	2.27654	2.43571	2.61649	2.3986	2.57318	2.52885	2.4477	2.53868	2.73072	2.85873	3.16163	2.75573	1.11855	0.0417832	1	1
OR51M1	1.46506	1.33333	1.47058	1.51938	1.52227	1.31541	1.52227	1.33217	1.52227	1.52227	1.57596	1.66368	2.05839	1.5497	1.56275	1.80778	1.11858	0.00961538	1	1
FCGBP	2.6346	2.58915	2.86876	3.06822	2.54569	2.81792	2.65605	2.9856	3.15924	3.01835	2.83939	3.09194	3.05956	3.18143	2.86503	3.39471	1.11901	0.00786713	1	1
GARIN5A	1.62947	1.76613	1.58118	1.68174	1.42686	1.81519	1.73736	1.56675	1.77615	1.75679	1.87727	1.77196	1.98148	1.74863	2.29528	1.97302	1.11925	0.0417832	1	1
AKR1D1	1.17038	1.23713	1.31763	1.19008	1.14756	1.04472	1.09688	1.27953	1.08172	1.30752	1.27953	1.28412	1.34719	1.27953	1.50297	1.4451	1.11933	0.0305944	1	1
BHLHA9	1.54168	1.46817	1.57682	1.38849	1.45198	1.51333	1.64071	1.56341	1.57339	1.76569	1.55403	1.67072	1.56341	1.56341	2.01788	1.96393	1.11992	0.0223776	1	1
SLC22A13	2.00239	1.91797	1.93031	1.52381	1.63532	1.67861	1.97401	1.95765	2.05852	2.1888	2.16373	2.05884	1.78906	1.93977	2.18132	1.89834	1.12013	0.0417832	1	1
ACTRT2	1.55533	1.55533	1.39639	1.55533	1.44298	1.46662	1.34502	1.59538	1.41193	1.49083	1.77086	1.73775	1.88566	1.55533	1.75661	1.6539	1.12013	0.0178322	1	1
LOC105377428	1.22317	1.44934	1.22869	1.38764	1.15036	1.38333	1.38764	1.42055	1.2886	1.44622	1.28325	1.62455	1.4582	1.64593	1.54361	1.55393	1.12019	0.020979	1	1
EBI3	2.04195	1.87779	2.10683	2.24297	2.02936	2.39864	1.96066	2.4738	2.41422	2.27044	2.37439	2.04603	2.2473	2.53283	2.41644	2.33749	1.12027	0.00786713	1	1
MIR4270	3.67971	4.30382	2.89416	3.82863	3.07472	3.71796	3.61319	3.73962	3.82863	3.79248	3.82863	3.72297	4.29768	4.2968	4.84857	3.8369	1.12095	0.0409091	1	1
DRD1	1.36588	1.5204	1.60375	1.31138	1.31231	1.22807	1.573	1.54151	1.71194	1.55868	1.57992	1.4717	1.3408	1.68458	1.76939	1.63135	1.12099	0.0417832	1	1
RTL3	1.80592	1.7245	1.57397	1.76476	1.60622	1.64885	1.57112	1.87428	1.73035	1.66326	1.74626	1.90865	1.89461	1.68954	2.36966	1.98199	1.12115	0.0229021	1	1
PFKFB1	1.85996	2.06187	1.87319	1.85858	1.91259	2.10541	2.02637	2.19429	2.09456	1.97646	2.30121	2.16639	2.40738	2.07916	2.3731	2.15444	1.12124	0.00332168	1	1
ACMSD	1.18989	1.20224	1.18603	1.34679	1.31853	1.16779	1.49177	1.47561	1.40606	1.39048	1.4393	1.61416	1.35141	1.31697	1.4419	1.40019	1.12137	0.0229021	1	1
LOC107983963	2.98578	2.99694	2.78195	3.11218	2.41813	2.84878	2.30458	3.25586	3.11218	3.11218	3.07394	3.39907	3.15301	3.34202	2.83116	2.76967	1.12174	0.0305944	1	1
GPHA2	2.30778	2.35522	2.6724	2.30829	2.66848	2.69675	2.50269	2.84326	2.50557	2.4913	2.61731	2.7269	2.75144	3.38609	3.14697	2.78783	1.12177	0.0229021	1	1
LINC01546	1.19346	1.17605	0.957699	1.11961	1.27709	1.09752	1.10383	1.34833	1.27051	1.18428	1.01751	1.30781	1.39328	1.4787	1.21254	1.22381	1.12239	0.0311189	1	1
KLHL1	1.25973	1.08902	1.23056	1.32156	1.21749	0.991037	1.44607	1.3925	1.35306	1.37559	1.44221	1.1329	1.32642	1.57886	1.33619	1.40977	1.12251	0.0417832	1	1
ZNF473CR	1.53361	1.60701	1.72047	1.48423	1.54996	1.68021	1.4374	1.72047	1.84728	1.6907	1.77091	1.74917	1.85676	1.84294	1.62589	1.79006	1.12252	0.0013986	1	1
LINC01882	3.19292	3.10451	2.98603	2.93157	2.84704	3.00296	2.98253	3.23177	3.20058	3.50045	3.20083	3.41773	3.56104	3.69179	3.53697	3.03731	1.12259	0.000699301	1	1
SDR9C7	2.15247	2.04565	1.8579	1.92356	1.63694	2.06202	2.11245	2.22524	2.07566	2.26669	1.91621	2.0472	2.33765	2.09155	2.51119	2.43581	1.12272	0.0417832	1	1
TPRG1-AS1	1.75078	1.56706	1.72637	1.76589	2.02177	1.37896	1.45949	1.76589	1.76589	1.74585	1.82398	1.76589	2.0233	2.18131	2.08849	1.70006	1.12369	0.0442308	1	1
SMIM3	2.18898	2.38726	2.168	2.21807	2.28059	1.94481	2.18141	2.54071	2.66491	2.40395	2.55084	2.35139	2.34419	2.56946	2.44981	2.33043	1.12375	0.00122378	1	1
LOC105370128	2.10372	2.43695	2.18444	2.00952	2.45929	2.4375	2.48097	2.48097	2.5243	2.48097	2.0641	2.76942	2.64674	2.25204	3.08322	2.97921	1.12382	0.0305944	1	1
WFDC13	1.71332	1.5764	1.69359	1.74156	1.80752	1.75371	1.94176	1.74392	1.93148	1.89887	1.71434	2.28866	2.11859	1.89807	1.98808	2.08619	1.12382	0.0229021	1	1
LOC105374483	0.963529	0.984404	0.979067	0.847265	1.07036	1.02054	1.02917	1.02304	1.10594	1.05648	1.06306	1.04735	1.00899	1.14884	1.36608	1.14351	1.124	0.0115385	1	1
AMDHD1	2.21528	1.72067	2.1548	1.82862	2.1072	2.1522	2.39405	1.9405	2.27302	2.65248	2.48586	2.21024	2.21024	2.51831	2.36308	2.42149	1.12482	0.0288462	1	1
MROH3P	1.23277	1.23896	1.0752	1.17262	1.25916	1.28723	1.28404	1.27993	1.39269	1.45063	1.30442	1.29905	1.32607	1.45142	1.5669	1.29533	1.12496	0.000699301	1	1
PTMAP11	1.49812	1.63936	1.38925	1.70164	1.69563	1.40272	1.5846	1.89261	1.81877	1.66222	1.75363	1.83695	1.63936	1.58774	2.07778	1.51407	1.12505	0.0333916	1	1
LOC105370088	1.92189	1.81108	1.79797	1.72445	1.80016	1.89431	1.68185	1.89235	2.36539	1.9553	1.89431	1.99831	1.88341	2.13395	2.36893	1.78185	1.12518	0.0246503	1	1
PAQR5-DT	1.40807	1.43871	1.28507	1.35033	1.28107	1.43765	1.4307	1.41017	1.44212	1.57981	1.63743	1.54863	1.48139	1.50846	1.80883	1.51838	1.12531	0.00122378	1	1
PCSK6	1.77202	1.57648	1.66449	1.7519	1.77159	1.65184	1.71604	1.87611	1.9891	1.77436	1.70936	2.15904	1.95004	2.10061	1.62519	2.0521	1.12612	0.0229021	1	1
CPS1-IT1	1.22909	1.25827	1.41662	1.27733	1.24012	1.16623	1.32986	1.5465	1.38736	1.45947	1.48704	1.43086	1.38765	1.48565	1.52679	1.21073	1.12705	0.0115385	1	1
CSPG4	1.71968	1.98336	1.70912	1.72314	1.68771	1.66801	2.11397	2.18227	2.20538	2.07151	1.67609	1.79535	2.15337	2.24855	2.13989	1.79476	1.12716	0.0311189	1	1
CTAGE1	1.35516	1.36668	1.42376	1.52325	1.30218	1.42307	1.21034	1.43017	1.68028	1.63301	1.46659	1.60694	1.48867	1.66444	1.33737	1.61583	1.12752	0.0115385	1	1
LOC100128653	2.09578	1.90116	1.89659	2.04595	2.0699	1.93423	2.00225	1.99638	2.04595	2.3303	2.21663	2.44536	2.07872	1.91133	2.41563	2.77833	1.12762	0.0449301	1	1
LOC102724333	1.52425	1.65979	1.56981	1.66363	1.6496	1.59183	1.49892	1.65349	1.65171	1.64375	1.71966	1.79263	2.10151	1.60353	2.14461	1.87162	1.12803	0.0229021	1	1
MOS	1.8039	1.71136	1.62322	1.48257	1.41722	1.86029	1.47817	2.01179	1.72879	1.84051	1.9731	1.65886	1.72879	1.97702	1.81979	1.77056	1.12866	0.0288462	1	1
LOC105369881	0.940331	0.90363	0.976157	0.924413	0.789231	0.899075	0.92075	0.965986	0.973212	0.901796	1.21727	1.10154	1.02127	1.10789	1.01569	0.916444	1.12881	0.0311189	1	1
OR13D1	1.14556	1.13057	1.34819	1.25101	1.08998	1.03571	1.04641	1.17335	1.3288	1.23561	1.50674	1.15304	1.26636	1.13907	1.61865	1.26234	1.12925	0.0417832	1	1
LOC105378976	1.4179	1.23576	1.27445	1.39841	1.10478	1.57742	1.21573	1.65511	1.48664	1.4809	1.57321	1.4809	1.4809	1.58835	1.22129	1.4302	1.12964	0.0305944	1	1
LINC01220	2.64177	2.64291	2.76876	2.47208	2.57027	2.56862	2.34342	2.90542	2.63543	3.00214	2.7422	2.64634	2.19999	3.40801	3.64756	2.97385	1.12992	0.0417832	1	1
KRT18P59	1.30503	1.46213	1.44244	1.44622	1.44799	1.13258	1.30036	1.29933	1.37702	1.45767	1.47743	1.83724	1.56414	1.57858	1.75753	1.50856	1.13016	0.0311189	1	1
KCNC4	2.44773	2.27246	2.26836	2.19545	2.05755	2.3708	2.20144	2.93229	2.44773	2.50845	2.44773	2.44773	2.44773	2.22681	2.81244	2.7094	1.13025	0.00384615	1	1
RTCA-AS1	2.4065	2.13847	2.13512	2.07279	2.39449	2.09638	2.38299	2.4395	2.56089	2.55202	2.63646	2.39593	2.68438	2.72383	2.28523	2.45229	1.13135	0.0020979	1	1
TMEM255A	2.03484	1.64	1.92259	2.48177	2.09867	2.06273	2.08325	2.19973	2.37839	2.13656	2.60938	2.19741	2.44603	2.1311	2.66757	2.07193	1.1315	0.0164336	1	1
LINC01445	0.916275	1.3646	0.851221	0.947292	1.02337	0.95707	1.08934	1.16646	1.11657	1.07236	1.22248	1.09491	1.11657	1.042	1.57424	0.996233	1.13164	0.0391608	1	1
TFF1	1.69605	1.74342	1.69382	1.92282	1.51493	1.69094	1.487	1.79935	1.80603	1.85648	1.74342	1.62342	1.78135	1.8625	2.45733	2.1687	1.13192	0.0333916	1	1
PEX10	1.78644	1.74962	1.89659	2.01232	1.49549	1.67777	1.88355	2.13956	1.92163	1.99786	2.06832	2.13644	2.02639	2.01232	1.78509	2.11166	1.13224	0.00576923	1	1
MMP14	2.06902	1.98388	1.65431	1.65728	1.66912	1.98388	1.8302	1.9384	2.10167	2.1386	1.95691	2.20834	2.02862	2.27603	2.33516	1.7191	1.13224	0.0283217	1	1
MIR3972	2.63662	3.00439	2.63193	2.39866	2.54099	2.60847	2.71777	3.2196	2.94739	2.77748	2.88662	3.41508	3.09921	2.66555	3.20934	2.76827	1.13228	0.00524476	1	1
DEPP1	1.46678	1.58581	1.58142	1.84587	1.40926	1.23154	1.41639	1.76079	1.59579	1.50107	1.58979	1.88343	1.70782	1.77849	1.87896	1.65071	1.13281	0.0164336	1	1
MCPH1-AS1	1.75505	2.15457	1.5894	1.69458	1.73755	1.59199	1.76907	1.82054	1.87714	2.24467	2.14576	1.90893	1.74101	1.8665	2.45161	1.86235	1.13378	0.0164336	1	1
TRIM64C	1.03428	1.15258	1.14062	1.19592	0.955221	1.05418	1.05556	1.19592	1.15802	1.19251	1.23661	1.19592	1.19592	1.37308	1.38386	1.13805	1.13462	0.00559441	1	1
LINC01102	1.2829	1.29999	1.33411	1.15677	1.32462	1.15091	1.33098	1.60171	1.37578	1.23753	1.19774	1.4573	1.33526	1.41551	1.85393	1.48222	1.13484	0.0229021	1	1
LOC105372906	1.26431	1.13874	1.22923	1.26497	1.10091	1.44365	1.28556	1.47712	1.3759	1.29823	1.1641	1.63013	1.32443	1.51132	1.58869	1.36507	1.13493	0.0164336	1	1
SNORA46	4.31597	4.34144	3.45609	3.34234	3.81371	4.32305	3.65213	5.23021	4.38015	4.65789	4.49303	4.11979	4.3635	3.98646	4.22763	4.32824	1.13583	0.0229021	1	1
LOC105376642	0.868641	0.779939	0.898793	0.943768	0.837973	0.873931	0.87337	0.989828	0.953196	0.745787	0.969948	1.03454	0.867098	0.977899	1.29198	1.04432	1.13594	0.0417832	1	1
ZNF775	1.82395	1.75235	1.61543	1.67347	1.67553	1.71804	1.73665	1.82965	2.08255	2.01521	1.77308	1.82965	1.82965	1.91602	2.15362	2.0915	1.13605	0.00034965	1	1
LOC101930026	1.36489	1.56965	1.72195	1.44497	1.23256	1.47996	1.5783	1.45994	1.62325	1.46381	1.62325	1.61509	1.62325	1.74139	2.1207	1.92609	1.13735	0.0410839	1	1
MOBP	1.35969	1.2056	1.11528	1.3483	1.34335	1.39426	1.44939	1.41046	1.38212	1.37823	1.38461	1.54471	1.57673	1.63749	1.79626	1.37232	1.1379	0.0164336	1	1
KCNAB1-AS2	1.45891	1.4381	1.29219	1.40792	1.31646	1.44213	1.45819	1.80537	1.77653	1.37135	1.5791	1.62852	1.52066	1.33902	1.90476	1.45116	1.13937	0.0417832	1	1
ZSCAN5B	1.15051	1.03388	1.24305	1.35489	0.771735	1.2375	1.15992	1.1521	1.32962	1.3894	1.248	1.39771	1.15427	1.3769	1.25994	1.34836	1.14017	0.0417832	1	1
LINC01822	1.22015	1.06063	0.90903	0.962706	0.918376	1.12756	1.03078	1.2325	1.21546	1.13088	1.13044	1.1544	1.12401	0.948964	1.4532	1.21197	1.14063	0.0417832	1	1
LOC105372560	0.977576	0.833173	0.894539	0.972929	0.88607	0.998581	0.808913	0.946571	1.02919	1.00295	1.02543	1.04244	1.02321	1.01884	1.19809	1.05883	1.14077	0.00122378	1	1
GPR83	1.93759	1.99464	1.93659	1.65416	1.72377	1.88558	1.81088	2.38857	2.0034	2.12985	2.09634	1.77137	1.91374	2.2578	2.54046	1.89584	1.14158	0.0311189	1	1
MROCKI	0.922894	0.867612	0.987536	0.835437	1.04756	0.937973	0.862527	1.00903	0.975709	0.990953	1.13919	1.05882	1.03536	1.32443	0.999247	0.956024	1.14217	0.0115385	1	1
PLEKHH3	2.25465	2.20198	2.13232	1.96422	1.6508	2.02806	2.04315	2.34111	2.13818	2.36955	2.36349	2.11383	2.45082	2.22748	2.59836	2.37742	1.1431	0.00524476	1	1
LINC00308	1.34046	1.43251	1.52227	1.66139	1.54943	1.26232	1.33311	1.95579	1.76302	1.6674	1.42766	1.58795	1.56673	1.40357	1.76789	1.7141	1.14371	0.0229021	1	1
LOC105372204	1.8571	1.69928	1.78153	1.62209	1.81483	1.6424	1.8648	1.88176	2.2372	1.97423	1.80561	2.00391	1.96608	2.34751	2.22576	1.61946	1.14377	0.0229021	1	1
LINC01555	1.63953	1.59483	1.48499	1.50503	1.29229	1.51079	1.43571	1.76342	1.65833	1.63953	1.58919	1.59848	2.12648	1.54141	1.75524	1.71867	1.14407	0.00367133	1	1
LINC01139	1.17702	1.0921	1.05899	0.978521	1.08445	1.06473	1.11836	1.29509	1.2347	1.17702	1.16442	1.17702	1.17702	1.17702	1.45963	1.2851	1.14467	0.00104895	1	1
GAL3ST2	2.12831	1.97893	1.96266	2.55265	1.80703	2.1878	1.99742	2.20594	2.63035	2.78019	2.21779	2.23048	2.23945	2.09204	2.76844	2.35241	1.14511	0.0115385	1	1
GKN2	0.968377	0.858276	1.00677	0.887092	1.07599	1.02035	0.9489	1.12841	1.08161	1.19689	1.00633	1.00104	1.23038	1.04499	1.14188	1.13041	1.14521	0.00786713	1	1
ATP11B-DT	1.78828	2.04696	1.71221	1.61414	1.77001	1.7114	1.82338	1.91483	1.90895	1.86376	1.95622	2.12708	2.12556	1.72468	2.61958	2.12648	1.14593	0.0115385	1	1
SMIM21	1.24388	1.36603	1.51188	1.52896	1.09112	1.61051	1.44902	1.52703	1.63105	1.59224	1.55141	1.77543	1.50348	1.65467	1.71934	1.48749	1.14604	0.0229021	1	1
KRTAP11-1	1.56828	1.7342	1.86703	1.45776	1.73937	1.46751	1.69279	2.02528	1.89059	1.60171	1.82055	2.10906	1.87245	1.80806	1.96649	1.89125	1.14609	0.00524476	1	1
PCAT4	1.08673	1.04038	0.968996	1.09011	0.911	0.905976	0.974009	1.10562	1.15501	1.35528	1.21747	1.0993	1.10562	1.13657	1.13997	0.972823	1.14681	0.00192308	1	1
LEMD1-AS1	1.30892	1.33255	1.19272	1.23843	1.26529	1.34843	1.34297	1.46152	1.38708	1.29578	1.63025	1.42551	1.59281	1.71014	1.35788	1.45331	1.14688	0.0020979	1	1
SNORD9	7.81021	7.43376	6.65074	6.71744	5.72893	7.88211	7.60562	9.22274	7.83756	8.15806	7.28615	8.31584	8.57458	7.71532	8.57411	7.79247	1.1469	0.0164336	1	1
LOC105375233	2.33552	2.54287	2.34364	2.19479	2.38514	2.23344	2.63511	2.85561	2.62986	2.29738	2.48333	2.9619	2.71751	2.8766	3.19571	2.56824	1.14709	0.0164336	1	1
OGFRP1	2.08429	1.64431	1.84015	1.87063	2.34456	1.79524	1.73962	2.24511	2.22581	2.12602	2.63019	2.11491	2.21545	1.84423	2.13504	2.11345	1.14751	0.0229021	1	1
CTBP2	1.88474	1.57663	1.68088	1.85516	1.59048	1.78541	1.83112	1.87714	1.95886	1.72986	2.02567	2.15142	2.01893	2.10351	2.15241	2.00215	1.1484	0.00332168	1	1
ADAM20	1.37841	1.60646	1.44009	1.48979	1.3214	1.23076	1.31256	1.69494	1.73139	1.96316	1.64834	1.34193	1.36356	1.58068	1.48947	1.62667	1.14845	0.0311189	1	1
LOC105376267	1.48341	1.61326	1.55295	1.78539	1.39897	1.67256	1.72577	1.67738	1.77668	1.56746	1.7192	1.95715	2.25475	1.85487	1.87023	1.90898	1.14854	0.0164336	1	1
LOC105370616	1.61427	1.51133	1.56067	1.62832	1.37083	1.57572	1.75651	1.78556	1.78145	1.76807	1.83647	1.68349	1.93156	1.75882	1.88485	1.84553	1.14897	0.00034965	1	1
SNORD83A	3.62076	3.31483	3.12574	3.10044	3.17094	3.97241	3.96388	4.08221	4.37669	4.91256	4.04319	3.35946	3.99635	4.1019	3.3993	3.58116	1.14902	0.0164336	1	1
MIR522	1.34314	1.28563	1.32972	1.37436	1.34775	1.40287	1.85961	1.46224	1.5853	1.5853	1.67754	1.4544	1.38824	1.67812	2.15582	1.70703	1.14941	0.015035	1	1
OR2G3	1.18845	1.21175	1.01346	1.38351	1.09965	1.23704	1.20059	1.34089	1.29946	1.66278	1.46427	1.3254	1.44368	1.19703	1.40927	1.18674	1.1506	0.0417832	1	1
MIR548K	1.72622	1.40572	1.26274	1.27977	1.17094	1.34844	1.33385	1.53971	1.59935	1.47575	1.7638	1.67554	1.33968	1.47958	1.76697	1.47575	1.15235	0.0148601	1	1
LOC101926908	1.67513	1.55475	1.54665	1.67973	1.577	1.41952	1.32683	1.93467	1.67696	1.6583	1.59332	1.91236	1.96286	1.5222	2.00081	1.7096	1.15235	0.0229021	1	1
MIR329-1	1.56642	1.34386	1.57698	1.45351	1.49263	1.82556	1.79357	1.57172	1.95183	1.84585	1.62513	1.64792	2.18289	1.90548	1.84463	1.80283	1.15256	0.0115385	1	1
SLAMF8	2.59852	2.57725	2.35982	2.30372	2.56664	2.43394	1.96844	2.39705	2.70969	2.81058	2.62418	3.60451	3.11108	2.87993	2.8798	1.94487	1.15506	0.0311189	1	1
LOC105371712	1.82024	1.64813	1.9872	2.4633	1.94576	2.05829	2.09889	2.10424	2.01925	2.29096	2.03493	2.10424	2.68126	2.26709	2.69858	2.63366	1.15566	0.0211538	1	1
OR5M8	0.741277	0.621173	0.80369	0.651291	0.838196	0.74527	0.827144	0.881139	0.81679	0.81679	0.81679	0.950356	0.966039	0.924665	0.764872	0.831309	1.15576	0.0223776	1	1
ATP11A-AS1	2.14925	2.40505	1.94412	2.28439	1.93196	1.93854	1.60645	2.23252	2.09324	2.30358	2.69103	2.50384	2.59425	1.9904	2.30407	2.47851	1.15585	0.0229021	1	1
LOC105375969	1.90065	1.73994	1.57927	1.47189	1.17626	1.80594	1.63593	1.7864	1.89174	1.82352	2.04197	1.74761	2.0747	1.62604	2.01603	1.80313	1.1561	0.0417832	1	1
LOC105376989	1.42923	1.20821	1.47245	1.1283	1.21144	1.22566	1.38052	1.48874	1.42511	1.5254	1.41413	1.73223	1.38904	1.65352	1.56069	1.2985	1.15839	0.0164336	1	1
SIRPD	2.0692	1.99685	1.99302	1.82725	2.01935	1.94763	2.12399	1.88196	2.12712	2.3203	2.07571	2.11926	2.08659	2.76098	3.31151	2.14221	1.15886	0.0164336	1	1
KCTD6	1.22509	1.23086	1.3677	1.23711	1.39943	1.22653	1.19473	1.26614	1.47059	1.48555	1.4463	1.63935	1.47133	1.53424	1.39735	1.53273	1.15978	0.00122378	1	1
LOC105369513	1.06698	1.01886	1.20784	0.990056	1.10295	0.840178	1.13343	1.09804	1.14988	1.18722	1.08163	1.16601	1.48933	1.23294	1.17063	1.40087	1.15991	0.0229021	1	1
LEXM	1.69523	1.56965	1.52839	1.81524	1.52043	1.55052	1.71267	1.84772	1.53041	2.08191	1.92103	1.77431	2.22227	1.78046	2.05718	1.78046	1.16035	0.0104895	1	1
KRT5	1.23842	1.3118	1.34672	1.31177	1.52708	1.48201	1.48201	1.36915	1.5441	1.45412	1.442	1.86604	1.58583	1.45034	1.83092	1.93491	1.16087	0.0386364	1	1
LINC01878	0.96998	0.961337	1.01709	0.841751	1.07546	1.15457	1.30448	1.34571	1.09716	1.07734	1.11497	1.28355	1.3094	1.14092	1.36658	1.19736	1.16093	0.0229021	1	1
LINC01288	1.1306	0.949358	1.00823	0.875645	1.04639	0.932789	1.02575	1.19303	1.09468	1.03481	1.18735	1.06606	1.34433	1.55709	1.15795	0.78078	1.16253	0.0311189	1	1
CLCNKA	2.3575	2.63057	2.11183	2.07798	2.49486	2.54002	2.53512	2.94968	2.5904	2.44208	2.76751	2.59403	3.00491	2.53925	3.50147	2.6594	1.16327	0.0115385	1	1
OR4D6	1.04361	1.07081	1.24085	0.965085	1.24017	1.11404	1.27342	1.1429	1.09295	1.32958	1.23286	1.44033	1.44488	1.58608	1.30985	1.30865	1.16335	0.0229021	1	1
C9orf64	2.41266	3.20285	2.93913	2.58042	2.70353	3.461	2.36598	2.63418	3.13459	3.53563	3.02763	3.65434	3.10054	3.71809	3.35121	3.26917	1.16378	0.0417832	1	1
MIR4306	1.55854	1.35331	1.33042	1.84037	1.43166	1.19685	1.48738	1.64794	1.50342	1.52234	1.46076	1.65449	2.09365	2.07522	1.56142	1.74077	1.16379	0.0311189	1	1
LINC00479	1.66695	1.674	1.38676	1.8423	1.30757	1.30264	1.80381	1.69211	1.81121	1.80872	1.70958	1.81384	1.88354	1.76732	2.19617	1.77148	1.1651	0.0311189	1	1
LMO7DN-IT1	0.898552	0.948018	1.14699	0.990706	1.11816	1.03412	0.960448	1.16315	1.09833	1.00366	1.08082	1.2479	1.31292	1.18236	1.51297	1.03488	1.16573	0.0164336	1	1
LOC103352541	1.20754	1.08445	1.02223	1.08351	0.991805	1.00151	0.718468	1.46689	1.16295	1.25273	1.36637	1.09194	1.13118	1.11238	0.942305	1.13118	1.16597	0.029021	1	1
SELP	2.28754	2.51245	2.43446	2.65319	2.11727	2.28005	2.09939	2.71453	2.44079	2.5638	2.91726	3.01893	2.7383	2.23183	3.24618	2.70589	1.16671	0.0115385	1	1
LINC01069	1.24158	0.92051	1.09808	1.17453	0.965276	1.08006	1.09056	1.11716	1.224	1.23192	1.30437	1.22454	1.23919	1.5603	1.28292	1.17917	1.16745	0.00786713	1	1
LOC401442	2.02498	2.04489	1.57641	2.03501	1.63205	2.02981	2.10061	2.45938	2.40722	2.08904	2.08494	2.44909	2.08904	2.46694	1.96914	2.19675	1.16932	0.0104895	1	1
PRAMEF2	1.64632	1.26372	1.53929	1.43383	1.46601	1.26775	1.43075	1.70436	1.64763	1.60453	1.46459	1.89026	1.62481	2.13473	1.43337	1.60636	1.16969	0.0229021	1	1
PCDHB11	1.34176	1.4043	1.28871	1.26346	1.1612	1.45701	1.49378	1.64639	1.708	1.37409	1.48622	1.39052	1.48816	1.44033	1.98845	1.63237	1.16991	0.0229021	1	1
CYP4F24P	1.13284	1.0561	0.883576	1.24025	1.01629	1.24154	1.32792	1.25749	1.40615	1.28867	1.3904	1.1754	1.49105	1.30191	1.21261	1.37651	1.17183	0.0164336	1	1
CCL3L1	2.01554	2.0534	1.72219	1.77926	1.87905	1.54022	1.62942	2.06734	2.15094	2.08648	2.37139	1.83967	1.81942	2.05871	2.60421	2.02486	1.17249	0.00786713	1	1
OR1J2	1.34314	1.10562	1.28947	1.17262	1.2357	1.33721	1.32844	1.37886	1.41041	1.81633	1.08303	1.41814	1.3764	1.56928	1.24256	2.02257	1.17543	0.0311189	1	1
WNT11	1.52359	1.6612	1.32747	1.63832	1.35094	1.57258	1.37966	1.8254	1.78944	1.67423	1.72417	1.79013	1.56491	1.76375	2.11135	1.56905	1.17647	0.00524476	1	1
TM4SF4	1.34308	1.29668	1.3828	1.45412	1.26227	1.36013	1.4723	1.57459	1.26016	1.62607	1.52129	1.63831	1.54088	1.65521	2.12686	1.56451	1.17892	0.00786713	1	1
POU3F3	1.3344	1.43681	1.12819	1.02638	1.52408	1.21242	1.25445	1.55794	1.49324	1.51897	1.71398	1.28004	1.28177	1.61671	1.54263	1.5186	1.17965	0.0164336	1	1
CMKLR1	3.76247	3.7215	4.2216	4.24152	3.48587	4.44215	3.33082	4.04756	4.30171	4.92662	4.94471	4.85326	5.33297	4.6126	5.42289	2.82236	1.1797	0.0311189	1	1
LOC643201	1.34314	1.06571	1.21409	1.34314	1.33597	1.27159	1.03387	1.32575	1.43527	1.65556	1.34314	1.84658	1.48628	1.34314	1.35617	1.2694	1.18022	0.0146853	1	1
PRAMENP	1.76278	1.88511	1.57063	1.72133	1.85555	1.86815	1.44103	2.02705	1.96842	1.85555	1.85555	2.35512	2.0623	2.00021	2.14219	2.10956	1.18074	0.00332168	1	1
SNORA37	5.43614	5.25341	5.25942	4.46098	3.73149	7.08129	6.15789	5.74537	6.46354	6.8273	5.49788	6.4781	6.21713	6.0772	7.21991	6.25169	1.18138	0.0311189	1	1
CDK15	1.33107	1.34937	1.3105	1.16807	1.3004	1.13789	1.03402	1.686	1.18883	1.52588	1.23176	1.76809	1.35368	1.49388	1.4219	1.44468	1.18178	0.0115385	1	1
SPINK6	1.2284	1.00993	0.894566	0.797429	0.984464	0.875577	1.09505	1.15523	1.27249	1.09748	1.47217	1.09748	0.961886	1.32498	1.03605	1.05678	1.1832	0.029021	1	1
PAPOLB	1.21926	1.19354	1.45166	1.0943	1.39176	1.30397	1.13181	1.4344	1.24537	1.52109	1.46948	1.41185	1.42809	1.39754	2.04098	1.49013	1.18964	0.00786713	1	1
UBE2CP5	8.12351	8.11665	6.52538	4.85972	5.25357	7.13043	7.02673	8.53323	8.0986	8.1315	7.47558	7.61572	8.49904	7.59485	8.12671	7.89452	1.19008	0.0229021	1	1
SPRN	2.25581	1.92491	1.95536	2.01957	1.87392	1.44734	2.04025	2.1162	2.57434	2.22447	2.0932	2.41936	2.26122	1.74041	3.07479	2.20065	1.19134	0.0229021	1	1
SCARNA8	3.39707	2.83538	3.75239	3.06357	2.79933	3.83667	3.63836	3.78651	3.58652	3.81031	3.54105	4.64487	4.8807	3.67858	3.98856	3.83298	1.19221	0.0311189	1	1
TRIM49	1.33794	1.21175	1.31158	1.53331	0.993386	1.13477	1.24416	1.44545	1.28222	1.31983	1.6202	1.41929	1.70811	1.85726	1.37567	1.41537	1.19267	0.0164336	1	1
ZNF322	2.47541	3.23243	2.84177	2.57826	2.27522	3.35686	2.98626	2.98415	3.01581	3.34611	3.50081	3.59519	3.28083	3.61573	3.47045	3.51818	1.19455	0.00786713	1	1
PSORS1C3	1.27537	1.26206	1.13364	1.37054	0.994487	1.32233	1.37966	1.64108	1.29568	1.37054	1.1704	1.53904	1.48021	1.52973	2.07629	1.32089	1.19486	0.0449301	1	1
SNORA72	4.40089	4.56726	4.28481	3.77257	3.93752	5.54998	4.91815	5.41619	5.35182	5.43447	4.59251	5.44123	5.85514	5.44087	6.01885	4.7489	1.1952	0.0164336	1	1
SERPINB3	0.796795	0.804538	0.633419	1.13543	0.65989	0.608815	0.694981	1.01245	0.864222	0.968341	0.781423	0.863515	0.826154	1.01017	0.999033	0.898206	1.19914	0.0311189	1	1
TMEM132A	1.94769	1.39656	1.85256	2.20304	1.49549	1.66125	1.76909	2.0229	1.89147	1.82861	2.0229	2.03216	2.02943	1.98553	2.52624	2.66494	1.19921	0.0213287	1	1
LOC105371007	1.02222	1.48528	1.20179	1.10447	0.868151	1.31428	0.9941	1.41377	1.44845	1.33358	1.47124	1.39365	1.26754	1.21467	1.47506	1.30813	1.19983	0.0417832	1	1
LOC392364	1.71872	1.90607	1.91527	1.94045	1.50522	1.87206	1.98645	2.04192	1.93171	2.28631	1.99801	2.20935	2.50393	2.52908	2.30727	2.01256	1.2002	0.000699301	1	1
TCEAL7	1.41955	1.44923	1.34416	1.28385	1.27258	1.21073	1.31792	2.02706	1.72574	1.49975	1.611	1.53418	1.19752	1.81961	1.38257	1.5644	1.20136	0.0164336	1	1
LOC105370673	1.22659	1.21353	0.926911	0.898089	1.54074	1.03788	1.0322	1.52782	1.22533	1.25834	1.3149	1.36724	1.489	1.16954	1.38959	1.42912	1.20192	0.0417832	1	1
SNORA26	4.28459	3.89943	3.94348	3.03605	3.33432	5.78601	4.79878	4.89987	4.60043	5.0972	4.2574	5.35965	5.10909	4.9344	5.9968	4.6943	1.20211	0.0417832	1	1
LOC641746	1.19718	1.09169	1.14761	1.11624	1.17339	1.10744	1.29994	1.2078	1.1169	1.41366	1.22442	1.52773	1.3614	1.55025	1.65393	1.54051	1.20457	0.00524476	1	1
DPPA2	1.01361	1.11235	1.11235	0.880523	1.05361	0.877432	0.878827	1.18715	1.0873	1.19849	1.11235	0.878987	1.22311	1.50827	1.3508	1.20308	1.20668	0.0111888	1	1
SCGB3A1	2.20302	2.08144	2.02322	2.16722	1.70028	2.06227	1.94059	2.31009	2.0973	2.45183	3.08488	1.9835	2.37702	2.35094	2.23712	3.11672	1.20739	0.00786713	1	1
RUSC2	1.64235	1.51115	1.71402	2.00465	1.38651	1.77863	1.78869	2.04203	2.16333	2.00097	1.98428	1.9319	1.90437	2.40792	2.27213	1.66607	1.20836	0.0115385	1	1
EPB41L4A	1.69882	1.39587	1.6062	1.97809	1.88603	1.80636	1.40503	1.94486	1.81105	1.98739	2.05577	2.0111	2.82999	2.23815	1.94366	1.50776	1.2106	0.0164336	1	1
LINC02748	0.954479	1.16874	1.39015	0.93562	0.989902	1.21907	0.981505	1.0499	1.34137	1.81386	1.34434	1.17894	1.43946	1.04553	1.37509	1.30517	1.2109	0.0417832	1	1
LOC105377225	1.08604	1.17512	1.19185	1.03952	4.18454	1.00301	1.06875	1.19189	1.1999	3.52471	1.20681	1.388	4.46028	1.24173	1.29471	1.2323	1.21132	0.0115385	1	1
FAM86JP	1.38777	1.36531	1.50307	1.05989	1.54906	1.56056	1.76851	1.73911	2.10223	1.68088	1.88227	1.38628	1.56525	1.9398	1.88913	1.70105	1.21204	0.0164336	1	1
CX3CR1	3.99722	4.06328	4.38561	4.12982	3.59731	4.96192	3.33777	4.238	4.31621	5.27473	5.22058	5.95737	6.10425	5.10717	5.13156	3.03572	1.21245	0.0311189	1	1
LNCTAM34A	1.25651	1.03806	1.15984	1.40572	1.18761	1.21405	1.31482	1.60009	1.24779	1.41575	1.43951	1.46087	1.45664	1.36287	1.75681	1.70017	1.21886	0.0020979	1	1
OR2G2	1.31645	1.11155	1.40977	0.993836	1.04534	1.29313	1.18511	1.51108	1.16662	1.25423	1.36295	1.41611	1.44568	1.32401	1.9923	1.63606	1.22031	0.0164336	1	1
LINC02937	2.70639	2.53075	2.49729	2.42715	1.68541	2.35494	1.87601	2.82815	2.73721	3.37458	3.35612	2.5725	2.87428	2.77244	2.57729	2.27422	1.22713	0.00786713	1	1
TMSB4Y	1.3269	1.30863	1.47799	1.35816	1.43973	1.4508	1.30357	1.60822	1.18691	1.86768	1.45376	1.45944	1.70067	1.45376	2.66714	1.88748	1.22994	0.0208042	1	1
LDHAL6A	0.815753	1.31961	1.18383	1.18864	1.23594	1.19673	1.07446	1.63633	1.28808	1.28808	1.28808	1.44609	1.61944	1.63894	1.38837	1.18716	1.24024	0.00769231	1	1
MIR548F2	0.931785	1.14085	1.1631	0.879594	0.993537	1.15973	0.980408	1.64573	1.23509	1.13417	1.41852	1.27815	1.317	1.05719	1.20359	1.30378	1.24389	0.00524476	1	1
SNORD116-23	2.31357	1.62802	1.70014	1.3184	0.932761	1.66359	1.6071	1.86246	2.48139	2.57593	2.1373	1.44082	2.12148	1.70713	1.87857	1.70038	1.24749	0.0311189	1	1
OR52I1	1.01387	0.804978	1.02555	0.779834	0.903524	0.855148	1.00815	0.983733	0.995999	1.22482	0.994896	1.08543	1.22049	0.985754	1.74962	1.02555	1.24939	0.0444056	1	1
CSPG4	1.76565	1.73564	1.52161	1.33009	1.39777	1.61593	1.3894	1.52574	1.45904	1.66246	2.05764	2.47406	1.6497	2.42591	2.27818	1.85764	1.2575	0.0311189	1	1
CSPG4	1.64638	1.10977	1.39985	1.5964	1.6607	1.33512	1.36463	1.60185	1.59047	1.70331	1.91944	1.54471	1.58135	2.09912	2.30665	2.10921	1.26564	0.0311189	1	1
SNORA53	1.9493	2.0569	2.0658	1.96049	1.71508	2.33847	2.00479	2.97625	2.29644	2.05558	2.24775	3.07186	3.42148	2.48032	2.09381	2.53962	1.27965	0.00524476	1	1
SNORD114-13	0.683967	0.554192	0.784519	0.863556	0.847563	0.552254	0.746517	1.01191	0.891365	0.765725	0.935146	0.898624	0.715638	1.39565	0.930245	0.754053	1.2825	0.0229021	1	1
S100A7L2	1.34759	1.46854	1.21276	1.25815	1.09228	1.16688	1.12312	1.55887	1.47976	1.58949	1.51921	1.31641	1.44965	1.7178	2.38466	1.32198	1.28634	0.00332168	1	1
TXLNGY	1.04749	1.00222	0.977364	1.01811	4.80642	1.08009	0.99939	1.13997	1.05836	5.69817	1.05213	1.15782	4.64468	1.14747	1.12136	1.13997	1.29213	0.0213287	1	1
MIR3127	3.21349	1.35587	1.53324	1.2689	1.1431	1.44807	1.91388	2.36199	2.13636	2.07032	1.54394	1.91328	2.20085	2.37914	2.856	2.49131	1.30671	0.0311189	1	1
SIGLEC9	2.87279	2.63166	2.06242	2.58082	2.69676	1.78196	2.26922	2.75067	2.77344	3.06332	3.09919	2.21515	3.06866	4.3534	5.13523	2.29196	1.32353	0.0311189	1	1
LHFPL3-AS2	1.34341	1.33681	1.4609	1.65846	1.08161	1.50707	1.18672	1.75188	1.58906	1.54339	1.6373	1.99063	2.00238	1.8217	2.09519	2.05226	1.33898	0.00122378	1	1
DUSP6	3.07073	2.41134	1.85555	1.90065	0.903524	1.26232	1.6492	2.02705	2.11693	3.38072	2.19117	2.8135	2.55934	2.27273	3.61916	2.7731	1.41536	0.0311189	1	1
LINC00588	1.27537	1.52189	3.00648	2.23612	1.45008	1.70033	2.69449	3.85762	3.28372	3.17198	2.92846	2.39511	2.23424	2.52527	2.33964	2.5563	1.41679	0.0417832	1	1

## Sheet: Severe vs Control
GENE	C2.PL-24 CD3.ga.cel	C3.PL-27 CD3.ga.cel	C4.PL-08 CD3.ga.cel	C5.PL-09 CD3.ga.cel	C6.PL-10 CD3.ga.cel	C7.PL-11 CD3.ga.cel	C8.PL-13 CD3.ga.cel	S1.PL-17 CD3.ga.cel	S2.PL-18 CD3.ga.cel	S3.PL-20 CD3.ga.cel	S4.PL-21 CD3.ga.cel	S5.PL-14 CD3.ga.cel	S6.PL-15 CD3.ga.cel	S7.PL-26 CD3.ga.cel	FC SvsC	Pvalue	PBH	Pbonf
HLADRB5	5.4876	6.06912	6.52341	5.1538	2.45073	1.70036	5.12812	1.73901	1.63239	1.217	1.30621	1.6392	1.61483	1.64148	0.33187	0.0011655	0.0877678	1
HLADRB1	5.67367	5.7799	6.37673	5.89586	2.73813	1.8103	5.45526	1.41808	1.73131	2.63413	2.53456	1.4579	1.26096	1.31079	0.366077	0.002331	0.105026	1
VWA1	3.26505	1.41321	4.19085	2.17591	3.36991	4.61628	1.07978	0.640929	0.84947	1.68941	0.565822	0.976979	1.15207	3.19757	0.451108	0.0174825	0.202804	1
GJD4	1.61208	3.44997	1.39015	2.66321	3.48063	2.93538	2.25504	0.954479	1.00903	2.14412	3.12569	1.17702	1.17434	1.27678	0.610659	0.0262238	0.237386	1
CLC	2.39713	2.70063	5.12419	2.76093	8.68128	2.4529	2.77635	2.56224	2.03685	2.64544	2.48234	2.31831	2.67635	2.39001	0.636273	0.0378788	0.273749	1
SHLD2	4.71019	4.43811	5.24814	4.92457	5.41823	4.53967	5.03198	3.12996	2.83316	3.69992	4.1761	1.24047	2.44079	4.35151	0.637463	0.000582751	0.0830993	1
H2AC13	2.61474	2.60521	2.44577	2.2166	5.10713	3.36844	3.90364	1.94056	1.84684	2.04842	2.11192	1.6834	1.92878	2.7108	0.641049	0.00699301	0.147849	1
H3C2	2.4109	1.46275	1.72199	1.37529	4.51601	2.07871	1.91089	1.32295	1.49099	1.25168	0.870525	1.29731	1.22294	2.66796	0.654174	0.0378788	0.273749	1
IGLL5	2.7516	1.63603	2.88164	2.40582	4.17343	3.21715	1.99346	1.60211	1.96362	1.5241	1.77881	1.89175	1.76006	1.98306	0.656038	0.0110723	0.172676	1
NR4A3	3.58534	2.43772	4.8282	4.47072	4.55875	2.11411	4.10514	1.8989	2.74178	3.49849	2.20104	2.21037	2.0696	2.58098	0.659048	0.0378788	0.273749	1
ZNF675	2.38854	2.59599	3.11751	2.62505	2.50458	3.19272	2.98694	1.79997	1.01487	1.90705	2.16009	1.63685	1.57303	2.88196	0.668364	0.00699301	0.147849	1
NAMPT	5.9562	4.84248	5.57648	6.04462	6.19932	5.35304	5.1173	3.90668	2.7574	3.78392	3.08863	4.00225	3.43461	5.24363	0.670696	0.002331	0.105026	1
TYMS	2.65772	1.92914	2.29546	1.95078	3.97357	2.06911	2.62824	1.57584	1.68403	1.4773	1.6826	1.40349	1.69208	2.22537	0.670744	0.00407925	0.123989	1
LPCAT2	2.52597	2.09084	2.2394	1.5393	4.43443	2.5325	1.61023	1.74108	1.40156	1.47403	1.31651	1.67075	1.72187	2.07649	0.671803	0.0378788	0.273749	1
UTP18	4.84907	4.64964	4.88773	6.47303	4.81986	4.86634	5.30062	4.51224	1.4011	3.54034	2.69196	4.00326	2.99964	5.02058	0.674243	0.0110723	0.172676	1
KDM2B-DT	3.20081	4.32865	4.54101	3.95093	4.92126	5.5167	5.39284	4.10947	0.707894	2.76268	4.67224	2.43259	4.05248	2.77581	0.675406	0.0378788	0.273749	1
SNORD19B	2.84365	3.35682	3.04527	3.20931	2.42369	1.93186	2.69862	1.95913	1.48889	1.49787	2.12039	1.88473	1.5735	2.669	0.67627	0.00699301	0.147849	1
SNHG1	1.69869	1.67748	1.66231	2.59074	1.83285	1.62408	3.70657	1.11795	1.25857	1.89541	1.49661	1.17662	1.63663	1.52874	0.683481	0.0174825	0.202804	1
POLR2J	4.85867	4.37877	5.39645	4.60342	5.22348	5.43177	5.9468	4.02716	2.50645	3.67182	2.9428	4.12996	3.45311	4.25349	0.697133	0.000582751	0.0830993	1
NFIL3	3.16669	3.19709	3.47384	3.63632	4.2022	2.60158	3.7768	1.35934	2.56129	2.60365	2.60936	2.44858	2.18014	3.15257	0.703191	0.00407925	0.123989	1
SNORD77	1.81504	1.49831	1.95222	2.2152	1.83428	1.42812	1.69043	1.20914	1.33633	1.45798	1.00564	0.983254	1.26789	1.48946	0.703713	0.002331	0.105026	1
MIR27A	4.41436	4.15265	5.20614	4.2749	5.70414	3.28468	4.88698	2.69101	2.59003	4.50764	2.8758	2.60016	3.3272	4.01331	0.708097	0.0174825	0.202804	1
IL3RA	2.21792	2.43477	3.06671	2.40559	5.97283	2.49302	2.19934	2.28504	1.78465	1.88012	2.09744	2.23974	2.25243	2.33793	0.715595	0.0378788	0.273749	1
SMS	5.2776	4.96831	5.46182	4.85346	5.13962	5.2786	5.13933	3.93445	2.43355	3.24756	3.56836	3.915	3.6175	5.16488	0.716561	0.00699301	0.147849	1
TFPT	4.69207	4.41007	5.37141	1.9489	4.29584	5.64882	5.70112	2.36788	1.89573	3.73589	2.49604	4.28659	3.72379	4.58009	0.719903	0.0378788	0.273749	1
GTF2H2	1.94717	2.24116	1.77995	2.04883	2.31194	3.00948	3.10609	2.06508	1.26024	1.94591	1.23858	1.67777	1.87543	1.8112	0.722073	0.0174825	0.202804	1
HAUS2	3.85802	3.99579	4.73382	4.75821	4.8353	4.53876	4.76027	3.43938	3.20924	3.33346	2.95775	3.09384	3.1724	3.53984	0.722547	0.000582751	0.0830993	1
ZNF14	3.49599	2.79942	4.70847	4.19679	4.32672	3.25156	4.56413	3.10054	2.63409	2.92592	2.61146	2.47967	2.53844	3.47439	0.722834	0.00699301	0.147849	1
CLTA	5.11049	5.02193	4.48733	5.18201	4.53967	5.10251	4.91815	4.89006	1.00903	3.68619	2.79482	4.71712	2.99964	4.74329	0.722894	0.0174825	0.202804	1
CD86	2.8354	2.41066	2.506	1.71493	3.72532	2.41947	1.73888	1.81826	1.72219	1.57846	1.64599	1.8703	1.73422	2.27611	0.728821	0.0378788	0.273749	1
IL3RA	2.59386	2.69943	3.22685	2.79862	6.16326	2.78475	2.55613	2.35419	2.07658	2.12007	2.18317	2.61499	2.66015	2.71175	0.732638	0.0262238	0.237386	1
ZNF350	3.16712	3.48343	3.92519	3.90376	4.02556	3.365	3.8938	2.75429	1.94787	2.63448	2.74922	2.86849	2.93507	2.98747	0.732689	0.000582751	0.0830993	1
SCCPDH	2.7187	2.7262	3.09939	2.84643	4.00521	2.75063	2.93464	1.9073	2.0704	2.34991	1.91269	2.22508	2.38983	2.62638	0.734379	0.000582751	0.0830993	1
SC5D	4.91351	4.10629	4.58132	3.31329	4.02886	3.7869	4.54192	3.23947	2.93881	3.12587	2.69581	2.70669	2.98809	3.94009	0.739094	0.002331	0.105026	1
ABLIM1	5.2611	4.27411	5.03631	4.20267	5.52596	3.76469	4.64974	3.31922	3.49155	2.79297	2.46626	3.72461	3.46353	5.00204	0.741571	0.00699301	0.147849	1
PPP2R3C	2.83842	2.8251	3.40069	3.36735	3.06358	3.35942	3.44594	2.45286	2.00531	1.92084	2.30932	2.49765	2.52721	2.83316	0.741973	0.0011655	0.0877678	1
ZNF92	1.92003	1.70835	2.47146	1.54653	1.77364	1.5674	2.57764	1.46934	1.50627	1.02791	1.45244	1.39709	1.46273	1.77108	0.743591	0.00407925	0.123989	1
SNORD99	2.86766	2.9899	3.39028	3.50046	3.46487	2.70581	3.85765	2.99817	1.32544	2.52382	1.5124	2.86766	2.32562	3.38891	0.743834	0.0291375	0.260725	1
HLA-DRA	7.30233	7.32839	6.52732	6.411	7.90652	6.1513	5.99828	4.47615	4.72378	5.15611	5.07786	4.88165	5.35925	5.79405	0.74475	0.000582751	0.0830993	1
NETO2	2.35733	2.50853	1.91452	1.83607	2.28401	2.61553	2.49284	1.61277	1.73371	1.73919	1.21671	1.73919	1.89567	2.02501	0.747229	0.0034965	0.123989	1
SBDSP1	2.71126	2.62304	3.93063	4.06794	3.18595	3.2827	3.58075	2.77405	2.05313	2.33132	2.4031	2.89895	2.55723	2.5485	0.751264	0.00699301	0.147849	1
WHAMMP2	3.50742	2.93973	4.25256	3.08897	3.08938	3.51468	4.06217	3.11533	1.84618	2.737	2.99888	2.69175	2.59069	2.51819	0.756413	0.00699301	0.147849	1
KIF20B	3.82325	3.36317	4.19512	2.94221	4.02288	3.92289	4.14525	3.00333	2.49278	2.70555	2.48397	2.9275	2.63033	3.73937	0.756502	0.00407925	0.123989	1
HSDL2	3.51463	3.57105	3.63441	2.70645	3.81393	3.9565	3.95277	2.19169	2.7235	2.31843	2.6218	3.38567	2.46137	3.38758	0.759055	0.00407925	0.123989	1
SMAD5	2.79449	3.25749	2.74243	3.00621	3.45546	2.73642	3.0538	2.08803	2.10764	1.78954	2.02446	2.9926	2.73016	2.24909	0.75935	0.00407925	0.123989	1
SNORA74A	2.59103	2.23145	1.87421	3.00318	1.80823	2.00424	2.15986	1.86582	1.03032	1.35943	1.98222	1.65095	2.05516	1.97706	0.760644	0.0378788	0.273749	1
ANKRD42	2.08241	1.90235	2.35118	2.26721	1.87354	2.26501	1.70975	1.58987	1.06122	1.55645	1.49152	1.76314	1.55642	1.99679	0.762236	0.00699301	0.147849	1
IMMP1L	2.27578	3.01846	3.05407	2.57128	2.92498	3.03006	3.01289	2.05149	1.95948	2.54321	1.83028	2.12409	2.17303	2.49053	0.762895	0.002331	0.105026	1
IGKV@	3.0536	2.6959	3.89185	3.59194	4.31799	3.78159	2.83137	2.74707	1.88002	2.40385	2.66118	3.12137	3.16119	2.52291	0.765494	0.0262238	0.237386	1
HSPA9	3.8278	2.95869	4.98556	4.0235	4.50773	2.70462	4.52828	2.94706	2.69053	3.66299	2.94893	2.87898	2.20309	3.76579	0.766169	0.0262238	0.237386	1
MYO6	2.61119	2.5165	2.42159	3.69832	2.08593	2.42348	2.14429	1.70654	1.42967	1.61754	1.90876	2.06486	2.33319	2.66444	0.766704	0.0378788	0.273749	1
RBM38-AS1	2.82974	2.66014	3.97879	4.1243	3.06715	2.7959	3.79334	2.11548	2.79944	2.83316	2.10301	2.79944	2.57456	2.60456	0.766888	0.02331	0.237386	1
TAF13	2.37915	2.37641	3.17814	2.90117	2.08847	2.32991	3.58101	2.0391	2.33506	2.084	1.91917	1.89887	1.7659	2.40266	0.76694	0.0174825	0.202804	1
MED4-AS1	1.89781	2.38345	2.68496	3.64668	2.03736	2.31526	2.72104	1.64941	1.96471	2.14399	1.73823	1.72305	2.19952	2.16961	0.768296	0.0262238	0.237386	1
NUSAP1	2.98314	2.47802	2.601	2.26844	4.23927	2.99517	2.80136	2.16164	2.16143	2.06997	1.89187	2.17166	2.29406	2.89864	0.768387	0.0110723	0.172676	1
LINC03033	1.00125	1.26038	1.31999	1.28823	1.18155	1.40683	1.22466	0.823518	0.844121	1.00184	0.94168	1.17527	0.995281	0.892252	0.768634	0.002331	0.105026	1
PDGFD	2.63993	2.57845	3.48468	3.29499	2.13434	3.1694	2.2285	1.88596	1.99502	1.54018	2.42651	2.22763	2.63548	2.32349	0.769793	0.0378788	0.273749	1
GCSHP3	1.94399	2.28354	2.24216	1.7671	3.06286	2.75904	2.17895	1.96537	1.60013	1.74807	1.58704	1.8922	2.02548	1.68693	0.770137	0.0110723	0.172676	1
HDGFL3	3.24304	3.35784	3.49944	2.94829	3.0032	2.92076	3.4115	2.4153	2.40711	2.71463	2.40899	2.1766	2.55135	2.56597	0.770188	0.000582751	0.0830993	1
PLK4	1.35012	1.3134	1.41626	1.29277	1.92915	1.60527	1.66358	1.22966	1.27057	1.08681	1.01009	1.13942	1.09762	1.31188	0.770636	0.0011655	0.0877678	1
MIR3200	1.38849	1.46406	1.66916	1.46406	2.46649	1.67273	1.76312	1.29246	1.21105	1.23852	1.28343	1.24047	1.35207	1.5685	0.772747	0.0034965	0.123989	1
RBM5-AS1	2.3635	2.42266	2.17324	3.5926	2.4202	2.03604	2.23676	2.05111	1.56662	1.83674	1.85691	1.7616	2.26599	2.00505	0.773791	0.00699301	0.147849	1
SNORD138	1.40593	1.34208	1.56885	1.17325	1.35277	1.79539	1.70313	1.21419	1.11033	0.889409	1.14441	1.01863	1.14329	1.4891	0.774495	0.0110723	0.172676	1
COPS4	3.28689	3.22539	3.44634	3.26335	3.31611	3.49127	3.31965	2.82471	2.23002	2.2185	2.40372	2.38771	2.84071	3.17988	0.774562	0.000582751	0.0830993	1
P2RX4	3.86698	4.62639	4.56075	4.32865	4.6928	3.58263	3.75469	4.03919	3.31803	2.80941	3.09873	3.18695	3.86906	2.46749	0.774792	0.0174825	0.202804	1
MAPK6	2.33358	2.46411	2.93463	2.70589	2.51413	2.50359	3.01792	1.88422	2.08196	2.08298	1.93604	1.98795	2.03311	2.30993	0.774943	0.000582751	0.0830993	1
LOC102724883	2.93238	2.85712	3.44841	4.53917	2.42869	3.1897	2.85713	2.6067	2.51117	2.21313	2.35248	2.27498	2.37764	2.92083	0.775502	0.0110723	0.172676	1
C1orf131	2.52763	2.84791	3.0857	2.83143	3.12738	3.45291	2.75811	2.47877	1.98242	2.30712	2.17095	2.2138	2.19656	2.71436	0.778631	0.0011655	0.0877678	1
PRXL2C	4.1106	3.95196	4.62469	4.49597	4.32706	4.13798	4.37396	2.8563	3.38115	3.48493	3.17934	3.6574	3.2125	3.63364	0.779598	0.000582751	0.0830993	1
ZNF570	2.82429	2.78377	3.15714	3.16192	2.87459	2.80862	3.02411	2.3919	2.07727	2.27693	2.15587	2.39626	2.40902	2.3897	0.780101	0.000582751	0.0830993	1
ZNF430	4.67183	5.18401	5.53754	4.91427	4.96128	5.18959	5.2132	4.36502	3.61773	3.20361	4.0688	3.55795	4.27076	4.74651	0.78018	0.0011655	0.0877678	1
TAF1B	3.39822	3.63383	3.81416	3.03014	3.71182	3.67147	3.28112	2.52936	2.00797	2.50903	2.39912	3.01601	2.89781	3.80055	0.780735	0.0174825	0.202804	1
CATSPER2P1	3.60713	3.57144	2.8168	3.73357	3.4159	2.9733	3.6162	3.5338	1.34921	2.86772	2.97715	2.85563	2.15407	2.80755	0.781363	0.0262238	0.237386	1
SNX29P1	1.41614	1.44627	1.3542	1.39201	2.03736	1.23428	1.24733	1.23428	1.14552	1.06359	1.00786	1.28882	1.08994	1.10562	0.783566	0.00291375	0.123989	1
TOP2A	3.61291	2.99425	3.03804	2.62479	4.45865	2.84076	3.02055	2.00888	2.60186	2.42881	2.23373	2.40813	2.41329	3.62247	0.784294	0.0174825	0.202804	1
UBXN2B	3.2383	3.00564	3.7779	2.35657	3.51688	3.34728	3.1101	2.56212	1.86817	2.35326	2.65201	2.63037	2.56409	2.90319	0.78439	0.0110723	0.172676	1
PUS7	2.53565	2.59851	2.55014	2.38489	2.3859	2.74975	2.61421	1.90204	1.6584	2.02318	2.4101	1.66801	1.99072	2.33351	0.784888	0.002331	0.105026	1
ZUP1	2.70506	2.75557	2.40459	2.9795	2.55433	2.70491	3.50025	1.89888	2.16724	2.25614	2.00571	1.79927	2.37158	2.91569	0.786286	0.0110723	0.172676	1
WDR47	3.69256	3.79846	4.23276	4.04236	4.06174	3.92992	4.11586	3.01752	2.66671	2.73654	2.84561	3.75085	3.41781	3.48227	0.786308	0.0011655	0.0877678	1
MIS18BP1	3.67308	3.73732	4.13312	3.68688	4.43827	4.22076	4.21637	2.78526	2.55802	3.04312	3.35488	3.21515	3.26909	3.90793	0.787504	0.00407925	0.123989	1
METTL7A	3.70033	3.80599	4.34997	3.80873	5.30829	4.31385	3.73703	2.63282	3.12289	2.99154	3.54468	3.60522	3.61383	3.35654	0.787878	0.000582751	0.0830993	1
SMN1	3.25177	2.74614	3.98331	4.1504	3.43066	2.91328	3.41229	2.41673	2.29694	2.33348	2.63086	2.84861	2.86399	3.43526	0.788094	0.0262238	0.237386	1
ADPRS	2.57234	2.74841	2.45304	3.05876	3.13423	2.40809	3.26505	2.43051	2.45915	2.00249	2.0257	2.14741	2.11041	2.31398	0.788683	0.00407925	0.123989	1
MIR548O	1.0574	1.16393	1.18972	1.68866	1.26242	1.13232	1.176	1.13264	0.809447	0.712832	1.1347	0.921673	0.978285	1.15183	0.789048	0.0174825	0.202804	1
ZNF845	3.48271	3.4314	3.84339	3.55342	3.40558	3.97803	3.91841	2.60918	2.00821	3.01076	3.02821	3.1863	3.18298	3.18503	0.78908	0.000582751	0.0830993	1
MAP3K8	5.44464	5.38894	5.0339	5.05939	4.72151	4.57377	4.64431	2.16984	3.6606	3.74201	4.76303	4.03565	3.94165	5.2122	0.78944	0.0378788	0.273749	1
SERTAD3	3.69078	3.35209	3.93962	5.00736	3.42277	3.63911	3.82253	3.15631	3.35655	2.95698	2.71692	3.0263	2.90977	3.10547	0.789912	0.0011655	0.0877678	1
RCHY1	3.35067	3.62911	3.66892	3.65665	3.28679	3.78018	3.86144	2.76126	2.4961	3.18819	2.92542	2.6735	2.49389	3.39427	0.78992	0.002331	0.105026	1
OSTC	3.43543	3.08206	3.93078	3.11086	4.09841	3.98811	3.78289	3.14714	2.15909	2.73193	2.93657	3.14175	2.74878	3.23016	0.79027	0.0174825	0.202804	1
SAP30	2.2911	1.98388	2.02322	2.96094	2.27741	2.1109	1.94695	1.55893	1.89697	1.64084	1.63609	1.79723	1.87714	1.92141	0.790579	0.000582751	0.0830993	1
DUSP4	3.71477	3.54662	3.55257	4.23017	4.20138	3.01503	4.18009	2.3776	3.50282	3.63295	2.34011	3.18367	2.76549	3.10967	0.790916	0.0174825	0.202804	1
DPH5	2.98393	3.06612	2.3125	2.69132	2.06541	3.34704	2.88809	1.91131	2.13621	2.3469	2.29711	2.04784	1.97187	2.59975	0.791086	0.0174825	0.202804	1
CASP3	4.26259	4.22064	4.33847	3.94138	4.40158	3.84341	3.89201	3.75502	2.77977	2.82504	3.00351	2.98776	3.32779	4.19685	0.791546	0.00407925	0.123989	1
SUMO2	7.16224	7.17876	8.01104	7.22003	7.43049	7.9523	7.61919	7.08284	2.92636	5.65168	6.59508	6.22549	6.16351	7.03503	0.792786	0.000582751	0.0830993	1
ARMT1	3.41278	3.99192	3.54907	2.75336	3.66184	3.81819	4.14799	3.62405	2.05357	2.70525	2.82824	2.77794	2.76298	3.34332	0.793181	0.0262238	0.237386	1
MIR644A	5.67813	5.22009	5.76077	5.96762	5.27229	4.66879	4.67813	4.90497	2.16485	4.35222	4.64769	3.50988	4.83631	5.14179	0.793585	0.0174825	0.202804	1
RPL23AP53	2.4296	2.26222	3.04421	2.01284	2.83969	2.23774	1.86479	2.16599	1.508	1.59038	1.84681	1.78819	2.05647	2.292	0.793707	0.0378788	0.273749	1
EDN1	1.81946	1.89441	2.36356	1.81946	2.20124	2.19768	2.14586	1.87222	1.66283	1.60016	1.54478	1.52108	1.60882	1.65334	0.79376	0.002331	0.105026	1
APOC1	2.21121	2.17303	2.46316	1.82081	2.58886	2.53739	2.64972	1.81502	1.43875	2.03487	1.6094	2.17095	2.17303	1.81092	0.793773	0.004662	0.140114	1
SNHG14	4.66774	4.66807	5.39913	3.61029	4.09964	4.66807	5.00105	4.48376	1.84658	3.41204	3.29047	3.90331	3.61635	4.95005	0.794127	0.0483683	0.31519	1
DDX19A-DT	1.43293	1.60664	2.01453	1.68912	1.51217	1.2924	1.64397	0.988548	1.42719	1.17634	1.20445	1.28856	1.42719	1.38134	0.794658	0.0034965	0.123989	1
TOR1AIP2	3.99983	4.24521	4.75596	4.81363	4.87868	4.18381	3.79006	3.26538	3.98877	3.06222	2.99395	3.98877	3.87337	3.22703	0.795622	0.0034965	0.123989	1
NCKAP1	2.16696	2.55764	2.43455	2.78314	2.19143	2.6964	2.31447	2.01216	1.70681	1.73166	1.99129	1.69655	2.1793	2.34285	0.79679	0.00699301	0.147849	1
H1-5	3.34149	3.01092	2.83828	3.07049	4.64828	3.5495	3.28634	2.60817	2.78591	2.78614	2.66768	2.68423	2.56181	2.82837	0.796886	0.000582751	0.0830993	1
LGALS3	1.7108	1.83007	1.71674	1.54929	2.18619	1.81018	1.78468	1.36337	1.44491	1.6612	1.19345	1.52428	1.32675	1.5432	0.798951	0.0011655	0.0877678	1
ZNF284	2.67227	2.77697	3.44533	2.36761	2.61919	3.07101	3.30593	2.91315	1.57626	2.04961	2.31179	2.35769	2.16188	2.81889	0.799142	0.0378788	0.273749	1
HMGCS1	3.43247	3.19849	3.99541	4.19745	3.73907	3.8382	3.57699	3.04297	2.90069	3.29025	2.81016	2.67781	2.85097	3.19376	0.79939	0.0011655	0.0877678	1
MIR4435-2HG	4.67463	4.72882	4.53291	5.33741	5.56285	4.64673	4.0537	3.77604	3.16632	2.80336	3.36042	4.26513	4.55171	4.88975	0.799496	0.0378788	0.273749	1
CBWD6	1.7891	1.47376	1.50087	1.68094	1.71496	1.42898	1.88853	1.42616	0.785723	1.32874	1.20079	1.36638	1.34191	1.72756	0.799612	0.0110723	0.172676	1
ATP6V1D	3.14571	3.33047	3.88935	3.20702	3.75033	3.68994	3.45104	2.81222	1.7823	2.99078	3.07142	2.77537	2.88619	3.26455	0.80048	0.002331	0.105026	1
FAM126A	3.00233	3.07391	3.15213	2.93835	2.95511	3.21891	2.89856	2.24301	1.93983	2.35667	2.39501	2.32959	2.59032	3.16	0.801082	0.0174825	0.202804	1
HSPA14	3.94625	4.17556	4.24138	4.29741	3.809	4.00511	4.1769	3.6952	3.29886	3.00412	2.77457	3.34516	3.21594	3.632	0.801555	0.000582751	0.0830993	1
LINC02923	1.34281	1.19731	1.20659	1.7043	1.39163	1.54282	1.52701	0.990074	0.844748	1.11321	1.11878	1.45204	1.1823	1.24442	0.801574	0.0174825	0.202804	1
ZNF891	2.77459	2.54309	3.25387	2.75289	3.06813	2.95627	3.0705	2.07059	2.22738	2.40483	2.32007	2.39975	2.28836	2.67223	0.802337	0.0011655	0.0877678	1
MIR590	5.86852	5.56091	6.13475	5.32652	5.91522	4.96104	5.58821	4.82571	3.14469	4.56102	4.06688	3.8739	5.36915	5.77669	0.803403	0.0174825	0.202804	1
ZNF529-AS1	2.50607	2.01583	2.01586	2.0218	2.38238	1.87567	1.9522	1.63876	1.92432	1.45298	1.5157	1.89321	1.67162	1.77659	0.803883	0.002331	0.105026	1
YES1	3.97284	3.64029	4.45336	5.08752	4.17295	3.6477	3.72234	3.49865	2.87816	3.39796	3.10963	3.27832	2.95724	3.9539	0.804051	0.00407925	0.123989	1
CENPN	2.43791	2.35296	2.60551	2.59261	3.21877	2.55401	2.81707	2.25584	2.04737	2.26775	1.92981	1.94323	2.26348	2.23729	0.804397	0.000582751	0.0830993	1
ANAPC1P1	3.70787	2.37502	3.05546	3.07528	2.66607	2.80526	2.44079	2.49604	2.40779	1.91597	2.19372	1.86848	2.5542	2.75767	0.804635	0.0378788	0.273749	1
CYP51A1	3.23286	2.69996	3.83934	4.12544	3.07276	3.0118	3.62343	2.78203	2.55157	2.43323	2.74704	2.73484	2.78612	2.96199	0.804759	0.0110723	0.172676	1
FANCI	3.16837	2.60553	2.40208	2.63983	2.6771	2.67254	2.87196	2.49754	1.69982	1.9709	2.07968	1.99609	2.17614	2.91786	0.805678	0.0262238	0.237386	1
ATAD5	3.52936	3.49835	3.98103	3.84365	4.34533	3.34501	3.48632	3.31992	2.87313	3.00736	2.85273	2.68277	3.03407	3.20552	0.805849	0.000582751	0.0830993	1
TRMT61B	3.89525	3.50037	4.04549	3.92343	4.38298	4.26359	3.76845	3.71727	2.52641	3.52106	3.11988	2.75126	3.02398	3.72682	0.805869	0.00407925	0.123989	1
SERTAD1	4.04626	4.13781	5.06448	5.31672	4.84463	4.20071	4.70482	3.55015	4.7624	4.16026	3.3004	3.57254	3.45071	3.2467	0.805905	0.0174825	0.202804	1
LOC401261	4.67277	3.96859	4.67973	4.81665	4.71269	3.96024	4.4897	4.27919	2.94453	4.07517	2.7099	3.14954	4.01936	4.05575	0.806171	0.0378788	0.273749	1
MSH2	4.55587	4.81299	5.30867	4.63327	5.05137	5.12229	5.70762	4.58682	3.25095	3.549	4.21651	4.31768	4.11397	4.35511	0.806717	0.0011655	0.0877678	1
POLR1F	3.40019	3.49102	4.32552	3.61585	3.70475	3.34513	4.06736	3.29522	2.64797	3.01518	2.60589	3.06308	2.79754	3.5185	0.807072	0.00407925	0.123989	1
MRC1	1.43605	1.4095	1.43605	2.47536	1.73158	1.64044	1.64069	1.61144	1.28053	1.29785	1.17932	1.38885	1.34727	1.39499	0.80718	0.0034965	0.123989	1
SRRD	2.85305	2.54504	3.06262	2.54684	2.64018	2.7691	2.85199	2.03254	2.1997	2.19514	2.22143	2.11912	2.36029	2.42586	0.807215	0.000582751	0.0830993	1
FAM66D	1.483	1.78609	1.59845	2.02694	1.51562	1.34964	2.07776	1.19763	1.51528	1.22518	1.34957	1.37104	1.4509	1.45429	0.807931	0.0110723	0.172676	1
ATP10D	2.84017	2.99424	3.34886	3.09751	4.4113	2.98005	2.86372	2.50945	2.39176	2.22296	2.48459	3.00188	2.81311	2.7911	0.808261	0.00699301	0.147849	1
ODR4	4.66489	4.50411	5.14617	4.82418	5.09219	4.62415	4.92871	4.31814	3.07677	3.99365	3.73705	3.50493	3.98877	4.69684	0.808544	0.00407925	0.123989	1
SDF4	5.41214	5.771	5.51725	4.05978	5.3885	5.4139	5.17022	5.33042	3.26885	3.73589	3.05379	5.07204	4.09707	5.14359	0.808587	0.0110723	0.172676	1
RPF2	4.28816	4.61081	5.37553	3.92668	4.84187	5.17234	5.24543	4.08438	3.30702	3.99796	3.66317	3.83212	3.79707	4.38015	0.808763	0.00699301	0.147849	1
ZDBF2	3.40779	3.54623	4.46256	3.66624	2.95894	3.04671	4.07635	2.83609	3.03224	2.94311	2.77521	2.63907	2.51868	3.61354	0.808984	0.0110723	0.172676	1
KBTBD8	2.10274	1.70787	1.92596	1.5716	1.78584	2.0228	1.8118	1.44484	1.70256	1.48505	1.38186	1.36707	1.19592	1.88461	0.809206	0.0110723	0.172676	1
KIF11	2.63166	2.24718	2.29471	1.88983	3.47888	2.21486	2.52084	1.66589	2.11893	1.87643	1.94961	1.68782	1.82923	2.8676	0.810021	0.0378788	0.273749	1
H2AC17	2.07411	2.01925	2.13839	1.92612	2.22113	1.75878	2.11184	1.93774	1.6045	1.5768	1.23211	1.85236	1.68028	1.66124	0.8102	0.00407925	0.123989	1
ELOC	4.55181	4.56358	4.78256	4.48386	4.69993	4.98674	4.90514	4.42488	3.4601	3.34843	3.41448	3.76473	3.76374	4.54222	0.810302	0.0011655	0.0877678	1
KRTAP16-1	2.77399	2.42739	3.30676	2.75048	2.74243	2.57238	2.538	2.14234	2.78193	2.13623	1.80483	2.34903	2.38318	1.88902	0.810329	0.0174825	0.202804	1
ARHGAP11B	3.69942	3.99071	3.25519	3.87342	3.71724	3.26723	3.70593	2.99384	2.64788	2.95013	2.20094	3.52687	3.00097	3.38996	0.811889	0.00699301	0.147849	1
LINC00869	2.19792	2.234	2.65806	3.45513	2.80699	2.7276	2.39643	1.70614	2.17593	1.95902	2.50858	2.53557	1.84884	2.2776	0.812491	0.0378788	0.273749	1
SDF2L1	3.38057	3.40647	3.76007	3.89149	3.41827	3.82603	3.69758	3.22682	2.97164	3.01208	2.75033	2.68072	3.1583	2.82721	0.812715	0.000582751	0.0830993	1
DNLZ	2.69876	2.62401	2.78409	3.55768	2.49897	3.01173	2.82782	2.12259	2.47874	2.52946	2.29467	2.08582	2.37378	2.3823	0.813244	0.0011655	0.0877678	1
RFC2	2.77365	2.65644	2.79941	3.01263	2.99679	3.06997	2.82356	2.38921	2.3402	2.39091	2.16898	2.10552	2.37988	2.61562	0.814125	0.000582751	0.0830993	1
H4C1	2.43781	2.41134	3.55556	3.17228	2.86107	2.8299	3.91159	2.28666	3.16709	3.06533	1.98422	2.20645	2.16712	2.36697	0.814174	0.0378788	0.273749	1
ZNF436	2.15882	2.10077	2.59074	2.68257	2.68192	2.89003	2.26011	2.00015	1.52588	2.1696	1.92041	2.21074	2.28607	2.0355	0.814764	0.0262238	0.237386	1
CHP1	2.31964	2.17298	2.22545	2.35257	2.57566	2.31167	2.26476	1.862	2.14073	1.62157	1.94131	2.13512	1.73904	1.7795	0.814861	0.000582751	0.0830993	1
SPOPL	3.83938	3.90378	4.12189	4.13026	3.86313	3.85514	3.99105	2.94481	3.04213	3.17576	3.04734	3.0023	3.4843	3.88667	0.815146	0.00407925	0.123989	1
TEFM	2.71366	2.42228	3.11232	2.1938	2.33205	2.43223	2.61669	2.30228	1.78682	1.77936	2.0773	1.94328	2.11192	2.53428	0.815532	0.0110723	0.172676	1
ZNF844	3.38376	3.11432	4.18838	2.79127	3.19936	3.85171	3.96281	2.50469	2.75918	2.8701	2.92522	3.14147	2.87097	2.90269	0.815557	0.0174825	0.202804	1
C8orf89	1.22859	1.16308	1.21168	1.18375	1.5532	1.04991	1.07978	1.24702	0.934252	1.02268	1.06046	0.893475	0.892445	0.858213	0.81565	0.0262238	0.237386	1
HIF1A-AS2	1.69466	1.55932	1.80778	1.51544	2.09965	2.03746	2.11746	1.52532	1.44902	1.58383	1.43634	1.55891	1.42402	1.4942	0.816071	0.00699301	0.147849	1
ITGAM	5.16725	5.3635	5.82183	6.08853	5.41204	5.97805	4.96373	3.53449	4.22372	4.03632	4.90286	5.5929	5.03959	4.34895	0.816571	0.0110723	0.172676	1
LONRF1	2.40601	2.4577	2.67362	2.90144	2.83516	2.15593	2.31323	1.96069	1.96617	2.0199	2.21019	2.01163	1.91964	2.40425	0.816796	0.00407925	0.123989	1
PIGB	4.84379	4.31187	4.94829	4.25708	4.95575	4.91481	4.92205	3.89817	3.40657	3.66098	3.40419	4.1743	4.16092	4.3754	0.816819	0.002331	0.105026	1
SEC11C	5.14407	5.16454	5.0886	4.41563	5.28479	5.50863	5.18082	4.12108	4.14421	3.54103	4.00779	4.48766	4.25633	4.67583	0.816885	0.002331	0.105026	1
UBE2A	5.13354	4.84353	4.93223	5.00666	5.03595	4.83537	4.81131	3.9624	3.56064	3.86776	3.6165	4.00298	4.40478	4.85604	0.817117	0.00407925	0.123989	1
NSUN6	2.53016	2.37967	3.00958	2.37441	2.59852	2.63492	2.65108	2.26075	1.74264	2.05465	1.78774	2.39342	2.31024	2.30946	0.817395	0.002331	0.105026	1
NELL2	6.51848	6.74244	6.3291	5.47652	6.6159	6.81571	6.56481	4.63736	4.79894	3.69992	4.67224	6.66649	5.92653	6.45369	0.81786	0.0378788	0.273749	1
CCDC65	2.3028	2.74517	2.7499	2.71964	2.31818	3.09947	2.66851	2.20326	2.03821	1.96272	2.12471	2.26128	2.21268	2.41306	0.817899	0.002331	0.105026	1
METRNL	3.97614	3.46624	3.68001	5.45474	3.68001	4.068	3.99763	2.19046	3.96306	2.95708	3.13198	3.65338	3.38627	3.89391	0.818286	0.02331	0.237386	1
TRDV3	5.88856	7.25282	6.72585	5.18296	6.17867	7.59018	6.01979	6.34522	5.77512	5.09453	5.77424	4.26812	5.04112	4.39561	0.818353	0.0174825	0.202804	1
SKIL	3.82193	3.72095	4.96949	5.47984	4.15677	3.42455	4.24906	3.19033	4.01552	3.76799	3.20125	3.4001	3.37159	3.48159	0.819123	0.0174825	0.202804	1
DSTNP2	1.85859	1.85137	1.97809	2.42986	2.22909	1.87141	1.98553	1.65222	1.33425	1.90967	1.64904	1.48855	1.76643	1.83545	0.819182	0.00407925	0.123989	1
MAIP1	4.77057	4.45948	5.77075	5.03254	4.90556	4.62382	5.23392	3.78759	4.22156	4.12029	3.95396	3.7118	4.23158	4.4881	0.819472	0.0011655	0.0877678	1
ATP1B3	6.18503	5.49422	5.5161	6.20964	5.544	5.49455	5.43146	4.21238	4.72881	4.98096	4.40756	4.60707	4.61672	5.12923	0.81963	0.000582751	0.0830993	1
TXNDC16	3.28443	3.15665	3.40698	2.62405	3.18469	3.49973	3.32559	2.51729	2.66895	2.39616	2.6221	2.33375	2.7202	3.17542	0.819934	0.00699301	0.147849	1
SNX4	4.85386	4.97725	5.23753	4.54928	4.81257	5.19582	5.05375	3.97633	3.69445	4.11124	4.15144	4.08951	3.75952	4.66473	0.820276	0.0011655	0.0877678	1
SPATA5L1	2.8878	2.85773	2.77426	2.94738	2.38667	2.96376	3.13667	2.27766	1.79597	2.16931	2.03788	2.43259	2.66851	2.99074	0.820509	0.0378788	0.273749	1
BRMS1L	1.83393	2.0708	2.21359	2.15079	1.84331	2.02827	2.02287	1.83498	1.52021	1.80553	1.47348	1.54324	1.48877	1.95813	0.820721	0.00407925	0.123989	1
SNORA29	4.63695	4.77711	4.30385	4.18863	4.74539	3.80085	4.68802	3.62529	3.31938	3.11566	3.11923	3.39557	4.24386	4.74329	0.820862	0.0262238	0.237386	1
ZNF639	3.88386	4.29465	4.51341	4.00572	3.95366	4.14301	4.13835	3.37669	2.88251	3.37078	3.263	3.53279	3.39191	3.94004	0.821139	0.0011655	0.0877678	1
TBK1	4.10194	3.88546	4.0836	4.24242	4.20795	4.42112	4.01929	3.64925	2.83896	3.24407	3.01178	3.22626	3.64934	4.16538	0.821256	0.00699301	0.147849	1
FGFR1OP2	2.36241	2.73654	2.7232	2.38278	2.31776	2.73955	2.07859	2.0771	2.00762	1.73474	2.01835	2.12594	2.23821	2.04343	0.821494	0.002331	0.105026	1
C6orf62	4.85906	4.60673	5.44249	5.23478	4.95561	4.49576	4.94402	4.08989	3.18635	3.90251	4.13756	4.19526	4.12391	4.74192	0.821618	0.002331	0.105026	1
MIR412	2.6143	2.19362	2.45225	3.35611	2.63975	2.74013	3.23682	2.08329	2.35662	2.25594	1.87719	2.39899	2.68373	2.14863	0.821733	0.0262238	0.237386	1
ANKRD31	1.29636	1.38139	1.37102	1.26018	1.35058	1.16497	1.39263	1.16677	1.0511	1.13091	1.0262	0.998105	1.07101	1.13353	0.822124	0.0011655	0.0877678	1
LOC102723759	1.88339	1.6961	1.77988	2.19005	1.88702	1.74046	1.94263	1.42401	1.53722	1.40534	1.70785	1.522	1.44548	1.74844	0.822464	0.00407925	0.123989	1
ZNF461	2.8759	2.54141	3.23648	2.54273	3.10613	3.03128	3.1542	2.34203	2.06383	2.40129	2.37972	2.51722	2.47455	2.67285	0.8225	0.002331	0.105026	1
SPEN-AS1	2.22171	2.00769	2.53684	1.93001	2.61441	2.42372	2.49011	2.09086	1.24718	1.62177	1.81975	2.41805	2.19997	1.95227	0.822821	0.0378788	0.273749	1
ZCCHC10	3.14243	3.11462	3.17814	2.98067	3.29615	3.21871	3.2087	2.85708	2.38243	2.52458	2.41765	2.56754	2.47259	2.99895	0.823004	0.0011655	0.0877678	1
CMAS	3.76759	3.52431	3.55486	3.39199	3.57874	3.99319	3.79698	3.392	2.05421	2.61036	3.15785	3.08879	3.17211	3.60436	0.823179	0.0110723	0.172676	1
DNAJC18	2.03513	2.48243	2.23366	1.96382	2.33569	2.06625	2.04677	1.96346	1.50384	1.90623	1.77127	1.68931	1.77267	1.89102	0.82419	0.000582751	0.0830993	1
CASP6	2.44218	2.62942	2.89286	1.77621	2.70656	3.44695	2.79409	2.26026	1.79858	2.30895	1.98659	2.31085	2.54691	2.19349	0.824348	0.0378788	0.273749	1
FUCA2	2.43007	2.14133	2.03633	2.0281	2.52386	2.53554	2.51608	2.13248	2.06745	1.94299	1.76209	1.7259	1.86866	1.86675	0.824506	0.00699301	0.147849	1
BORA	3.16049	2.82919	3.47065	2.83606	3.17326	3.36761	3.27181	2.41628	2.25878	2.28338	2.54252	2.48868	2.94523	3.3012	0.824824	0.0262238	0.237386	1
CHMP2B	4.40207	4.5634	4.99278	4.98586	4.67685	5.03144	5.00583	4.30534	3.7945	3.58845	3.73013	3.79622	4.20237	4.34596	0.824849	0.000582751	0.0830993	1
LACTB	2.76057	2.19957	2.44527	1.96684	2.69445	2.75521	2.84476	2.06919	1.86381	1.87984	2.0098	2.13094	2.12566	2.49387	0.824893	0.0262238	0.237386	1
CHUK	4.25444	4.47613	4.39469	4.48498	4.43476	4.62689	4.58543	3.78142	3.13886	3.64872	3.49592	3.67474	3.88071	4.17124	0.825138	0.000582751	0.0830993	1
MYNN	4.5833	4.4027	5.4542	5.2368	4.64823	5.09964	5.23085	4.24021	3.71696	4.12698	3.6501	4.04785	4.07586	4.75098	0.825518	0.00407925	0.123989	1
SNORD37	4.78267	4.7371	4.61351	4.06369	4.50602	4.37068	5.144	4.60328	1.95891	4.13761	3.42464	4.43121	3.57371	4.47076	0.825638	0.0378788	0.273749	1
SCEL-AS1	1.07499	0.921087	1.5146	1.2026	1.22838	1.29883	1.19628	1.04034	0.948914	1.08914	0.897431	0.897397	1.08315	1.01074	0.825802	0.0262238	0.237386	1
GTPBP8	3.10707	3.30703	2.93381	2.966	2.97794	3.81055	3.37583	2.75744	1.98123	2.5245	2.40251	3.05008	2.9656	2.88932	0.826162	0.00699301	0.147849	1
SLC36A4	3.60564	3.34953	4.21226	3.54959	3.17745	3.38584	3.71731	3.40208	2.48942	3.17336	3.00774	2.48338	2.83762	3.2658	0.826454	0.00699301	0.147849	1
MCM4	4.44634	4.16105	4.16153	4.33155	5.10197	4.46521	4.68925	3.78613	3.94317	3.32177	3.01449	3.8563	3.78157	4.21633	0.826604	0.002331	0.105026	1
HNRNPA1L2	3.02285	2.96962	4.1757	2.63437	3.32089	3.58602	4.04234	2.91697	2.48281	2.93103	3.44124	2.32281	2.98164	2.55776	0.826643	0.0378788	0.273749	1
TARS1	5.12985	4.86176	5.34459	5.51044	5.48568	5.52251	5.58062	4.43607	3.86439	4.04281	4.17504	4.54007	4.74559	5.14359	0.826692	0.002331	0.105026	1
LINC01003	1.9837	1.94857	2.23586	2.17434	2.48828	2.20479	2.12904	1.84784	1.86228	1.54007	1.52944	1.96358	1.84896	1.94844	0.826966	0.0011655	0.0877678	1
SLC25A16	4.69849	4.53068	5.23082	4.91348	5.08592	4.72084	4.46178	4.19514	3.71928	3.75479	3.87751	3.83878	3.97112	4.46663	0.827039	0.0011655	0.0877678	1
GBE1	3.26127	3.35599	3.1514	3.12931	2.53474	2.73153	2.97714	2.39605	2.53506	2.21897	2.44728	2.60335	2.33353	2.95794	0.82739	0.00699301	0.147849	1
NPFFR1	1.77364	2.48456	2.03324	2.66321	1.99177	2.13498	2.02521	2.41965	1.50832	1.92642	1.43934	1.5884	1.86193	1.75674	0.827506	0.0262238	0.237386	1
TERF1	3.80297	3.56214	3.76999	3.88468	3.52239	3.74957	3.50125	2.72581	2.82582	3.14218	2.76809	3.22384	3.29847	3.36027	0.82753	0.000582751	0.0830993	1
TBC1D9	1.77949	2.02621	1.91042	2.14674	3.0475	2.07295	1.57773	1.79873	1.55157	1.75163	1.755	1.72012	1.76156	1.71144	0.827555	0.0262238	0.237386	1
EVI2A	2.83553	2.87327	2.60693	2.44353	2.54176	3.00769	3.12569	2.40132	1.82825	2.60693	2.15094	2.55964	1.99371	2.54307	0.827598	0.0192308	0.221265	1
ZNF814	3.98307	4.27594	4.13001	3.29652	4.42053	4.07457	3.56422	3.60536	2.66179	3.22047	3.5631	3.3435	2.7856	3.78688	0.827782	0.0174825	0.202804	1
LINC00525	1.76755	1.54093	1.72442	1.85137	2.01944	2.38998	1.89587	1.70017	1.63029	1.47714	1.29513	1.53054	1.72442	1.56269	0.827955	0.00757576	0.158854	1
EIF5A2	3.69495	3.74641	4.07545	3.0581	3.09826	3.80797	3.51522	2.4905	2.76712	3.10859	3.14102	2.96334	2.97959	3.24656	0.827989	0.0174825	0.202804	1
CLSPN	1.74639	1.6562	1.80436	1.48311	2.42404	1.68555	1.50898	1.3825	1.36558	1.55225	1.56277	1.35174	1.28095	1.6959	0.828013	0.0378788	0.273749	1
SLC7A5	7.36527	6.06581	7.16628	7.88568	7.85913	6.04835	7.75417	4.9134	8.0442	5.37919	5.67581	6.00258	5.80236	5.71315	0.828217	0.0262238	0.237386	1
KPNA2	5.45726	5.04781	6.23167	5.85454	6.06241	5.57899	6.17546	4.63736	4.74455	5.11215	4.18667	4.40254	4.87953	5.50797	0.828317	0.00407925	0.123989	1
TRAPPC13	3.14985	2.93168	3.39262	2.90667	2.92039	3.29391	3.58716	2.5189	2.17331	2.44371	2.68217	2.87105	2.70668	2.98366	0.828567	0.00407925	0.123989	1
BCCIP	3.81071	3.74706	4.07901	3.58968	4.01577	4.16541	4.28614	3.3885	3.22979	3.14578	3.1393	3.01924	3.34506	3.68307	0.828733	0.0011655	0.0877678	1
KLHL11	4.28788	4.2091	4.80107	4.39517	4.36139	4.1007	4.64389	3.73591	2.83316	3.32782	3.72845	3.87873	3.92913	4.09871	0.82898	0.000582751	0.0830993	1
LSP1P3	1.48413	1.4672	1.88866	1.27814	1.96518	1.65469	1.61797	1.36888	1.37295	0.927457	1.27165	1.43141	1.56491	1.47801	0.829104	0.0378788	0.273749	1
LOC105378464	1.59274	1.57374	1.92403	1.7314	1.37185	1.61832	1.52384	1.63936	1.00676	1.08746	1.56617	1.31785	1.30231	1.48702	0.829833	0.0378788	0.273749	1
NAF1	3.75489	3.69916	4.97555	4.00638	4.05053	3.53018	4.17425	3.20473	3.05379	3.6757	3.42293	3.29737	3.03553	3.70521	0.829886	0.00407925	0.123989	1
SEC23IP	4.30111	4.35008	4.43916	4.47297	4.45432	4.69644	4.58038	4.05334	2.5883	3.4215	3.28266	4.38964	3.83698	4.41411	0.830387	0.00699301	0.147849	1
RMND1	3.43368	3.56327	4.36507	3.14189	3.57259	4.20267	4.29583	3.24959	2.69728	2.97523	3.1051	3.38048	3.06581	3.59494	0.830421	0.0174825	0.202804	1
NUDT9P1	2.04826	1.59756	2.03539	1.86437	2.11599	1.47727	1.76741	1.37814	1.84809	1.3508	1.56776	1.52891	1.48068	1.56476	0.83054	0.0262238	0.237386	1
MIR486-1	2.79482	2.90366	3.19987	2.84625	2.7323	3.12986	3.14862	2.57164	2.88925	2.82026	1.92763	2.15506	2.40919	2.46984	0.830766	0.0110723	0.172676	1
IMPACT	4.2414	4.13977	4.52861	4.11203	4.19528	4.3497	4.11385	3.36048	3.5029	3.44078	3.39077	3.52925	3.35534	4.07848	0.830777	0.000582751	0.0830993	1
TAF5	3.59548	3.78922	3.93045	3.80913	3.84384	3.93107	4.35187	3.33813	2.75254	2.80008	3.09109	3.53265	3.48801	3.63788	0.830807	0.0011655	0.0877678	1
LOC105379362	2.71248	3.08519	3.949	2.71279	3.59596	3.36954	2.75471	2.72752	2.52473	2.72948	2.94965	2.53665	2.55603	2.40527	0.830911	0.0262238	0.237386	1
ZNF480	4.50538	4.84021	5.20501	4.38521	4.78498	5.31578	5.32451	4.06052	2.78292	3.43018	4.40415	5.04052	4.49245	4.34628	0.831086	0.0174825	0.202804	1
YEATS4	5.5615	5.16512	5.79847	4.96833	5.71695	5.56271	5.80332	4.37245	4.5679	4.70871	4.90781	4.84559	3.72795	4.94203	0.831401	0.000582751	0.0830993	1
YRDC	5.10287	5.76341	6.09773	5.82769	5.72936	6.30906	6.22074	5.20493	4.63247	3.98444	5.16745	5.11049	5.04187	4.99385	0.831541	0.00407925	0.123989	1
MIR1251	1.55156	1.52322	1.61451	1.72461	2.11886	1.50112	1.52366	1.45337	1.18246	1.21434	1.34351	1.51324	1.40605	1.4991	0.831672	0.0011655	0.0877678	1
LTN1	4.85208	4.93573	5.15001	5.03658	4.86647	4.89045	4.70835	4.11592	3.58671	3.8355	3.78163	4.11522	4.24144	4.96643	0.831682	0.0110723	0.172676	1
ARV1	3.93561	4.04573	4.2867	3.59812	4.08375	4.51173	4.25396	3.59496	3.03595	2.97183	3.18078	3.46701	3.50943	4.12411	0.831746	0.00699301	0.147849	1
UBL7-DT	2.72708	2.35699	2.72931	2.12623	2.47987	2.60572	2.87777	2.37909	1.70147	2.01074	2.02145	2.38875	2.11487	2.27671	0.831878	0.0110723	0.172676	1
RNF19B	5.27473	5.31009	5.75226	5.80788	6.1258	5.42636	5.67371	4.1993	4.61875	4.79595	4.14292	5.05687	4.73749	5.2146	0.832237	0.000582751	0.0830993	1
TRAPPC2	3.8778	3.06746	2.96376	2.47039	2.89189	3.16844	2.86231	2.78529	2.09759	2.094	2.24468	2.65493	2.71956	3.13501	0.832364	0.0378788	0.273749	1
SEMA4A	2.91844	2.39357	2.39888	2.55437	3.04353	2.37982	2.16851	2.26684	1.88019	1.93853	1.87992	2.49226	2.14017	2.26684	0.832426	0.0157343	0.202804	1
PAK1IP1	4.06535	4.04344	4.80746	3.48922	4.76365	4.42139	4.8902	3.99922	3.13069	3.69031	3.47607	3.63173	3.49843	3.9477	0.832466	0.0110723	0.172676	1
KPNA4	5.15147	5.26575	5.74102	5.40478	5.39924	5.52727	5.37635	4.61385	3.78852	4.0946	4.30696	4.73161	4.77041	5.22718	0.832758	0.0011655	0.0877678	1
TUBB4B	4.01011	3.79696	4.73734	4.66549	5.06856	4.02109	5.0841	4.0869	3.81619	3.65205	3.19925	3.99045	3.50347	3.89148	0.832911	0.0174825	0.202804	1
GNPNAT1	3.30955	3.19757	3.78151	3.19757	3.27473	3.6908	3.38001	2.84466	2.74655	2.8	2.82562	2.94062	2.6917	3.00143	0.832947	0.000582751	0.0830993	1
TTC30A	1.96617	1.54388	1.97962	1.87675	1.89228	1.88095	1.47947	1.51091	1.76958	1.06686	1.45441	1.83472	1.46091	1.41786	0.833278	0.0110723	0.172676	1
MRPL47	4.31842	4.26815	5.02042	4.19179	4.74063	4.43584	4.59932	3.82982	3.81425	3.51662	3.47707	3.88744	3.78557	4.00799	0.833543	0.000582751	0.0830993	1
FBXO5	2.62247	2.52146	2.71125	2.80877	3.40703	2.81123	3.07705	2.41858	2.50265	2.34693	2.11581	2.27888	2.47054	2.50595	0.833665	0.000582751	0.0830993	1
TRIP4	3.42394	3.51222	3.54558	3.33342	3.51312	4.10538	3.8015	2.55214	2.53847	2.8941	2.92244	3.41123	3.2575	3.46316	0.833719	0.00407925	0.123989	1
PDE12	4.6274	4.71338	4.99189	4.8971	4.62046	4.49811	4.85355	4.20792	3.32634	3.76465	3.87616	3.81904	4.42549	4.26148	0.83372	0.000582751	0.0830993	1
LINC00184	1.61208	1.50016	1.81946	1.68998	1.80271	2.21478	1.87771	1.42635	1.43585	1.54575	1.16917	1.6042	1.44914	1.81378	0.834412	0.0174825	0.202804	1
RAB11B-AS1	1.90432	1.68993	2.51808	1.48643	1.91213	2.04375	2.1703	1.40051	1.78908	1.68933	1.62865	1.58232	1.57068	1.79648	0.834764	0.0378788	0.273749	1
AIMP2	4.18997	3.96054	4.74412	4.86338	4.55182	4.69954	4.92221	4.01201	3.249	3.5626	3.58986	4.00322	4.21877	4.02063	0.834788	0.0110723	0.172676	1
PLEKHG1	1.73516	1.65227	1.84771	2.35755	1.60892	1.60113	1.62308	1.15689	1.25328	1.52938	1.54576	1.54742	1.45419	1.88611	0.834796	0.0174825	0.202804	1
FAM135A	2.89446	2.58302	2.50022	2.38867	3.12886	2.87221	2.52177	2.36157	1.98228	1.89019	2.43023	2.29558	2.2315	2.58486	0.835197	0.0110723	0.172676	1
ITGB1BP1	3.00274	3.15718	3.40194	3.01533	3.24705	3.29749	3.32574	2.91806	2.25528	2.60333	2.74805	2.5678	2.74235	2.91603	0.835324	0.000582751	0.0830993	1
CENPE	1.95938	1.76601	1.76061	1.84274	2.59382	1.87046	1.81529	1.47158	1.66296	1.69742	1.57366	1.47297	1.53059	1.9585	0.835349	0.0110723	0.172676	1
CDKN1A	2.76363	2.62146	3.35149	3.39395	2.6284	2.39056	3.39921	2.38653	2.42327	2.69542	2.25161	2.53383	2.62584	2.24886	0.83535	0.0262238	0.237386	1
MIR548A1	2.50553	2.21737	2.44392	2.29001	3.32257	2.18806	2.07155	1.99269	1.95645	2.00612	1.97087	1.97136	2.04996	2.28905	0.835523	0.00407925	0.123989	1
MIR548A1	2.50553	2.21737	2.44392	2.29001	3.32257	2.18806	2.07155	1.99269	1.95645	2.00612	1.97087	1.97136	2.04996	2.28905	0.835523	0.00407925	0.123989	1
NOCT	2.95662	2.59931	3.83804	3.64854	3.17995	2.61238	3.34165	2.39213	2.93343	2.75606	2.5439	2.72572	2.66921	2.50861	0.835527	0.0378788	0.273749	1
MAP2K4	3.35187	3.44382	3.52394	3.3858	3.31113	3.79503	3.36781	2.73176	2.42273	2.38354	3.0422	3.58241	2.73372	3.30646	0.835539	0.0174825	0.202804	1
STARD4	3.85961	3.37142	4.39881	3.87994	4.23067	3.79083	4.22909	3.15976	3.24002	3.09703	3.47723	3.43673	3.01842	3.76806	0.835625	0.00407925	0.123989	1
CTPS1	4.539	4.36211	4.62319	4.86113	4.1249	3.97936	4.45543	3.76176	3.43092	3.38963	3.46943	3.75043	3.82104	4.23802	0.835713	0.002331	0.105026	1
SMC4	5.10395	5.03435	5.1877	4.96542	5.3344	5.48054	5.24462	4.16184	4.36818	4.10742	4.00941	4.15697	4.20041	5.38625	0.836029	0.0174825	0.202804	1
MRPS36	2.73248	3.18504	2.56409	2.47387	2.72947	2.53519	2.79703	2.49929	2.1332	2.13731	2.17865	2.2308	2.1826	2.53951	0.836158	0.00407925	0.123989	1
ARHGAP11A	3.36919	3.07965	3.05064	2.87207	3.17385	2.56791	3.45707	2.46141	2.0341	2.53503	2.1726	2.48975	2.91267	3.43103	0.836174	0.0378788	0.273749	1
ESF1	5.12543	5.02218	5.7495	4.36611	5.13968	5.73617	5.7459	4.77009	3.66539	4.1916	4.45885	4.33239	4.52304	4.92135	0.836729	0.00699301	0.147849	1
CCNB1	1.46174	1.72547	1.36142	1.26189	1.60677	1.7782	1.38594	1.18483	1.31011	1.34937	1.04268	1.28182	1.28338	1.40336	0.836897	0.0262238	0.237386	1
MGAT2	3.83189	3.73422	4.19889	3.93164	3.77833	4.27885	4.28308	3.54435	3.17197	2.95817	3.01314	3.79989	3.50724	3.46954	0.836908	0.002331	0.105026	1
POLR3F	3.96801	3.97894	4.45424	3.99063	4.1814	3.99548	4.25982	3.50267	3.67009	2.80927	3.37773	3.62527	3.52647	3.61956	0.837055	0.000582751	0.0830993	1
TXNDC9	2.26593	2.2579	2.34792	2.26656	2.15299	2.26853	2.02749	1.91602	1.70143	1.88386	1.93657	1.76544	1.80279	2.04252	0.837132	0.0011655	0.0877678	1
SNED1-AS1	1.88383	1.82462	2.19849	2.04657	2.07328	1.82281	2.19544	1.63936	1.79296	1.78046	1.59163	1.61165	1.64681	1.69485	0.837145	0.000582751	0.0830993	1
SNRPF	3.28031	3.32771	3.43281	3.74027	3.06446	3.38865	3.37362	2.75799	2.91386	2.74624	2.91166	2.86009	2.46478	3.11316	0.83734	0.0011655	0.0877678	1
MLC1	2.85701	2.87118	2.73988	2.79195	2.72656	3.25775	2.69153	2.36788	1.93029	1.76455	2.4798	2.89094	2.53954	2.72025	0.837348	0.0262238	0.237386	1
IGKC	1.42724	1.32599	1.62574	1.45166	1.8363	1.5386	1.42346	0.97839	1.50763	1.31245	1.37623	1.11859	1.25488	1.35212	0.837361	0.0174825	0.202804	1
RASSF1	3.6982	3.71938	4.21085	4.98352	4.23326	4.22826	4.57595	3.36306	3.3587	3.2645	3.23653	4.13245	3.47089	4.00239	0.837404	0.00699301	0.147849	1
CANT1	4.62449	4.48819	4.53702	4.6125	4.60845	4.70372	4.52391	3.72454	3.43124	3.50129	3.7934	4.2802	3.90529	4.24428	0.837436	0.000582751	0.0830993	1
DESI2	4.26474	4.37522	4.17119	4.04446	3.80511	4.47104	3.77443	3.72262	2.82904	3.10727	3.036	3.72163	3.66953	4.12361	0.837527	0.00407925	0.123989	1
CYCS	5.23378	5.39471	5.89196	5.41477	5.72445	5.96938	6.10933	5.41308	3.62168	4.73341	4.83671	4.5923	4.80595	5.27942	0.837542	0.00407925	0.123989	1
ACSL1	3.01272	2.97942	3.22546	3.70109	3.26585	2.82295	2.77058	2.41668	1.9404	2.94989	2.70824	2.35481	2.75573	3.1147	0.83756	0.0174825	0.202804	1
LYN	3.81734	3.92992	4.28977	4.59956	5.03407	4.30417	2.73134	2.88073	3.41521	3.02228	3.68979	3.64542	3.71512	3.69379	0.838229	0.0262238	0.237386	1
CKAP2	3.98852	3.76492	4.93627	4.36111	4.32696	3.68004	4.30116	3.3014	3.55805	3.89714	3.1483	3.29405	3.49237	3.93146	0.83868	0.00699301	0.147849	1
RRN3	5.33042	5.52154	5.32304	4.97035	5.32343	5.17077	5.61186	4.23012	4.56043	4.17736	4.22094	4.95016	4.01114	5.09189	0.838681	0.0011655	0.0877678	1
LYRM7	4.11069	4.43658	4.95737	3.77773	4.87837	5.08072	4.87149	4.01366	3.77289	3.89393	3.87697	3.25694	3.79262	4.32735	0.838738	0.0174825	0.202804	1
DCLRE1B	3.07568	3.14726	3.45359	2.89038	3.31227	3.2166	3.2173	2.94726	2.44738	2.73626	2.48035	2.84268	2.59445	2.66758	0.838789	0.0011655	0.0877678	1
MMS22L	2.67999	2.92164	2.7876	2.54807	2.6875	2.74984	2.74136	2.39354	2.03597	2.13534	2.17152	2.29069	2.27114	2.73725	0.83885	0.00407925	0.123989	1
SOCS4	4.34106	4.13202	4.40138	4.28505	4.27939	3.97779	4.21089	3.69928	3.31976	3.1765	3.53245	3.14542	3.86731	4.11482	0.838933	0.0011655	0.0877678	1
FAM83D	2.70991	2.33915	2.53265	3.33364	3.56233	3.32165	3.13511	3.04584	2.27169	2.32377	2.15318	2.45839	2.30216	3.00763	0.838936	0.0262238	0.237386	1
FZD3	2.12752	2.39931	2.81791	2.02078	2.34781	2.08857	2.83341	1.99693	1.79415	1.92115	2.02613	1.75833	2.23095	2.22953	0.839009	0.0262238	0.237386	1
MTFR2	1.37533	1.34387	1.43863	1.29795	2.10429	1.37077	1.30926	1.26217	1.18072	1.13838	1.20347	1.30926	1.204	1.29588	0.839237	0.00174825	0.105026	1
C19orf25	2.37678	2.59093	1.91682	2.42193	2.2782	2.41352	2.3625	1.83119	1.37859	2.0908	2.02446	2.00479	2.33589	2.06815	0.839444	0.0174825	0.202804	1
RFC4	3.46289	3.49552	3.49822	2.76096	3.64912	3.66921	3.40072	3.0514	2.81398	2.76408	2.73241	2.54533	2.94571	3.24095	0.83946	0.0110723	0.172676	1
SUMO1	2.79747	2.69432	2.72372	2.99278	2.55152	3.30445	2.32434	2.46893	2.49065	2.5733	2.1223	2.19829	2.25648	2.16995	0.839663	0.00699301	0.147849	1
NQO2	4.00147	3.98282	4.11929	3.60676	3.71971	4.07439	4.10516	3.71727	2.64738	2.83205	3.08957	3.21725	4.16466	3.51665	0.839738	0.0378788	0.273749	1
ZNF25-DT	1.27537	1.26156	0.980234	1.38866	1.168	1.40232	1.39891	1.18038	1.09527	1.03127	1.02728	1.20217	0.946292	0.973099	0.840081	0.0262238	0.237386	1
WHAMMP1	4.84613	5.06358	5.18613	5.42881	4.70799	4.15955	5.14439	4.61428	2.97403	3.73647	4.04442	4.37476	4.82258	4.45218	0.840231	0.0110723	0.172676	1
BAZ1A-AS1	4.15696	4.04078	4.49966	4.45735	4.12111	4.10856	5.00749	3.29217	3.7289	3.65928	3.16687	4.0463	3.67902	3.96755	0.840359	0.0011655	0.0877678	1
LDLRAP1	3.03465	2.37891	2.9525	2.97869	2.73398	2.55312	3.25276	2.09231	2.35256	2.53971	2.02329	2.55244	2.74748	2.40355	0.840417	0.0174825	0.202804	1
STAG3L4	3.23035	2.6458	2.87399	3.04827	2.93404	2.8751	2.90741	2.63588	2.47094	2.40372	2.25281	2.50844	2.28893	2.68169	0.84048	0.0011655	0.0877678	1
ACBD5	3.94683	4.02624	4.17865	4.91344	4.13648	4.63727	4.49088	3.68221	3.72166	3.4878	3.25696	3.59083	3.70768	4.06009	0.840996	0.002331	0.105026	1
GDE1	5.21096	5.07863	5.40876	5.05254	5.44359	5.25397	5.48784	4.36566	4.06184	4.17784	4.07587	4.88922	4.61565	4.89701	0.841532	0.000582751	0.0830993	1
TIPIN	1.87626	1.7897	2.516	1.81004	2.10863	1.80176	2.245	1.73801	1.70742	1.83042	1.6338	1.63105	1.54472	1.82052	0.841564	0.0174825	0.202804	1
RP2	4.17569	4.37926	4.26614	4.28458	4.46457	4.85784	4.21474	3.82863	3.45681	3.47671	3.61622	3.68515	3.85676	3.87087	0.84167	0.000582751	0.0830993	1
KPRP	1.71967	1.72952	2.10674	1.89877	1.98938	1.92424	1.86374	1.72952	1.71198	1.28028	1.52227	1.98592	1.37401	1.53473	0.841796	0.0198135	0.227045	1
PHYH	2.70453	2.69327	3.43793	2.75975	3.36462	2.79556	2.71985	2.57622	2.17056	2.37189	2.65713	2.54264	2.44268	2.47822	0.841949	0.000582751	0.0830993	1
C16orf87	4.50186	4.79994	4.84783	4.19983	4.51133	4.42269	4.46282	4.15564	3.35579	3.75827	3.81598	3.56728	3.65874	4.42042	0.842055	0.0011655	0.0877678	1
MRPS17	3.29514	3.25814	3.81475	2.62655	3.36258	3.83966	3.56097	2.87947	2.79046	2.66947	2.80677	3.06468	2.86564	2.93105	0.842146	0.0262238	0.237386	1
ZNF468	4.89081	5.23252	5.02684	5.01888	5.18951	5.27189	5.0978	4.71788	3.85784	3.85329	3.52271	4.58783	4.67517	4.87445	0.842168	0.000582751	0.0830993	1
TM2D1	2.47432	2.533	2.45935	2.02829	2.20809	2.54808	2.30551	2.42506	1.46547	1.62055	1.94629	1.88441	2.35394	2.2483	0.842201	0.0378788	0.273749	1
HLTF	4.93877	4.70813	5.19112	4.46323	4.49242	5.5815	5.08857	4.47874	2.74437	3.79531	4.69651	4.29712	4.25025	4.76573	0.842278	0.0174825	0.202804	1
NUDT19	5.01508	4.88732	5.08277	5.07203	5.48718	5.33828	5.36655	4.37505	4.10086	4.28945	4.09282	4.28197	4.80467	4.59381	0.842463	0.000582751	0.0830993	1
AGPS	4.70361	4.70778	4.79596	4.05526	4.67262	4.79304	4.6203	4.00362	3.59535	3.80881	3.69138	3.50928	3.80208	4.84709	0.842622	0.0262238	0.237386	1
YBEY	4.03861	4.50955	4.80545	4.03576	4.38246	4.64402	4.4182	3.64121	3.63523	3.65139	3.44983	3.86367	3.58832	4.15246	0.842644	0.002331	0.105026	1
LOC105378728	1.26732	1.47497	1.25523	1.66482	1.0505	1.30459	1.51171	1.15168	1.22154	1.01504	1.21301	1.03428	1.14979	1.24523	0.842738	0.0110723	0.172676	1
CHIC1	4.44301	4.58035	4.53648	3.70904	3.98725	4.61863	4.4648	3.91484	2.69873	3.12168	3.42357	4.02359	3.98644	4.40057	0.842775	0.0174825	0.202804	1
PRKAR1B-AS2	2.01985	1.97718	2.46528	2.2534	1.95393	2.69583	1.88341	2.23891	1.81823	1.87462	1.84991	1.75514	1.6333	1.68345	0.842918	0.00699301	0.147849	1
ZNF557	4.19886	4.18873	4.39003	3.54667	4.21917	4.47956	4.7204	3.5517	3.0818	3.16549	3.79898	3.8025	3.43163	4.24044	0.842961	0.0262238	0.237386	1
SPRYD7	2.5156	2.2142	2.13713	2.28505	2.58655	2.94594	2.76719	2.08835	2.00793	2.17673	2.01396	2.24743	2.0359	2.14532	0.843222	0.00699301	0.147849	1
HSPA13	5.08856	5.33094	5.47066	5.59781	5.38441	5.43936	5.78162	4.11033	4.77329	4.63683	4.23366	4.75283	4.45704	5.16127	0.843329	0.0011655	0.0877678	1
FASTKD1	4.10991	3.89363	3.82657	3.49851	3.93242	3.95188	3.96256	3.52077	2.62456	3.27093	3.34998	3.16631	3.0875	3.90517	0.843599	0.00699301	0.147849	1
AP4E1	4.30848	4.1552	4.47408	4.35498	4.17401	4.37532	4.23953	3.57392	3.58809	3.53773	3.25747	3.56762	3.74618	4.10918	0.843712	0.000582751	0.0830993	1
TTF1	3.8101	3.82702	4.60434	3.94176	4.57413	4.38685	4.79741	3.48898	3.70616	3.30893	3.10763	3.88543	3.78812	3.97694	0.843715	0.0110723	0.172676	1
NIPSNAP3A	3.98012	4.13988	4.22447	3.9619	4.49443	4.55039	4.13988	4.18775	2.50655	3.35523	3.43238	3.81688	3.85857	3.72928	0.843871	0.00582751	0.147849	1
DOLK	3.19708	2.75128	3.32693	3.11508	3.12211	3.47833	3.06382	2.81878	2.71351	2.29116	2.30932	3.22313	2.57072	2.68503	0.843888	0.0174825	0.202804	1
SPTY2D1	4.07013	4.23821	4.86392	4.71522	4.33407	3.79263	4.93656	3.39673	4.02186	3.95761	3.44216	3.61834	3.53466	4.14961	0.843953	0.00699301	0.147849	1
MIR3184	1.35629	1.41749	1.69056	2.05616	1.69889	1.58179	1.37203	1.39343	1.23437	1.26415	1.45884	1.40823	1.35068	1.32047	0.843998	0.0262238	0.237386	1
MSMO1	4.17279	4.15056	4.51545	4.02929	4.30716	4.43914	4.10476	4.05773	3.00649	3.23969	3.46538	3.83683	3.59611	3.88155	0.844027	0.0011655	0.0877678	1
KCTD12	3.44065	3.96973	3.41879	3.25233	4.43317	3.62007	3.44305	3.12676	2.39045	2.84599	2.99586	3.25218	3.48174	3.49959	0.844193	0.0378788	0.273749	1
ZNF221	1.12636	1.04589	0.986958	1.18548	1.26812	1.3626	0.885988	1.087	1.01595	1.01153	0.883503	0.881993	0.818076	0.939631	0.844339	0.0378788	0.273749	1
MIR30D	0.927816	0.98907	0.832266	1.05763	1.26304	1.02258	0.960458	0.815349	0.943713	0.962302	0.762248	0.718698	0.819315	0.934901	0.844554	0.0262238	0.237386	1
B4GALT5	5.36502	5.13421	5.00104	5.09082	4.98245	5.3526	4.86069	4.08599	3.98835	3.71868	4.21685	4.86642	4.42631	4.92407	0.844631	0.002331	0.105026	1
COPG2	2.67951	2.2069	2.45646	2.32174	2.48873	2.65932	2.92491	1.95318	1.97051	1.89746	2.57745	2.10617	1.98476	2.49513	0.844798	0.0378788	0.273749	1
MIR4675	3.08722	3.23772	3.27546	2.70487	3.04774	3.35157	3.3358	2.85848	1.98024	2.60325	2.70655	2.84428	2.78303	2.84851	0.84501	0.0110723	0.172676	1
PI4K2B	4.69968	4.65076	5.02486	5.12032	4.45185	4.86577	4.69406	3.93648	3.53771	3.75473	3.96364	4.23289	4.18234	4.70738	0.845045	0.00699301	0.147849	1
CNEP1R1	5.30534	4.7555	4.99484	4.50025	4.78527	4.99019	5.17234	4.3511	3.88377	4.05759	3.67547	4.27065	4.39792	4.52134	0.845064	0.0011655	0.0877678	1
UTP15	3.58683	3.30966	3.91146	3.30311	3.58235	3.47632	3.72999	3.32014	2.7337	2.98049	2.74613	2.93261	2.9632	3.36788	0.845156	0.00699301	0.147849	1
COPS3	4.75174	4.78683	4.74856	4.53133	4.9279	4.57905	4.64603	4.12754	3.47679	3.81382	4.05531	4.185	4.08792	4.12239	0.845239	0.000582751	0.0830993	1
HINT3	4.04441	3.64337	4.03231	4.00957	3.66481	3.27883	3.8733	3.04453	3.13377	3.31651	2.75304	3.50201	3.43109	3.26176	0.845408	0.00407925	0.123989	1
SPATS2	2.7935	2.19072	2.80314	3.21788	2.51218	2.82637	2.93803	2.28874	1.80874	2.35971	2.28204	2.47087	2.65781	2.43428	0.845469	0.0262238	0.237386	1
MIR3134	1.34479	1.15672	1.085	1.32358	0.965373	1.04065	1.17179	1.00795	0.904742	1.01326	1.15061	0.797948	1.02458	0.940016	0.845595	0.0174825	0.202804	1
HLA-DMB	3.62887	3.79153	3.96345	3.78988	5.11556	3.96271	3.55645	3.52499	3.20576	3.28308	2.97941	3.08375	3.84403	3.59722	0.845723	0.0110723	0.172676	1
CKS2	3.12257	2.84081	3.35127	2.61226	3.00935	2.60756	3.03732	2.83719	2.31273	2.35563	2.20043	2.24602	2.9451	2.50899	0.845731	0.0110723	0.172676	1
MIR3130-1	2.71426	3.06878	2.87386	2.93668	3.17826	3.26282	2.60904	2.91391	1.96943	2.13473	2.31383	2.54356	2.79081	2.79388	0.845786	0.0262238	0.237386	1
SCARB2	3.17524	3.37007	3.43309	3.10624	2.90606	2.86594	3.28111	2.5043	2.42052	2.73083	2.29768	2.73375	2.80699	3.23205	0.845891	0.00699301	0.147849	1
HPRT1	3.46426	3.81151	3.76486	3.49959	3.80365	3.83128	3.50997	2.95735	2.91699	2.93597	3.16597	3.48565	2.70201	3.56386	0.84593	0.00699301	0.147849	1
RDH13	2.80933	3.09498	3.07613	3.16757	3.10306	2.84766	3.21113	2.81784	2.3024	2.68599	2.27475	2.97015	2.59606	2.38018	0.845965	0.00407925	0.123989	1
STIL	2.12875	2.20078	2.31133	2.01373	2.59124	1.98382	2.17994	1.74566	1.92164	2.04607	1.91168	1.79331	1.60049	2.01791	0.846015	0.00699301	0.147849	1
GABPB1-AS1	4.27476	4.69366	4.6079	3.73629	3.8681	4.23884	4.97443	3.95672	2.80208	3.30281	3.49013	3.84634	3.82096	4.49886	0.846151	0.0378788	0.273749	1
HMMR	1.33074	1.18089	1.39105	1.36919	1.5243	1.37905	1.34758	1.24731	1.44491	1.04827	1.03497	0.963541	1.04056	1.2782	0.846155	0.0378788	0.273749	1
ACAD8	2.56237	2.72321	2.73182	2.66457	2.44223	2.73257	2.85068	2.24564	2.22231	1.97657	1.89477	2.4384	2.57184	2.4799	0.846157	0.00407925	0.123989	1
GCLM	3.75408	3.85556	3.64901	3.75491	3.77046	4.14833	4.05653	2.83467	2.59399	3.03921	3.302	3.72242	3.6047	3.74023	0.846171	0.002331	0.105026	1
FLVCR1	3.57162	3.79252	4.09373	3.52451	3.94053	4.01107	4.04649	3.42187	2.4664	3.05747	3.15404	3.74153	3.31374	3.67918	0.846325	0.00699301	0.147849	1
CERS5	4.14888	3.72333	4.27619	3.88164	4.34619	3.56735	4.01715	3.77965	2.29618	3.00886	3.47635	3.39768	3.72886	3.97809	0.846389	0.0262238	0.237386	1
PM20D2	4.62662	4.46852	4.74617	3.9859	4.61391	4.56887	5.01061	3.91554	3.1432	4.12418	3.79673	3.89334	3.80568	4.42442	0.846427	0.002331	0.105026	1
SVBP	4.3557	4.33331	4.69566	3.4065	4.38617	4.45052	4.44376	3.76721	3.85641	3.51467	3.56738	3.65829	3.57791	3.51201	0.846442	0.0262238	0.237386	1
ACOX1	4.48839	4.62316	4.86122	4.26827	5.0263	4.78173	4.7148	4.09962	3.61585	3.42154	3.81167	4.37585	4.16271	4.24586	0.846454	0.0011655	0.0877678	1
CIP2A	1.90026	1.8191	2.0826	1.79904	2.06267	2.15591	2.2706	1.6887	1.45975	1.67304	1.71694	1.69605	1.82416	1.86892	0.846515	0.00699301	0.147849	1
NUFIP1	2.38245	2.41663	2.67818	2.74073	2.38901	2.52286	2.532	1.90537	2.44996	2.07229	2.08343	1.7743	2.25085	2.41663	0.846617	0.0122378	0.189256	1
DNAJB11	5.66572	5.23609	5.81456	6.63663	5.96097	5.51413	5.85942	4.81128	4.90095	4.93263	4.4906	4.99094	4.8407	5.48595	0.846772	0.0011655	0.0877678	1
ZNF415	1.72059	2.12519	1.80228	1.81673	1.80738	1.70844	2.57143	1.65526	1.78338	1.35066	1.63178	1.61761	1.80228	1.63556	0.846848	0.00815851	0.169483	1
ZNF267	4.26119	4.15949	4.45295	4.05442	4.55461	4.88232	4.3059	3.50332	3.81472	3.73084	3.25968	3.69323	3.76818	4.20459	0.84688	0.002331	0.105026	1
TMEM126A	4.58198	4.66339	4.84583	4.51045	4.30593	4.65788	4.90545	4.22227	3.61531	3.88703	3.6465	3.97913	3.79416	4.36059	0.847066	0.0011655	0.0877678	1
NET1	3.77515	3.36681	3.91284	2.72965	3.68059	3.47291	3.4952	2.82851	3.27076	2.91268	2.93165	3.01805	2.8053	2.93018	0.847092	0.0262238	0.237386	1
FIGNL1	3.03918	2.92436	2.70362	2.9087	2.98423	3.34407	3.0001	2.58994	2.04305	2.41955	2.24669	2.88731	2.77645	2.75059	0.847367	0.00407925	0.123989	1
HSDL1	4.22646	4.17739	4.94525	4.29466	3.84739	4.51739	4.39086	3.47912	2.94085	3.77396	3.86397	3.58135	3.96528	4.16201	0.8476	0.00407925	0.123989	1
TIMM17A	3.91915	3.86257	4.27386	4.16628	3.74581	3.98216	4.30167	3.42319	3.27416	3.44008	3.08389	3.41962	3.54607	3.75999	0.847637	0.0011655	0.0877678	1
MIR3928	2.74523	2.73654	3.12013	2.68829	2.9679	2.68829	3.07055	2.1392	2.89833	2.46831	2.58048	2.68829	1.74517	2.44816	0.847679	0.0104895	0.172676	1
AGL	4.88468	4.75746	4.87276	4.63613	4.76628	5.2075	4.85304	4.53264	3.18934	3.44064	3.97118	4.42961	4.29944	4.94792	0.847929	0.0174825	0.202804	1
UFSP2	3.65229	3.64257	3.78286	3.89901	3.87882	4.14285	3.93513	3.20987	3.01776	3.05434	3.75839	3.22423	3.08584	3.49044	0.848046	0.002331	0.105026	1
THUMPD2	3.49677	3.18965	3.24488	3.42567	3.48708	3.26145	3.30628	2.96316	2.92081	2.60719	2.61146	2.43509	3.15906	3.15906	0.848114	0.000582751	0.0830993	1
MTCH2	5.35887	5.46404	5.67147	4.9047	5.62358	5.48239	5.18882	4.75583	3.96692	4.44346	4.48733	4.52416	4.63918	5.1522	0.848124	0.0011655	0.0877678	1
UBE2E3	3.70135	3.6936	3.75243	3.76362	3.45865	3.87393	3.93317	3.6448	2.50249	2.98559	2.89865	3.40749	3.43314	3.33117	0.848209	0.0011655	0.0877678	1
MIOS	4.17281	4.09917	4.52145	4.50234	3.9457	4.28131	4.11412	3.54865	3.00907	3.39807	3.33145	3.78347	3.72312	4.34519	0.848233	0.0110723	0.172676	1
RGS9	3.86488	3.45077	4.36506	4.7302	3.89354	4.08056	3.49415	2.79651	3.3778	3.06307	3.62985	3.89354	3.3232	3.56421	0.848239	0.0285548	0.257401	1
TMEM126B	3.91206	3.66234	4.09286	3.20614	3.51897	3.83697	3.93226	3.20486	2.5478	2.99269	3.05999	3.29209	3.33531	3.7591	0.84826	0.0110723	0.172676	1
KANSL2	4.52425	4.78545	5.18771	5.33619	5.14625	4.52712	5.33185	3.95253	4.55378	4.42683	3.81044	4.0953	4.32909	4.38966	0.848411	0.002331	0.105026	1
CFAP141	1.78425	1.32593	1.39015	1.45777	1.57445	1.6871	1.70604	1.21855	1.35077	1.3489	1.46275	1.40994	1.31017	1.16874	0.848443	0.0262238	0.237386	1
PSMA3	5.26041	5.3403	5.46838	5.05184	5.36948	5.19636	5.39977	4.88962	3.77045	4.09546	4.14674	4.57229	4.66022	5.33248	0.848482	0.00407925	0.123989	1
HAUS1	3.41993	3.82486	3.29968	3.42298	3.27388	3.74083	4.02813	2.95032	2.95094	3.22198	2.98769	2.99578	2.86571	3.25097	0.848586	0.000582751	0.0830993	1
DBF4	3.92466	3.76294	4.43585	4.11468	4.04922	3.92011	4.12238	3.21235	3.43455	3.60013	3.326	3.35946	3.27796	3.83062	0.848612	0.0011655	0.0877678	1
PNO1	3.63651	3.42421	3.9745	3.5732	3.3829	3.81266	4.13451	2.73267	3.69972	3.23699	3.10769	2.4341	3.38346	3.41983	0.848718	0.0174825	0.202804	1
PRMT5	2.47467	2.22283	2.44211	2.60299	2.92931	3.16649	2.96248	2.37784	2.27915	2.46749	2.37526	2.23142	2.21846	2.00932	0.84884	0.0174825	0.202804	1
MIR370	1.82053	1.67727	1.67926	1.47023	1.92413	1.7642	2.02941	1.47513	1.57583	1.3125	1.32285	1.67926	1.61393	1.51645	0.848842	0.0192308	0.221265	1
ARL13B	3.68374	3.57949	3.54904	3.54037	3.45496	3.9892	4.12664	3.04141	2.9265	3.05301	3.00567	3.09352	3.34526	3.5413	0.84891	0.002331	0.105026	1
GK5	4.01823	3.18399	4.03876	3.99088	4.11092	4.01496	3.69652	3.30552	2.85903	2.74441	3.3283	3.45984	3.55983	3.71169	0.848984	0.0174825	0.202804	1
MANEA	4.28984	4.26454	4.42143	3.84621	4.6475	4.75389	4.25658	4.15333	3.08834	3.63071	3.69952	3.15965	3.87993	4.26572	0.848989	0.0110723	0.172676	1
AP3S1	2.318	2.33789	2.53874	2.29176	2.1399	2.05357	2.83365	1.9543	2.26564	1.71285	1.83037	1.95824	2.06497	2.23955	0.84936	0.0110723	0.172676	1
TRAPPC6B	4.76718	5.16653	4.99543	4.26426	4.74414	5.22463	5.07327	4.85193	2.79479	3.7755	4.06088	4.32435	4.36169	4.90958	0.849375	0.0378788	0.273749	1
ACAA2	4.99673	4.26981	4.48124	4.20749	4.53377	4.64628	4.2897	4.14583	2.74231	3.61818	4.16133	4.0247	3.54357	4.47043	0.849843	0.00407925	0.123989	1
SMIM26	4.37396	4.27954	4.29914	4.13618	3.40966	4.13754	4.18652	3.61515	3.29107	3.23809	3.18516	3.97898	3.48343	3.70453	0.849905	0.00699301	0.147849	1
RWDD1	4.21478	4.26056	4.46511	4.17453	4.24732	4.17492	4.53814	3.50689	3.45129	3.71516	3.72201	3.66389	3.56285	3.94277	0.850027	0.000582751	0.0830993	1
CATSPER1	1.99745	1.86756	2.07338	2.60306	1.88443	2.25524	1.76645	1.58826	1.70478	1.60786	1.9781	1.56982	1.99831	1.83386	0.85004	0.0378788	0.273749	1
ENPP4	3.94051	3.59019	4.13558	3.43659	3.34048	4.48125	3.42279	3.25363	2.53806	2.67385	3.06686	3.91522	3.23558	3.71363	0.850059	0.0378788	0.273749	1
LOC105371622	4.05676	3.68298	4.18681	3.50571	4.85188	3.61734	4.06919	3.27223	2.99899	3.29552	3.09873	3.62767	3.5152	3.96984	0.850111	0.0174825	0.202804	1
LINC01559	1.21833	1.73919	1.73256	1.33877	1.51779	1.39588	1.42461	1.36688	1.23987	1.24524	1.26889	1.17002	1.14146	1.38129	0.850154	0.0262238	0.237386	1
FDX1	4.41174	4.33724	4.65624	4.54623	4.70409	4.61905	4.72848	3.76636	3.59036	3.6929	3.71718	4.3283	3.91503	4.20785	0.85048	0.000582751	0.0830993	1
BACH1	3.52597	3.55201	3.55335	3.57345	3.77238	3.15158	3.23476	2.79678	2.97189	2.98085	2.83094	2.89305	2.81842	3.43192	0.85061	0.002331	0.105026	1
RBM48	4.65851	4.63203	5.00307	4.76225	4.55793	5.01281	4.94394	4.32981	3.59431	3.9644	4.13649	3.91553	4.01691	4.59944	0.850654	0.0011655	0.0877678	1
MTFMT	4.27288	3.95514	4.72838	3.80853	4.5269	4.82498	4.32117	3.84264	3.40662	3.33808	3.59843	3.95298	3.94967	3.80601	0.850728	0.00407925	0.123989	1
MKKS	2.91427	3.22126	3.91745	2.66747	2.95779	3.75044	3.58525	3.21494	2.46451	2.61736	2.95158	2.83385	2.8123	2.6858	0.850804	0.0378788	0.273749	1
E2F6	1.83864	2.18979	2.49508	1.78557	2.18516	2.07836	2.29468	1.77842	1.82628	1.64523	1.84034	1.73581	1.92961	1.89541	0.850935	0.0262238	0.237386	1
LINC01799	0.956899	1.13752	1.29649	1.18138	1.15872	1.17934	1.11259	0.920228	0.973006	1.06743	1.00906	0.94015	1.02422	0.893038	0.85095	0.00699301	0.147849	1
GNAI3	5.55764	5.65079	5.87963	5.78872	5.60015	5.80587	5.93269	4.85857	4.56642	4.91804	5.07064	4.63126	4.74297	5.43798	0.851062	0.000582751	0.0830993	1
IFT52	2.4754	2.58072	2.75751	2.44079	2.46844	2.61616	2.73518	1.97441	1.87712	2.15929	2.07465	2.46935	2.44079	2.38718	0.851091	0.00291375	0.123989	1
ERCC4	3.56226	3.88911	3.63597	3.07527	3.47625	4.25594	3.72787	3.02932	2.67583	2.95375	2.88748	3.10694	3.39347	3.76659	0.851331	0.0262238	0.237386	1
MRPS35	5.78128	5.22551	6.17902	5.71918	5.00256	5.06335	5.74928	5.6158	5.28045	3.39236	4.63837	5.20849	4.67519	4.1554	0.851393	0.0378788	0.273749	1
USP32	4.86851	4.64127	5.0385	5.18882	4.82813	4.54427	4.83643	4.03099	3.57449	4.10975	3.79165	4.12448	4.43068	4.84197	0.851473	0.00699301	0.147849	1
MIR3659	1.6932	1.77797	1.86442	1.66431	1.81976	1.86858	1.75455	1.59933	1.38575	1.34663	1.59508	1.71105	1.49899	1.4597	0.851621	0.002331	0.105026	1
ELAPOR2	4.64518	3.99871	3.96407	3.61704	4.14233	4.04588	4.30282	3.45625	3.44665	3.04151	3.47949	3.88479	3.29517	3.85511	0.851753	0.002331	0.105026	1
IFNAR1	5.27165	5.80612	6.2617	5.39675	5.80202	6.09009	6.02474	5.41739	4.21475	4.43063	4.97844	5.16791	4.8139	5.60686	0.851839	0.00699301	0.147849	1
TLE1	1.68902	1.89312	2.04666	1.94041	1.68479	1.99671	2.23008	1.49958	1.82703	1.45659	2.04367	1.57933	1.67079	1.40728	0.851899	0.0262238	0.237386	1
UBE2D1	5.18033	5.23915	5.45679	5.38377	4.9613	5.42467	5.40125	4.18081	3.65062	4.5476	4.59374	4.57612	4.74676	5.26817	0.851988	0.00407925	0.123989	1
MAP3K8	4.24521	4.02723	4.14177	4.43278	4.00521	4.06947	4.04518	2.70242	3.58362	3.22074	3.48249	4.06678	3.4961	4.12912	0.852052	0.0262238	0.237386	1
MGME1	2.91092	2.95006	3.30699	2.68161	3.19096	3.39528	3.37406	2.71419	2.27505	2.54734	2.35542	2.87385	2.8765	2.94222	0.852117	0.0110723	0.172676	1
SNRNP48	3.62833	3.67105	4.01844	3.89985	3.76728	3.55141	3.82263	3.27085	2.82844	2.99957	2.95769	3.48365	3.0564	3.86522	0.85215	0.0110723	0.172676	1
RNMT	4.70698	4.60052	5.32182	5.21571	4.63433	4.47006	4.88683	4.16228	3.52618	4.16916	3.97228	4.04799	4.14306	4.81309	0.852165	0.00699301	0.147849	1
BUD13	3.81149	3.82766	3.66416	3.81875	3.9255	3.85902	4.09693	3.70101	2.85661	3.55717	2.69371	3.17063	3.64174	3.39411	0.852296	0.0011655	0.0877678	1
PIK3AP1	5.07361	5.06519	5.12864	5.82923	4.90658	5.29646	4.72435	4.30611	4.25042	3.93117	4.60478	4.42905	4.74434	4.44487	0.852506	0.0011655	0.0877678	1
C2orf76	2.80176	2.71444	2.86008	2.92125	2.948	3.20569	3.08787	2.65719	2.51534	2.51835	2.41358	2.7626	2.13336	2.51038	0.85256	0.0011655	0.0877678	1
ATP5MC1	2.94544	2.96794	3.41068	2.56133	3.65747	3.5099	3.24706	2.83011	2.23571	2.70872	2.71315	3.22707	2.6931	2.60413	0.852563	0.0378788	0.273749	1
MIR4753	1.18294	0.854377	1.04597	1.22322	1.18046	1.00137	1.0585	0.870983	0.812814	0.965857	1.15202	0.792358	0.940537	0.900871	0.852732	0.0378788	0.273749	1
PLAA	5.17279	5.08109	5.41153	5.58546	5.44531	5.34433	5.32455	4.52602	4.25139	4.39971	4.21013	4.72074	4.70754	5.04783	0.852758	0.000582751	0.0830993	1
VDAC1	4.01324	3.94853	4.18544	4.42426	4.00257	3.80721	3.96685	3.61046	3.54404	2.8202	2.99874	3.71005	3.62705	3.86886	0.852945	0.0011655	0.0877678	1
YBX3	4.60666	4.43738	4.81042	5.61413	4.44923	3.95265	4.20229	3.23531	4.01345	4.33174	3.64585	3.94241	3.68224	4.50791	0.853026	0.0262238	0.237386	1
ZNF836	3.72101	3.8187	3.976	3.96199	4.32873	4.69294	4.74053	4.13224	3.13238	3.30236	2.98959	3.72121	3.77536	3.89124	0.853094	0.0378788	0.273749	1
TBCCD1	3.08945	2.91692	3.07123	2.4159	3.03417	2.98212	3.52612	2.66246	2.23296	2.48598	2.20827	2.4981	2.93353	2.92516	0.853134	0.0262238	0.237386	1
RBM7	3.41727	3.40122	3.89176	3.90245	3.61673	3.78635	3.87	2.77781	3.37206	3.61455	2.96795	2.83362	2.99384	3.5246	0.853149	0.00699301	0.147849	1
AGPAT4	4.24548	3.77676	3.27342	3.39827	3.84729	3.49384	3.76296	3.15735	2.55771	2.83144	2.63732	3.71156	3.41127	3.71079	0.853455	0.0378788	0.273749	1
SAR1B	3.83918	3.98658	3.7519	3.65782	3.84454	3.72989	3.74587	3.05821	2.69086	3.22213	2.95287	3.4646	3.36143	3.9181	0.853607	0.0174825	0.202804	1
HMGCR	4.54334	4.30432	4.57189	4.62847	4.1994	4.40387	4.34213	3.64173	3.11964	3.52804	3.66917	4.17884	3.92121	4.39837	0.853633	0.00407925	0.123989	1
TMX3	5.06336	5.04599	5.23202	5.03666	5.17324	5.54394	5.16973	4.50069	3.67036	4.38147	4.23577	4.41254	4.49883	5.26516	0.85385	0.0174825	0.202804	1
FAM76B	4.17852	3.8548	4.23766	3.96377	4.35331	4.03548	4.10533	2.93658	3.03795	3.55474	3.28299	3.84646	3.47366	4.39795	0.853856	0.0262238	0.237386	1
GIN1	2.26839	2.47825	2.38759	1.95596	2.26839	3.13616	2.84851	2.26839	2.14454	2.02683	2.12697	1.96662	2.13683	2.13971	0.853928	0.0367133	0.273749	1
GXYLT1	4.01005	3.73104	4.33991	4.10403	3.75997	4.58089	3.9939	3.85257	2.91666	3.69389	3.15154	3.51823	3.3804	3.8484	0.854202	0.00699301	0.147849	1
COQ10B	4.59383	4.73909	5.05194	4.78897	4.86264	4.89927	5.26092	4.44181	3.75312	4.2061	3.70993	4.28411	4.13077	4.68875	0.854311	0.0011655	0.0877678	1
MDM1	2.74104	2.80334	2.67216	2.50041	2.70722	2.80714	2.59471	2.22923	2.0096	2.21112	2.57754	2.05917	2.41596	2.58468	0.854525	0.002331	0.105026	1
USP46	4.47988	4.31052	3.82234	4.00561	4.32146	3.78593	3.91267	3.01234	3.68586	3.41736	2.81643	3.50878	3.5244	4.5112	0.854669	0.0262238	0.237386	1
ADAL	2.76714	2.89106	2.90006	2.28686	3.24057	3.40235	3.21376	2.49604	2.30195	2.5786	2.8135	2.30753	2.47695	2.72216	0.85484	0.0378788	0.273749	1
SEC61A2	2.89339	2.50851	2.46785	2.58599	2.83239	2.1189	2.8509	2.3576	1.84867	1.93933	2.24269	2.42688	2.1952	2.60158	0.855079	0.0378788	0.273749	1
RINT1	5.12073	4.7904	4.93768	5.30527	5.20415	4.76711	5.1079	4.63075	4.07087	4.22648	3.96284	4.01271	4.39277	4.83396	0.855169	0.002331	0.105026	1
GMEB1	4.78595	4.94859	5.19948	4.90474	5.11247	5.09451	5.14329	4.40438	3.64556	4.51924	4.06709	4.39598	4.37796	4.68805	0.855331	0.000582751	0.0830993	1
ZNF567	3.44715	3.67752	4.20068	3.29804	3.93741	3.90764	3.99691	3.5079	2.85758	3.16601	3.35454	2.98057	3.32999	3.44187	0.8554	0.0110723	0.172676	1
CGAS	3.50614	3.66102	3.49759	3.42507	3.61715	3.48976	4.13036	2.91343	2.5788	2.99313	3.00395	3.15785	3.60871	3.41072	0.855472	0.00699301	0.147849	1
IFT20	4.47537	4.10326	4.80868	4.32763	4.2847	4.4104	4.25834	3.71829	3.56251	3.32245	3.84199	3.83526	3.76604	4.19045	0.855506	0.0011655	0.0877678	1
CYB5D1	3.39078	3.12247	2.93751	3.40225	2.85762	3.38641	3.64304	3.00518	2.27889	2.71989	2.61834	3.10569	2.95156	2.77587	0.855557	0.0174825	0.202804	1
WDR76	4.54705	4.71652	4.70885	4.61624	5.25368	5.1157	4.5634	4.1226	3.63466	3.8313	4.09164	4.2787	4.19791	4.52676	0.855678	0.000582751	0.0830993	1
CAPZA2	2.84781	2.64323	2.80216	2.51411	2.46298	2.4027	2.92272	2.17962	2.01049	2.2058	2.44499	2.30865	2.09291	2.67	0.855706	0.0110723	0.172676	1
ZNF22	2.83747	2.81446	3.16517	2.72098	2.86413	3.4886	2.87905	2.62986	2.618	2.78851	2.38855	2.58533	2.48702	2.28069	0.85595	0.0011655	0.0877678	1
ARHGAP10	2.5684	3.09901	3.19522	2.82537	3.07797	3.07615	3.00322	2.49367	2.43054	2.21213	2.31829	2.79424	2.87608	2.71784	0.85596	0.00699301	0.147849	1
TADA2A	4.25628	4.38029	4.65016	3.93242	4.6446	5.04036	4.61004	3.88158	3.15802	3.64479	3.6636	3.99268	4.02683	4.61996	0.856359	0.0174825	0.202804	1
PSMA3-AS1	4.84424	5.29714	5.78811	5.38138	5.46596	4.88051	4.7531	4.47211	3.75722	4.50823	4.62963	4.22422	4.65987	4.9296	0.856372	0.00407925	0.123989	1
LARP4	4.67655	4.89978	5.1229	4.3977	5.02535	4.88591	5.0881	4.40006	2.9515	4.29508	4.2642	4.1392	4.41128	4.73842	0.856391	0.00699301	0.147849	1
LINC00583	0.925831	0.951531	0.885536	0.926721	1.12872	0.93909	0.961223	0.942754	0.789186	0.752594	0.774367	0.785797	0.93352	0.775921	0.856442	0.0262238	0.237386	1
SLC30A4	2.52373	2.71566	3.04035	3.4194	2.95971	2.82106	2.79679	2.35517	2.3464	2.38363	2.58643	2.66106	2.47069	2.56257	0.856448	0.00407925	0.123989	1
IL18R1	4.66178	4.59072	4.34798	4.18361	4.33087	4.14832	4.3992	3.69075	3.30327	3.35677	3.48124	4.09346	3.96979	4.36629	0.856473	0.00699301	0.147849	1
DAAM1	3.59402	3.46272	3.2656	2.83312	3.63203	3.47338	3.36716	2.57462	2.52613	2.97007	2.79233	2.98088	3.15377	3.24333	0.856658	0.00699301	0.147849	1
CEP83	2.97938	2.9061	3.32943	2.498	3.14743	2.72851	2.97746	2.72851	2.24281	2.61671	2.36549	2.29451	2.49614	2.87525	0.856714	0.00815851	0.169483	1
PNPLA8	5.14181	4.66328	5.63269	5.57879	5.32604	4.81903	5.17736	4.4627	4.3865	4.34757	4.23339	4.42287	4.3849	4.89655	0.856778	0.002331	0.105026	1
INTS5	4.11445	4.07125	4.03731	4.14578	4.35765	4.49626	4.18442	3.55791	3.25231	3.14633	3.51644	3.95185	3.80669	3.96771	0.85691	0.000582751	0.0830993	1
GFM1	3.22125	3.65659	3.56403	3.39154	3.44436	3.63778	3.64717	3.0382	2.60505	2.74758	3.08773	3.13941	2.85647	3.5745	0.856947	0.00699301	0.147849	1
SLC1A5	3.47784	3.32972	3.39486	3.40714	3.60545	3.71748	3.50696	3.1309	1.98261	3.06631	2.93466	3.21122	3.16494	3.45293	0.856958	0.00407925	0.123989	1
UQCR10	4.55119	4.70137	5.04832	3.90738	4.67691	4.76667	5.1065	4.12598	3.36713	3.89827	3.86699	4.55532	3.91671	4.34287	0.85698	0.0110723	0.172676	1
CST3	5.29155	5.28085	5.24719	4.37308	6.1081	5.30988	4.53167	4.40777	4.48962	3.81899	3.58302	4.84514	5.15867	4.68163	0.8573	0.0378788	0.273749	1
SYDE2	2.28116	2.08693	2.58155	2.55736	2.44981	2.4701	2.15767	1.98373	1.50027	2.19923	2.12124	2.18667	2.26039	1.96644	0.857302	0.0262238	0.237386	1
RIPK2	4.23642	3.68473	4.01361	3.80438	3.89031	4.20439	3.9145	3.1664	3.23308	3.08634	3.48126	3.22592	3.52127	4.07523	0.85733	0.0110723	0.172676	1
TUBGCP4	4.63061	4.79507	4.77151	4.60788	4.74855	4.88585	4.86798	4.46748	3.31803	3.7815	3.69427	4.27245	4.44395	4.58481	0.85754	0.000582751	0.0830993	1
PPP4R1	5.09018	5.06779	5.02921	5.24999	5.28747	5.14225	5.35945	4.26298	3.803	4.12915	4.25161	4.65628	4.77291	5.19627	0.857724	0.00699301	0.147849	1
EEF1AKMT2	4.18689	4.05942	4.33068	4.15537	3.7326	3.82981	4.3363	3.36637	3.50788	3.58264	2.98502	3.65169	3.44831	4.02188	0.857942	0.002331	0.105026	1
RIOK1	4.79784	4.91779	5.34939	4.23648	5.26032	4.91238	5.16397	4.46339	3.90517	4.08023	4.24278	4.12288	4.14713	4.75638	0.857954	0.00407925	0.123989	1
HLA-DMB	3.71596	3.87606	4.0152	3.72609	5.11224	4.06604	3.72548	3.61516	3.29736	3.37517	3.10485	3.26183	3.92576	3.64824	0.858034	0.00699301	0.147849	1
HLA-DMB	3.71596	3.87606	4.0152	3.72609	5.11224	4.06604	3.72548	3.61516	3.29736	3.37517	3.10485	3.26183	3.92576	3.64824	0.858034	0.00699301	0.147849	1
HLA-DQA1	4.67923	4.56293	4.88505	5.22261	7.36883	4.96814	4.57685	4.58263	4.84139	4.40828	4.09831	3.78307	4.84774	4.55413	0.858037	0.0378788	0.273749	1
FBXO8	4.26453	4.06449	4.41362	4.65807	4.16023	4.51566	4.51801	3.89069	3.32883	3.73609	3.46654	3.90377	3.81429	4.11449	0.858147	0.0011655	0.0877678	1
USP12	4.4283	4.28917	4.55302	4.53332	4.47686	4.27427	4.48664	4.19747	3.37054	3.66158	3.28695	3.84173	3.85671	4.42693	0.858266	0.002331	0.105026	1
MIR4501	0.938633	0.962569	0.783968	0.969807	0.754386	0.906043	0.724523	0.723927	0.935017	0.779136	0.698644	0.675307	0.612015	0.760126	0.858317	0.0378788	0.273749	1
AUH	3.31972	3.43337	3.70118	4.01143	3.40078	3.32088	3.49626	3.26212	2.08696	2.85762	2.94462	3.10295	3.21976	3.71448	0.858403	0.0174825	0.202804	1
KIFBP	4.09275	3.92523	4.43595	4.06822	4.18701	4.00493	4.67066	3.54963	3.23257	3.39015	3.42192	3.80797	3.93649	3.88602	0.85843	0.0011655	0.0877678	1
TUBGCP2	5.89464	6.05177	5.90994	6.36074	6.30002	6.07883	6.60183	5.4544	2.58716	5.65555	5.30496	5.82304	5.93976	6.32316	0.858564	0.0262238	0.237386	1
PUS7L	4.09229	3.83979	4.44412	3.95976	4.04534	4.38627	4.21022	3.70412	3.02446	3.30335	4.12359	3.68728	3.08194	3.95734	0.858661	0.0110723	0.172676	1
CCDC90B	4.07672	4.22713	4.44672	4.05566	4.41492	4.55524	4.57884	3.87828	3.36131	3.70608	3.6359	3.61833	3.6266	4.24003	0.858716	0.00407925	0.123989	1
BMS1P20	3.33554	3.56326	3.73622	3.75671	3.45675	3.30275	2.89375	3.195	2.5178	2.40659	2.89622	2.84771	3.59271	3.195	0.85885	0.0343823	0.273749	1
TFRC	5.25021	5.09903	5.68049	5.95597	5.39515	4.9786	5.26362	4.42912	4.94015	4.4223	4.24954	4.5699	4.77475	4.92806	0.858884	0.000582751	0.0830993	1
KLHL12	3.61763	3.78725	3.94708	3.6928	3.9428	4.50867	3.69988	3.19797	2.72587	3.13187	3.41927	3.32398	3.71391	3.84744	0.858958	0.0262238	0.237386	1
OSBPL11	5.18691	5.16659	5.91639	5.48653	5.60727	5.67783	5.6149	4.98964	4.2354	4.45608	4.49687	4.91222	5.01213	5.10236	0.85897	0.000582751	0.0830993	1
MIR103A1	1.09168	1.19452	1.16737	1.13406	1.25642	1.4296	1.35606	1.15687	1.07514	0.898813	0.934904	1.12938	1.06246	1.15567	0.859038	0.0110723	0.172676	1
SCYL2	4.0005	4.00308	4.56935	4.01693	4.11852	4.46622	4.34653	3.55398	3.69269	3.46242	3.66317	3.55959	3.55829	3.87232	0.859129	0.000582751	0.0830993	1
NOC2L	3.11617	3.08327	2.93854	3.37889	2.90148	3.40542	3.51457	2.69606	2.50622	2.41735	2.91877	2.78166	3.14648	2.72513	0.859136	0.0110723	0.172676	1
FAM102B	4.49931	4.34533	5.19528	4.53857	4.72054	4.19455	4.34866	3.89052	3.40106	3.60141	3.50118	4.25088	4.41341	4.3003	0.859197	0.0110723	0.172676	1
BTBD1	6.03625	5.99336	6.12916	6.28927	5.98884	6.11999	6.14148	5.06535	5.15039	5.22403	5.04354	5.1484	5.14588	5.90893	0.859202	0.000582751	0.0830993	1
RPAP3	5.00447	4.92633	5.16572	4.50124	4.70933	5.56331	5.0567	4.63163	3.69552	4.19902	3.96392	4.45191	4.50243	4.56739	0.85927	0.00407925	0.123989	1
OGFRL1	5.54779	5.35125	5.6509	5.32339	5.85697	5.44021	5.22912	4.21851	4.52661	4.58497	4.52308	4.52661	5.07435	5.54303	0.85931	0.00699301	0.147849	1
ACOT13	3.20628	3.16821	3.45669	2.77036	3.38074	3.70379	3.63166	3.19157	2.43016	2.73974	2.81926	2.79361	3.14835	2.915	0.859333	0.0174825	0.202804	1
BOLA3-DT	1.99576	2.43555	2.03362	2.2899	2.21595	2.11445	2.31077	2.07995	2.04919	1.75194	1.69592	2.06754	1.87663	1.7134	0.859611	0.0174825	0.202804	1
DPY19L3	3.11401	2.91321	3.28764	2.98017	2.97813	3.57659	3.12007	2.85238	2.183	2.49795	2.46048	2.88686	2.82405	3.18155	0.859647	0.0110723	0.172676	1
PRKAG1	4.65104	4.49938	4.6078	4.12234	4.66762	4.58009	4.6855	3.952	3.01044	3.40452	3.74034	4.18625	4.47372	4.59117	0.859956	0.0110723	0.172676	1
MRM3	4.66208	4.89013	5.12222	4.29425	5.03127	4.80303	4.98398	4.0484	4.21369	4.30875	4.04467	3.90081	4.09707	4.44241	0.859971	0.002331	0.105026	1
INO80C	2.62661	2.64032	2.67472	2.83609	2.67184	2.92588	3.40392	2.3919	2.22673	2.64528	2.02446	2.64318	2.67184	2.40721	0.860017	0.0192308	0.221265	1
LOC102723324	1.65955	1.20613	1.35668	1.60862	1.45158	1.46249	1.697	1.35451	1.33047	1.28897	1.13511	1.58184	1.17999	1.10968	0.860039	0.0262238	0.237386	1
SYCP2	2.61708	2.71195	2.84039	2.55634	3.43948	2.19477	2.46397	2.25266	2.08943	2.13281	2.19802	2.58893	2.55634	2.37238	0.860104	0.0413753	0.296145	1
IFT88	2.91138	2.64661	2.91096	2.59917	2.17162	3.05294	3.16909	2.59049	2.2344	2.17197	2.30985	2.21116	2.59335	2.62893	0.860156	0.0378788	0.273749	1
SERPINF1	3.24412	2.87796	3.42057	3.02952	3.51562	2.98655	3.51625	2.28795	2.42051	3.0067	3.06712	2.92535	2.96219	2.76426	0.860274	0.0262238	0.237386	1
MASTL	5.1744	4.80406	5.47638	5.05472	5.52127	4.49576	5.43667	4.40717	4.59971	4.15123	4.56789	4.17708	3.91371	5.12678	0.860422	0.0110723	0.172676	1
TAF1D	4.98356	5.03552	5.83004	5.53564	5.60894	5.47505	5.81701	5.13459	4.1455	4.93583	4.4216	4.46891	4.90536	4.93171	0.860464	0.002331	0.105026	1
CTNNAL1	1.54187	1.50793	1.46114	1.60247	2.29832	1.57671	1.49774	1.2189	1.43693	1.4441	1.47343	1.30707	1.38179	1.62143	0.860482	0.0262238	0.237386	1
MDM2	5.17454	5.4517	5.37852	5.57126	5.57159	5.08082	5.05791	4.56704	4.17103	4.35777	4.47081	4.5423	4.80562	5.17023	0.860498	0.002331	0.105026	1
ZNF738	3.95583	3.88188	4.53207	3.5726	4.29961	4.22384	4.53063	3.75067	2.64332	3.72591	3.75916	3.68429	3.86982	3.51896	0.860523	0.0110723	0.172676	1
ACTR8	5.64498	5.32974	5.48573	5.51883	5.823	5.99552	5.64009	5.14283	4.08945	4.36359	4.96324	5.00887	4.8706	5.50009	0.86056	0.002331	0.105026	1
PRG4	1.39177	1.30446	1.59199	1.23429	1.63832	1.53152	1.27983	1.24214	1.29291	1.19262	1.21307	1.25017	1.21791	1.17372	0.860649	0.00699301	0.147849	1
ZNF256	3.06124	3.20079	3.94624	2.71562	3.25431	2.94929	3.43859	3.14816	2.48214	2.68278	2.40765	2.64731	2.67909	3.37564	0.860707	0.0378788	0.273749	1
NDC1	4.53255	4.60428	5.03184	3.91706	4.97481	5.01218	5.01755	4.00622	3.63271	4.13503	3.956	4.24857	4.11565	4.38791	0.860739	0.0174825	0.202804	1
WDR3	3.93161	4.1355	4.06298	3.85425	3.80749	4.44027	4.08881	3.40523	2.62048	3.39989	4.04996	3.48865	3.66191	3.75124	0.860755	0.00407925	0.123989	1
LANCL2	3.19026	3.08841	3.23836	3.11523	3.39852	3.40158	3.68249	2.5607	2.90965	2.71236	2.93018	2.92836	2.86999	2.98671	0.860829	0.000582751	0.0830993	1
CEP55	2.07544	2.21187	2.25743	1.91694	2.99467	2.35921	2.2097	1.85879	1.91155	1.80754	1.81003	2.05297	1.96586	2.38904	0.860877	0.0378788	0.273749	1
TCONS_00068220	1.76124	2.48786	2.12671	2.16058	1.86328	2.11128	2.43156	1.76476	2.05566	1.74754	1.88092	1.55533	2.00688	1.85555	0.861077	0.0378788	0.273749	1
ABHD17B	5.38422	5.33727	5.84416	5.85698	5.8473	5.65219	5.86229	4.33643	5.23685	4.79799	4.87352	5.07707	4.54615	5.39939	0.861328	0.002331	0.105026	1
QTRT2	2.39028	2.03545	2.55524	2.62165	2.20017	2.54573	2.66109	2.26836	1.88198	2.10291	2.16555	1.8836	2.06074	2.28808	0.861349	0.0262238	0.237386	1
CCP110	5.16439	5.13355	5.3142	4.96408	5.09463	5.17091	5.0934	4.66045	3.73936	4.42431	4.1399	4.59167	4.38232	5.0148	0.861352	0.0011655	0.0877678	1
IRF8	3.44392	3.38327	3.97596	3.61284	4.7795	4.50069	3.30483	3.2272	3.27337	3.70348	3.60565	3.00458	3.31456	3.1286	0.861354	0.0378788	0.273749	1
PRPF39	5.41344	5.38947	5.95062	5.81862	5.77278	5.53583	5.83285	5.08112	4.44992	4.96874	4.74734	4.74546	4.94428	5.27528	0.861472	0.000582751	0.0830993	1
FUT11	3.72067	3.73394	4.0078	4.20083	3.72785	4.59681	3.54766	3.24958	3.06854	3.2273	3.48532	3.55501	3.61928	3.51696	0.861504	0.002331	0.105026	1
SLF1	4.62547	4.26751	4.08169	4.13871	4.32803	4.78289	4.28871	3.73037	3.19631	2.94336	3.9372	3.75014	3.85813	4.87184	0.861513	0.0262238	0.237386	1
PSMG1	3.65557	3.50487	3.68659	3.49224	3.73077	4.01533	3.96207	3.17832	3.20534	3.08986	3.16606	2.95191	3.24746	3.60436	0.861632	0.002331	0.105026	1
EXO1	1.77968	1.53476	1.55918	1.84867	1.57882	1.41111	1.65001	1.5241	1.11935	1.50016	1.08811	1.50016	1.61967	1.43904	0.861676	0.0343823	0.273749	1
ADH1A	1.05062	1.01007	0.848232	1.27839	1.20744	1.12092	1.06222	0.893556	1.03815	0.963609	0.961911	0.869534	0.90392	0.902221	0.862099	0.0378788	0.273749	1
SLC25A30	3.97805	3.69094	3.86475	3.82175	3.92384	3.8402	3.65141	3.34614	3.25855	3.1388	3.15178	3.37595	3.24434	3.56417	0.862119	0.000582751	0.0830993	1
KLRD1	5.98145	6.10927	6.27116	6.60156	5.39662	6.71844	4.98549	4.60173	4.8968	4.7035	5.98145	5.57052	5.21245	5.29778	0.86212	0.0192308	0.221265	1
TMEM33	4.88365	4.66508	4.83436	4.63373	4.92682	4.68362	4.66875	4.46647	3.13123	3.85278	3.9636	4.19515	4.30532	4.79526	0.86226	0.00699301	0.147849	1
LRFN4	2.45575	2.46082	2.16511	2.2363	2.39847	2.25283	2.55533	1.93959	1.58919	2.13041	2.07462	2.25086	2.10735	2.15751	0.862321	0.002331	0.105026	1
COIL	3.52018	4.10779	4.63711	3.86071	4.19444	3.82056	3.86492	3.39868	3.27872	3.8779	3.3158	3.2622	3.53315	3.48734	0.86246	0.0110723	0.172676	1
NOL10	5.37672	5.31725	5.71775	5.18842	5.36744	5.55076	5.66001	4.7213	4.56772	4.60241	4.52226	4.29634	4.95563	5.2653	0.862556	0.0011655	0.0877678	1
SLC25A36	4.97345	4.66445	5.21413	4.64528	4.64856	4.59933	5.0221	4.08914	3.95727	4.1163	3.80365	4.17747	3.97054	5.01226	0.862569	0.0110723	0.172676	1
RRS1	4.02267	4.10066	4.08968	3.82293	4.07804	4.48103	4.5934	3.84402	3.12359	3.36141	3.21937	3.82909	3.86346	3.93733	0.862612	0.00699301	0.147849	1
CAMLG	5.29308	5.33858	5.88019	5.06905	5.12749	5.7923	5.75565	4.85616	4.40429	4.80246	4.49026	5.08665	4.3481	5.01414	0.862656	0.0011655	0.0877678	1
MAD2L1	3.22422	3.47123	2.97926	2.3566	2.65156	2.67598	3.01596	2.67598	2.18304	2.63669	2.35654	2.48974	2.56987	2.6666	0.862755	0.0285548	0.257401	1
TRIM35	4.24864	4.41007	4.80415	4.43425	4.15189	4.35354	4.41518	4.00067	3.28927	3.93626	3.80143	4.04417	3.80627	3.71187	0.862814	0.000582751	0.0830993	1
LINC01005	1.04909	0.929469	0.887118	1.23212	0.950662	1.16534	0.984173	0.88524	1.05831	0.909087	0.858892	0.88524	0.854187	0.759699	0.862833	0.0157343	0.202804	1
CCDC50	3.87314	4.21794	4.25828	4.1313	4.3105	4.11392	3.89036	2.88402	3.39573	3.79985	3.16114	3.81518	3.45934	4.33227	0.862898	0.0262238	0.237386	1
ANKRA2	3.73475	3.61108	3.90297	3.59901	3.8841	3.50106	3.75889	3.38057	2.53853	3.05932	3.00725	3.44957	3.18566	3.81236	0.863088	0.0110723	0.172676	1
IRF7	2.89146	3.23705	3.62948	3.66562	3.48315	3.31988	3.76456	3.07185	3.18549	3.06616	2.42494	3.10355	2.94989	2.90508	0.863107	0.0174825	0.202804	1
SGPL1	4.07466	3.93764	4.15243	4.17057	3.79615	4.13629	4.1869	3.03166	3.66719	3.51905	3.31799	3.80779	3.70828	3.50996	0.863195	0.0011655	0.0877678	1
INTS13	4.91095	4.7947	5.04162	4.22812	5.04025	5.33544	5.20087	4.58359	3.72174	4.04297	4.17726	4.2217	4.43296	4.64779	0.86328	0.00407925	0.123989	1
CENPB	3.69238	3.98974	3.75834	3.98619	3.88706	3.8875	3.44745	3.52499	3.69909	2.61837	2.88316	3.66193	3.41313	3.20592	0.86333	0.00699301	0.147849	1
METTL4	4.97873	4.92898	5.15538	4.40327	4.88491	5.03783	4.96177	4.37414	3.96912	3.98766	3.74089	4.14944	4.37941	5.05891	0.86343	0.0174825	0.202804	1
CR1	4.48317	4.4701	4.30185	3.65351	5.35811	4.10197	4.59718	3.94104	4.1252	3.43076	3.86715	3.75772	3.77354	3.84367	0.863501	0.0262238	0.237386	1
TRMT12	3.0651	2.85134	3.31989	3.03836	2.96119	2.85982	3.70249	2.57365	2.61919	2.46333	2.67126	2.62169	2.96218	2.91259	0.863553	0.0110723	0.172676	1
ZNF749	2.9353	3.23788	2.45277	2.88411	2.68412	2.9385	2.53044	2.44791	2.2173	2.57508	2.29999	2.70881	2.32932	2.40554	0.863746	0.0110723	0.172676	1
CPEB4	3.54473	3.5659	3.40061	3.48433	3.81194	3.35628	3.76047	3.22204	3.00171	2.84855	2.82788	2.99849	3.36691	3.26487	0.863835	0.0011655	0.0877678	1
CEP290	4.43763	4.50062	4.94052	4.39601	4.67777	4.90653	4.75974	3.97774	3.76792	4.13673	4.06182	3.89453	4.01944	4.31926	0.86384	0.000582751	0.0830993	1
DTWD2	4.32369	4.66604	4.85914	4.53341	4.14205	4.92896	4.69884	4.29887	3.71648	3.94049	3.70758	4.22598	3.95462	3.93132	0.863872	0.002331	0.105026	1
CROT	3.22526	3.16852	3.06961	2.86949	2.82096	3.02917	2.97874	2.86949	2.30339	2.36837	2.26519	2.5494	2.93011	2.99693	0.863959	0.0192308	0.221265	1
EFCAB14-AS1	1.71085	1.76879	1.71814	1.50415	1.71628	1.63758	1.63224	1.46371	1.31485	1.20579	1.27894	1.57141	1.69512	1.57141	0.864237	0.00990676	0.172676	1
NFXL1	4.10788	4.04451	4.1863	3.84463	4.00953	4.19917	4.00065	3.69606	2.45815	3.28523	3.68511	3.42509	3.81857	4.17503	0.864421	0.0110723	0.172676	1
CMTM6	4.37083	4.12505	4.56694	4.0324	4.3605	4.67725	4.44667	3.39517	3.5824	3.63045	3.99532	3.4884	3.92402	4.41853	0.864441	0.00699301	0.147849	1
AP4M1	2.62692	2.5988	3.03672	2.73504	3.01304	2.75554	2.88786	2.2125	2.19435	2.53303	2.33719	2.7455	2.74116	2.22682	0.864486	0.0174825	0.202804	1
HACE1	3.60095	3.30513	3.62539	3.24769	3.3885	3.6154	3.36904	2.86751	2.25354	2.87652	3.00527	2.96595	3.28783	3.62296	0.864505	0.0262238	0.237386	1
ATG4A	3.77481	3.75214	4.12258	3.71638	3.73611	4.38232	4.13411	3.27094	3.33764	3.18106	3.25352	3.61802	3.51328	3.70671	0.864682	0.000582751	0.0830993	1
ACER3	2.12827	2.1329	2.15755	2.04763	2.1498	2.06202	2.18587	1.83375	1.61891	1.6215	1.80775	1.93877	2.00759	2.02567	0.864768	0.000582751	0.0830993	1
SLC5A6	3.80362	3.84665	4.38292	4.24837	4.25248	3.52162	4.4229	3.43502	3.36833	4.21255	3.48371	3.25934	3.22818	3.64056	0.86478	0.00699301	0.147849	1
CORO1C	3.67055	3.87612	3.98383	3.80359	4.49879	3.99824	3.67055	3.11649	3.43624	3.25402	3.44655	3.19676	3.60106	3.73196	0.864787	0.002331	0.105026	1
RABGGTB	5.45926	5.35152	6.06762	5.58524	5.67395	5.60101	6.16632	4.89735	4.51961	4.82943	4.48005	5.18206	4.98996	5.61202	0.864818	0.00699301	0.147849	1
SYK	1.94629	2.10601	1.99005	2.46367	2.70441	2.1237	1.82669	1.76629	1.94847	1.691	1.94629	1.73167	1.98465	2.04468	0.86493	0.0413753	0.296145	1
IFNGR1	4.26226	4.07496	3.93648	3.90454	3.99122	4.05668	3.87909	3.30829	3.06258	3.17065	3.52368	3.56853	3.30772	4.36953	0.864999	0.0262238	0.237386	1
DNM1L	4.50372	4.39547	4.55206	4.85228	4.80016	4.62929	4.76769	4.09965	3.54113	3.66749	4.32851	3.9103	4.20269	4.36546	0.865066	0.000582751	0.0830993	1
USP33	4.9896	4.83531	5.17641	4.90162	4.85556	5.07661	5.04626	4.54967	3.62461	4.02498	4.32258	4.51368	4.30306	4.84018	0.865183	0.0011655	0.0877678	1
RTL6	3.69988	3.6212	3.68298	3.8361	3.51199	3.90557	3.42422	3.00789	2.93975	3.26131	2.62061	3.40941	3.70988	3.27115	0.865199	0.0110723	0.172676	1
CTSH	3.66598	2.92206	3.46045	3.18622	3.15929	3.1332	3.57243	2.68571	2.60224	2.94771	2.61902	2.68787	3.42993	3.01427	0.865241	0.0174825	0.202804	1
TFDP3	1.83566	1.89951	1.97703	1.62193	1.67687	2.07703	1.93633	1.36502	1.58933	1.51929	1.66046	1.68522	1.73026	1.72065	0.865318	0.0262238	0.237386	1
MRPL42	4.8579	4.49128	5.68794	4.90491	4.90123	5.22616	5.52065	4.75344	4.16236	4.17964	4.57695	4.49804	3.99345	4.63692	0.865432	0.00699301	0.147849	1
LPGAT1	5.85904	5.73536	5.72999	6.14528	5.83813	5.9604	5.72612	4.9126	4.80072	4.73691	4.9833	5.18208	5.13239	5.73138	0.865471	0.002331	0.105026	1
RIOK2	3.42277	3.69802	3.89302	2.79857	3.59412	3.92392	3.87471	3.37159	3.00691	2.82336	3.07023	2.88501	3.14076	3.51913	0.865577	0.0378788	0.273749	1
USP28	4.59343	4.51908	4.67486	5.28664	4.4172	5.08132	4.32824	3.69775	3.8977	3.66968	4.07609	4.34055	4.2911	4.50669	0.86562	0.00407925	0.123989	1
RALGPS2	3.12181	3.50115	4.31124	4.25374	3.68205	4.14663	3.75376	3.59211	2.97489	3.40747	3.47737	2.99731	3.22979	3.495	0.865656	0.0174825	0.202804	1
TMEM192	3.26585	3.5094	3.74467	3.4051	3.63979	3.54816	3.43648	3.30505	2.71753	3.02803	2.90963	2.88618	3.03478	3.37684	0.865928	0.002331	0.105026	1
ETF1	5.24773	4.90775	5.73606	6.12774	5.34764	4.68661	5.52511	4.31899	4.96982	4.64934	4.76497	4.48765	4.36612	4.98698	0.866021	0.0110723	0.172676	1
MAGOH	3.76827	3.79846	4.59759	3.43175	3.92398	4.31612	3.67386	3.3885	2.9015	3.75358	3.56856	2.89443	3.35341	3.96442	0.866026	0.0378788	0.273749	1
TGDS	3.72967	3.79846	3.63705	2.73984	3.4417	4.03755	3.74946	3.49947	2.55673	2.78922	3.11452	3.24965	2.94642	3.61113	0.866052	0.0378788	0.273749	1
SMURF2	5.6544	5.82782	5.89938	6.10726	5.71288	5.78162	5.94169	4.98708	4.51019	5.02713	4.6788	5.05647	5.51194	5.67238	0.866071	0.0011655	0.0877678	1
TEX30	1.93482	1.79863	2.12495	2.20738	2.04595	1.80456	2.21726	1.96168	1.66544	1.7131	1.49549	1.60635	1.8024	1.99714	0.866137	0.0262238	0.237386	1
TAF1L	1.5907	1.4672	1.56873	1.83956	1.54113	1.61455	1.44138	1.56519	1.36402	1.23606	1.40072	1.37966	1.17066	1.4672	0.866247	0.00815851	0.169483	1
ZNF420	3.66597	4.07863	4.60673	3.55864	4.08481	4.69678	4.58605	3.88621	2.95364	3.26944	3.28768	4.03667	4.02036	3.91017	0.866334	0.0378788	0.273749	1
TAF1D	6.11594	5.93504	6.44292	6.4137	5.96485	6.31097	6.58526	5.45311	5.15213	5.55419	5.20076	5.31555	5.28523	5.95799	0.866349	0.0011655	0.0877678	1
TPMT	4.97529	5.12878	5.39544	4.64996	5.30714	5.52273	5.27194	4.02268	4.37054	4.18839	4.55923	4.89335	4.66692	4.71008	0.866484	0.00407925	0.123989	1
TNFSF11	1.65052	1.65336	1.89677	1.45782	1.88937	1.83065	1.64309	1.63921	1.36663	1.40378	1.4071	1.57946	1.4911	1.53171	0.866692	0.00699301	0.147849	1
PIK3CA	5.14833	5.26428	5.69324	5.58366	5.28115	5.71645	5.63617	5.13997	3.84219	4.28911	4.66674	4.77585	5.14148	5.36162	0.866757	0.00407925	0.123989	1
EMILIN2	2.86843	3.52932	3.04775	2.93207	3.89866	2.93614	2.91033	2.54431	2.58735	2.54915	2.65165	2.90407	2.92692	3.01213	0.866783	0.0262238	0.237386	1
SLC35D2	4.19156	3.90064	3.78993	3.56908	3.89186	4.19315	4.0369	3.16908	3.56961	3.05883	3.1745	3.35488	3.92252	3.65082	0.866795	0.0174825	0.202804	1
CCDC126	2.35122	2.6781	2.642	2.5548	2.73107	2.79269	3.06449	2.37711	2.45322	2.04855	2.38769	2.46412	2.13802	2.44023	0.866833	0.0110723	0.172676	1
KLHL8	3.08382	3.49879	3.45996	3.00486	2.8632	3.36424	3.27329	2.87879	2.66087	2.48779	2.7754	2.84436	2.98019	2.91885	0.866867	0.00407925	0.123989	1
CYP4F3	2.00543	1.97666	1.92617	2.07668	2.09239	2.04208	2.00641	1.60913	1.15953	1.68606	1.65969	2.40708	1.7751	1.94874	0.866876	0.0378788	0.273749	1
CNOT9	4.57852	4.41423	4.88188	4.31352	4.47878	4.42299	4.89055	4.2162	3.24943	3.90025	3.86852	3.82892	4.23057	4.42944	0.866883	0.00407925	0.123989	1
NAPG	5.47702	5.42212	5.78179	5.56954	5.60772	5.33545	5.38242	4.69302	4.63608	4.51864	4.55304	4.89733	4.73495	5.41407	0.867044	0.002331	0.105026	1
UQCRFS1	4.84782	4.62032	4.7389	4.91529	4.46408	4.86293	4.78186	4.12228	4.21614	3.93995	3.52166	4.29202	3.91697	4.80451	0.867062	0.00699301	0.147849	1
LOC100233156	4.60465	4.05332	4.65779	4.37926	4.10577	3.69731	4.36102	3.35831	3.23016	3.68569	3.85832	4.17821	3.57981	4.00101	0.867123	0.0110723	0.172676	1
LRRC40	4.84539	4.66849	4.96948	5.00088	4.68754	4.95541	4.66973	4.1543	3.72145	4.29965	3.85146	4.19136	4.26384	4.82481	0.867146	0.00407925	0.123989	1
LRIF1	4.00683	4.37741	4.84669	4.05711	4.76022	4.88281	4.54425	4.43943	2.81658	3.75623	3.92842	3.74538	4.28679	4.32181	0.867176	0.0262238	0.237386	1
RNF14	3.55646	3.7197	3.82157	3.43858	4.06968	4.34559	3.78841	3.79119	2.43126	3.06894	3.27562	3.43591	3.50405	3.68153	0.867184	0.0262238	0.237386	1
ZNHIT6	4.81474	4.58779	4.95168	4.42268	4.34284	5.07396	5.1215	4.3212	3.91667	3.5846	4.32173	4.12178	3.90283	4.72166	0.867186	0.00407925	0.123989	1
DCTN4	4.43116	4.26168	4.63458	4.38082	4.63994	4.0797	4.28029	3.45355	3.59072	3.994	3.69863	3.92275	3.65917	4.31503	0.867321	0.00407925	0.123989	1
IRF4	4.00899	3.31894	4.14275	4.26884	4.15255	4.00366	3.76557	3.34871	3.40047	3.26089	3.44918	3.64758	3.18872	3.69573	0.867323	0.0110723	0.172676	1
RPS6KB1	5.275	5.16945	5.67649	5.855	5.45491	5.33495	5.28522	4.81275	4.14172	4.61469	4.76652	4.64069	4.887	5.13958	0.867334	0.000582751	0.0830993	1
BNIP1	3.19099	3.16937	3.33593	3.11744	3.13044	3.1966	3.18997	2.90477	2.56388	2.94926	2.75254	2.37056	2.87842	2.94926	0.867355	0.000582751	0.0830993	1
RHOT1	5.91077	6.09487	6.34625	5.85241	6.06687	6.2522	6.32187	5.64936	4.31428	5.28646	5.28394	5.1948	5.42642	6.00801	0.867384	0.002331	0.105026	1
EVA1C	4.87759	4.35517	4.95148	4.88668	4.97543	4.71035	5.01783	4.26462	3.67857	3.95343	4.00674	4.27691	4.64122	4.47507	0.867416	0.002331	0.105026	1
MLKL	5.73317	5.49908	5.80196	4.90512	5.88819	5.79573	5.82592	4.6973	4.07935	4.74224	4.602	5.24501	5.25879	5.59519	0.867443	0.00699301	0.147849	1
SNHG14	4.9196	4.53269	5.14354	4.90541	4.0897	4.5736	4.90912	3.8789	3.91662	4.1419	4.30042	3.68304	3.72049	5.04996	0.867498	0.0378788	0.273749	1
PCNA	5.19992	5.12101	5.10922	4.55388	5.34413	5.33178	4.95687	4.90075	3.98709	3.83343	4.07544	4.39788	4.69038	5.01457	0.867555	0.00699301	0.147849	1
YKT6	3.98292	3.7571	4.11098	4.10278	3.56932	4.12178	4.18708	3.33602	3.32719	3.48357	3.26447	3.26728	3.54348	3.92731	0.867683	0.002331	0.105026	1
SRP54	4.02113	3.98395	4.2834	4.31395	3.96044	4.22153	3.97965	3.65937	2.86852	3.27432	3.35099	3.57661	3.78233	4.44993	0.867822	0.0262238	0.237386	1
GAL	2.08156	2.39796	2.35375	2.40741	3.25962	2.14499	2.30743	1.77018	2.02148	2.01071	1.98236	2.26159	2.59499	2.07129	0.867862	0.0378788	0.273749	1
ACADSB	4.93761	4.94579	5.28632	4.6182	4.96483	5.45475	5.39133	4.25963	4.25193	4.39398	4.33785	4.41014	4.28569	4.95576	0.867865	0.00407925	0.123989	1
NIPA2	4.41598	4.41598	4.60812	4.62678	4.67817	4.69774	4.42941	3.93901	3.56726	4.01621	3.8239	3.90138	4.06038	4.35384	0.867904	0.000582751	0.0830993	1
ZBTB10	4.86611	5.0415	5.91598	5.71324	4.97052	5.04649	5.56401	4.3587	4.95591	4.86179	4.28121	4.36639	4.4125	4.97834	0.867907	0.00407925	0.123989	1
NDUFS6	4.57555	4.65198	4.9736	4.79734	4.6186	4.93686	4.70017	4.19321	3.8134	3.89478	3.92707	4.37811	4.27333	4.38159	0.867908	0.000582751	0.0830993	1
EVA1C	5.04066	4.42888	5.18935	5.07993	4.76753	4.73659	5.16044	4.29293	4.13444	3.93638	3.85375	4.46329	4.64337	4.53716	0.867976	0.00407925	0.123989	1
NKAPD1	4.51704	4.4765	4.81095	4.1682	4.67953	4.44016	4.71881	4.19672	3.20359	3.77494	4.07222	4.12627	4.1945	4.05119	0.86823	0.002331	0.105026	1
PTRH2	2.89059	2.71882	2.62379	2.90492	3.31719	2.83724	3.02297	2.63367	2.14599	2.44971	2.43009	2.33508	2.92552	2.71882	0.868247	0.0291375	0.260725	1
ATL2	4.56994	4.04443	4.41033	3.81444	4.06578	4.05237	4.36539	3.68617	3.14933	3.46512	3.61742	3.41097	3.79499	4.33569	0.86826	0.00699301	0.147849	1
MAPKAPK5-AS1	6.06237	5.16312	4.83527	4.24645	4.73235	5.23489	4.87327	4.4107	3.68944	4.23114	4.22931	4.64372	4.45026	4.86296	0.868265	0.0174825	0.202804	1
TBC1D26	2.55669	2.28137	2.25803	2.12765	1.84197	1.82222	1.96217	1.75036	1.68802	1.85916	1.77223	1.81751	1.69831	2.30899	0.868317	0.0378788	0.273749	1
MCUR1	3.56984	3.07369	3.49742	3.22889	3.47477	3.77932	3.38856	3.20337	2.42452	2.71306	2.91605	3.1043	3.30461	3.18511	0.86834	0.0110723	0.172676	1
RAB4A	4.24863	4.77474	4.99856	4.09615	4.01146	4.80674	4.44603	3.97531	3.68681	3.44036	3.94221	3.83495	3.91156	4.46078	0.868387	0.00699301	0.147849	1
FBXO28	5.33558	5.3942	5.51239	5.4654	5.36997	5.21838	5.62153	4.50753	4.65533	4.39378	4.62594	4.80711	4.62435	5.31626	0.868473	0.0011655	0.0877678	1
ZNF45	2.98288	2.78945	3.38288	2.91873	3.51427	3.60575	3.38124	2.94967	2.39064	2.86869	2.62661	2.78202	2.95228	3.03743	0.868534	0.0378788	0.273749	1
SUPV3L1	4.92856	4.7639	5.22121	5.40754	5.45922	4.99812	5.1753	4.50231	4.07254	4.53682	3.9855	4.54308	4.6366	4.9516	0.86857	0.002331	0.105026	1
GYG1	3.53269	3.41137	3.33442	3.40334	3.66119	3.65165	3.65506	3.01683	2.97171	2.42848	3.24449	3.13453	2.99964	3.6159	0.868633	0.00699301	0.147849	1
TIPRL	4.28109	4.55679	5.03741	4.25235	4.90204	5.22792	5.01215	3.87307	3.54886	4.16742	4.41944	3.81504	4.42509	4.65063	0.868643	0.0262238	0.237386	1
EXOC8	5.17555	5.21004	5.48332	5.34503	5.18007	5.52165	5.70103	4.59442	4.51968	4.28466	4.75037	4.84336	4.54513	5.13987	0.868697	0.000582751	0.0830993	1
UTP11	3.44681	4.0575	3.90376	3.4009	4.1066	4.23509	3.7652	3.51967	3.18536	3.21711	3.22514	3.24691	3.26582	3.72191	0.868704	0.00699301	0.147849	1
LINC02201	1.1908	1.12383	1.4513	1.15995	1.29388	1.30244	1.32538	1.01666	1.15995	1.14231	1.15995	1.05791	1.16541	0.983977	0.868731	0.0168998	0.202804	1
LOC105369519	4.01114	3.74085	4.37823	4.62455	4.59251	4.37035	4.29877	3.83431	4.01114	3.3212	3.88042	3.74571	3.7006	3.58394	0.868769	0.00757576	0.158854	1
DLD	5.54601	5.49793	5.91202	5.36324	5.56056	5.24305	5.61551	4.72453	4.46652	4.67233	4.58471	4.83548	4.86136	5.51578	0.868925	0.00407925	0.123989	1
UPF2	5.29876	5.12649	5.96205	5.35201	5.48648	5.66729	5.73004	4.5517	4.35313	4.90314	4.59451	4.8735	5.09073	5.19606	0.868981	0.0011655	0.0877678	1
SLC16A1	2.55284	2.19589	2.64124	2.31182	2.55953	2.26144	2.46024	2.09768	2.16806	2.29581	2.30704	1.77086	1.87165	2.249	0.86911	0.0110723	0.172676	1
ZNF252P	2.684	2.74352	3.45403	2.72999	3.07389	3.05604	3.12431	2.60884	2.33186	2.3511	2.8135	2.8135	2.61702	2.59883	0.86911	0.0157343	0.202804	1
PPP1R35-AS1	2.10466	1.90404	1.96021	1.72247	2.43076	1.90404	2.28725	1.90404	1.75545	1.66908	1.90404	1.94501	1.57557	1.68813	0.869206	0.0337995	0.273749	1
FASN	4.32612	4.52726	4.37854	5.54594	4.63479	3.76886	4.88935	3.67213	3.82198	3.49765	3.93938	4.25691	4.27742	4.41142	0.869228	0.0262238	0.237386	1
BBS4	4.41408	4.17029	4.57089	4.08357	4.3409	4.51832	4.75319	3.99372	3.05923	3.87039	3.50055	4.19542	4.01549	4.18443	0.869308	0.00699301	0.147849	1
GLA	2.81438	2.8772	3.41802	2.99852	3.03372	2.82425	3.04977	2.56747	2.41127	2.68214	2.43523	2.65003	2.75031	2.77399	0.869364	0.000582751	0.0830993	1
WDHD1	2.13106	2.324	2.12695	1.96208	2.0996	2.62059	2.37036	1.93198	1.84735	1.97137	1.82264	1.91849	2.11195	1.98853	0.869371	0.00699301	0.147849	1
IDI1	5.55344	5.38242	5.90791	6.25378	5.53793	4.7688	6.03689	4.78069	5.05262	5.54023	4.08544	4.836	4.65494	5.3392	0.869374	0.0262238	0.237386	1
CEP78	5.63797	5.7003	5.75215	6.09364	5.40607	5.72913	5.21195	4.69063	4.60614	4.29878	4.91228	5.21586	4.82627	5.81826	0.869395	0.0262238	0.237386	1
TIMM9	3.84585	3.92842	4.38397	3.61546	3.81842	4.00443	4.38731	3.31203	3.64807	3.31301	3.37096	3.37703	3.56859	3.73968	0.869407	0.002331	0.105026	1
SMC2	4.01839	3.81987	3.70685	3.13699	4.00521	4.01262	4.24083	3.56775	2.7723	3.12569	3.48991	3.35601	3.45606	3.65618	0.86946	0.0110723	0.172676	1
IFT74	3.08216	3.27805	3.8094	3.07165	3.31283	3.65015	3.67127	3.44245	2.63351	2.3662	3.09929	2.97151	2.98844	3.2578	0.869476	0.0378788	0.273749	1
SCOC	2.59384	2.82027	2.71026	2.14143	2.53298	2.65624	2.81343	2.35508	1.80818	2.28067	2.39451	2.2988	2.28996	2.45722	0.869501	0.0174825	0.202804	1
HOTAIRM1	2.85348	2.80545	2.78395	2.75739	2.48391	2.44377	3.40252	2.39454	2.10461	2.28586	1.9534	2.7484	2.75542	2.73966	0.869508	0.0174825	0.202804	1
ESCO1	4.80713	4.92942	5.83121	5.37989	5.35035	5.26107	5.64398	4.56892	4.68014	4.50987	4.65525	4.44677	4.36444	5.12454	0.86955	0.002331	0.105026	1
TFDP2	5.36373	5.05094	5.69428	5.46045	5.22467	5.29312	5.12655	4.12718	4.35412	4.57576	4.94892	5.09531	4.23803	5.02058	0.869568	0.0011655	0.0877678	1
DIPK1A	4.54988	4.29176	4.78504	4.29701	4.16282	4.59078	4.6524	3.6552	3.38428	3.75747	3.83588	4.33503	4.00271	4.2756	0.869659	0.00699301	0.147849	1
PDSS1	2.86134	2.77484	3.01956	2.57646	3.41985	2.62023	2.65075	2.29445	2.5238	2.38059	2.45585	2.36324	2.54789	2.76316	0.869796	0.00407925	0.123989	1
USP6	1.58087	1.74678	2.11573	2.09635	1.78189	2.11915	1.81756	1.84993	1.61369	1.51965	1.61185	1.56546	1.67882	1.69392	0.869892	0.0378788	0.273749	1
PCBD2	2.9097	2.32552	2.2043	2.66736	2.55702	2.40688	2.60895	2.40688	1.99473	2.09331	1.94309	2.25468	2.16732	2.51949	0.869895	0.0192308	0.221265	1
SRP19	4.81316	4.80904	5.03695	5.1497	4.67602	4.67666	4.68303	4.25201	4.16728	3.92733	4.20854	4.07007	4.18161	4.63611	0.869946	0.000582751	0.0830993	1
F11R	4.29425	4.12702	4.94527	4.91555	4.31071	4.80717	5.06058	3.90421	3.76677	4.02277	3.7082	4.29977	4.14828	4.39231	0.87005	0.0174825	0.202804	1
LSM1	3.65232	3.11607	3.75681	3.06774	3.50592	3.36342	3.89199	2.88671	3.4315	2.80525	3.22834	2.76109	2.89457	3.18246	0.870071	0.0262238	0.237386	1
HMGXB4	4.77851	4.72881	5.06133	5.02196	5.13142	4.72289	4.94901	3.76735	4.06583	4.23869	4.07108	4.76783	4.35517	4.65931	0.870074	0.002331	0.105026	1
KCTD9	4.51608	4.26261	4.51728	4.67259	4.3614	4.18395	4.48007	3.84297	3.83483	3.73312	3.73169	3.70041	3.77978	4.34457	0.870084	0.002331	0.105026	1
ING3	4.68736	4.39202	5.25395	5.0152	4.76919	4.68032	5.2677	4.13186	4.53284	4.21262	4.14718	4.07089	4.08402	4.46098	0.870094	0.002331	0.105026	1
RIT1	5.19403	5.03606	5.64701	5.18818	5.3933	5.60918	5.4954	4.75944	4.82979	4.6079	4.42959	4.52892	4.35151	5.17968	0.870183	0.0011655	0.0877678	1
CEBPA	3.08123	3.10412	2.76992	3.47443	3.17866	3.02404	2.83376	2.60013	2.39287	2.6331	2.22023	2.92753	3.06598	2.84361	0.870368	0.0262238	0.237386	1
LINC02029	1.23423	1.44194	1.4383	1.47509	1.67106	1.66087	1.41359	1.08082	1.3904	1.15686	1.36827	1.42353	1.23554	1.33995	0.870372	0.0174825	0.202804	1
OR4D5	1.18027	1.17936	1.34748	1.29523	1.29143	1.1202	1.08374	0.836486	1.05463	1.17856	1.02922	1.11195	1.10834	1.07768	0.870453	0.00699301	0.147849	1
SNRPD1	5.19424	5.2595	5.36519	5.02875	5.16843	5.02154	5.28629	4.41219	4.19668	4.29991	4.39545	4.71841	4.49821	5.10864	0.870762	0.002331	0.105026	1
IRAK4	5.07008	5.05579	5.04643	5.07426	5.05589	4.81038	5.02477	4.5933	3.77121	3.89555	3.96862	4.39405	4.80136	5.17287	0.870776	0.0262238	0.237386	1
PSG6	2.0506	1.90299	2.04558	1.9489	2.01428	1.72337	1.90299	1.61685	1.74414	1.72949	1.987	1.65882	1.49945	1.60189	0.871137	0.0157343	0.202804	1
KDM1B	4.05992	4.01173	4.41858	3.84332	4.43988	4.10143	4.08793	3.83813	3.11509	3.30455	3.46565	3.67523	3.79057	4.0477	0.871356	0.002331	0.105026	1
CPT1A	6.81615	5.60644	5.90834	5.44048	6.39373	6.44541	5.60022	4.67148	5.31737	4.34885	5.84066	5.12061	5.35572	6.12821	0.87141	0.0262238	0.237386	1
EXOSC8	4.42155	4.32209	4.76474	3.7296	4.39594	4.45673	4.87637	4.17378	3.32883	3.69405	3.68663	3.94935	3.76264	4.39413	0.871553	0.0110723	0.172676	1
RBM43	3.66625	3.69955	3.85042	3.5739	3.32722	4.15211	3.49922	3.05998	3.32381	3.02265	3.25351	3.33647	3.131	3.33647	0.871752	0.002331	0.105026	1
MIR4320	0.963272	0.870225	1.08988	0.864031	1.09315	1.01895	0.94025	1.03284	0.897096	0.864031	0.786814	0.739844	0.838048	0.804202	0.871797	0.0285548	0.257401	1
CCNB1IP1	3.60012	3.42537	3.72695	3.22098	3.62408	3.88766	4.05849	3.15695	3.14406	3.22429	3.09214	3.25416	2.97464	3.42285	0.871805	0.00407925	0.123989	1
TFIP11	4.18922	3.91508	4.6995	4.57562	3.88541	4.58535	4.6115	3.66367	3.33723	3.84755	3.65008	4.1698	3.7776	4.11173	0.871838	0.00699301	0.147849	1
SYN2	1.31867	1.52131	1.24362	1.48642	1.34339	1.50009	1.39039	1.14819	1.26922	1.31867	1.14402	1.22065	1.15207	1.29539	0.871919	0.004662	0.140114	1
PIGH	2.46193	2.48029	2.45859	2.21636	2.39643	2.09253	2.25504	2.01586	1.92844	1.9489	1.9624	2.03559	2.09548	2.27911	0.871929	0.00699301	0.147849	1
NUDCD2	3.00007	2.84159	3.62548	2.94129	2.8369	3.32296	3.39043	2.90772	2.64052	2.75226	2.59568	2.81594	2.5145	2.92102	0.871983	0.00699301	0.147849	1
MUL1	4.09484	3.96744	4.29144	4.08873	4.23984	4.6599	5.11639	3.88521	3.81186	3.64256	3.49169	3.79085	4.09166	3.84928	0.872106	0.002331	0.105026	1
ATP5PO	4.14035	4.43026	4.7141	4.0386	4.01357	4.50664	4.66049	4.07097	3.54202	3.76555	3.91217	3.76796	3.80537	3.73922	0.872123	0.002331	0.105026	1
ESD	3.55033	3.36971	4.04579	2.91513	3.46184	3.62492	3.94893	3.05649	2.83537	3.07501	3.15384	3.28861	3.09314	3.22831	0.872138	0.0174825	0.202804	1
ORC4	4.25801	4.41978	4.46253	3.77496	4.43694	4.39848	4.66439	4.12913	3.0248	3.69318	3.53983	3.88019	3.87141	4.38781	0.872144	0.0110723	0.172676	1
OSGIN2	3.52809	3.3066	3.67571	3.17601	4.02959	3.36781	3.26682	3.21147	2.74782	3.08194	3.16586	2.92034	2.74604	3.36428	0.872165	0.00699301	0.147849	1
NDUFAB1	4.84078	4.61146	5.10387	3.9899	4.954	5.22716	5.07212	4.19322	4.16383	4.04845	4.30474	4.00293	4.15744	4.60912	0.872199	0.0262238	0.237386	1
LINC02696	2.03498	2.0255	2.23646	1.8315	2.39333	2.25724	2.06443	1.8596	1.74704	1.70933	2.06439	1.7156	2.05224	1.79825	0.872199	0.0262238	0.237386	1
ZNF614	4.2599	4.25122	4.88493	4.74768	4.27035	4.33379	5.01166	3.79172	4.22185	3.94747	3.67235	3.99941	3.65142	4.41866	0.87227	0.00699301	0.147849	1
UFM1	5.06905	5.02235	5.09142	4.71306	4.77122	5.00635	5.05903	4.21255	4.06503	4.08661	4.14174	4.52645	4.16492	5.10863	0.872553	0.0262238	0.237386	1
AZI2	2.99629	2.93033	3.5104	3.20405	3.27419	3.48145	3.13718	2.75293	2.9127	2.70419	2.92383	2.72077	2.49823	3.15095	0.872623	0.00407925	0.123989	1
ARL8B	4.86931	4.9608	4.90788	4.71625	4.79246	5.16932	5.10227	4.3232	3.76855	4.20415	4.10095	4.47939	4.46608	4.78275	0.872727	0.0011655	0.0877678	1
BCL10	3.91644	4.43498	4.84033	4.48034	4.64949	4.46375	4.39363	3.94702	4.09692	4.11905	3.41247	3.84489	3.93099	3.8595	0.872731	0.00699301	0.147849	1
PHLDA3	1.22046	1.15072	1.43057	1.2243	1.26921	1.41155	1.19836	1.25235	1.02125	1.10727	1.02807	1.23477	1.02944	1.09882	0.872747	0.0378788	0.273749	1
PARP2	3.16206	2.74832	2.75921	2.76126	3.13702	2.70574	3.08086	2.90824	2.39699	2.64437	2.17221	2.3427	2.6845	2.61605	0.872785	0.00699301	0.147849	1
SLC12A2	4.60354	4.25067	4.66005	4.38166	4.20609	4.67798	4.50163	3.54635	3.74029	3.71889	4.03166	4.04488	4.02877	4.19189	0.872804	0.000582751	0.0830993	1
MAN1B1-DT	2.35358	2.3329	2.40041	2.99555	2.40677	2.37823	2.32876	2.364	1.89778	2.05585	1.93683	2.2696	2.40567	2.07981	0.87284	0.0378788	0.273749	1
DCPS	4.86441	5.03408	5.12422	5.22483	5.5152	5.45738	5.1711	4.66073	4.18901	4.50351	4.19006	4.59523	4.64474	4.98057	0.872844	0.0011655	0.0877678	1
IQCG	2.803	2.43011	2.99916	2.49672	3.12189	3.12996	3.03701	2.36976	2.16245	2.69356	2.38566	2.69356	2.40822	2.76013	0.872888	0.0151515	0.202804	1
ZFAND4	4.22535	4.22292	4.61969	4.5012	4.29375	4.36054	4.29285	3.96528	3.36309	3.63244	3.80936	3.71639	3.80528	4.34594	0.872903	0.00699301	0.147849	1
SLC45A4	3.28753	3.36871	3.07073	3.39024	3.37681	3.5116	3.50456	3.30853	2.37301	2.63879	2.68318	3.24964	3.24449	3.02462	0.872909	0.00699301	0.147849	1
HPGD	3.84512	3.37592	3.29929	3.02707	4.01957	4.24266	3.31571	3.00086	3.15124	3.0585	3.24753	3.28224	3.03752	3.15664	0.873005	0.0174825	0.202804	1
ABHD18	4.95504	5.17249	5.47897	4.88372	5.18697	5.16496	5.22827	4.59516	4.28796	4.44886	4.61507	4.22021	4.48286	4.84108	0.873048	0.000582751	0.0830993	1
MCU	2.97438	3.04502	3.06219	3.21559	3.71151	3.09998	3.04583	2.51785	2.58357	2.64095	2.55975	3.03146	2.97727	3.03146	0.873065	0.0034965	0.123989	1
HLA-DPA1	2.83718	2.98572	2.94106	3.01805	3.91171	3.47541	2.50638	2.56421	2.71714	2.68142	2.61315	2.60426	2.81317	2.93079	0.873065	0.0378788	0.273749	1
GPR153	3.02356	3.00079	3.07233	2.73222	2.76737	2.97209	2.90123	2.58593	2.2571	2.30583	2.49358	2.54582	2.65377	3.0306	0.873131	0.0174825	0.202804	1
PARP11	4.18986	4.59119	4.63911	4.11256	4.75128	4.65884	4.66289	4.35118	3.4295	3.74783	4.11225	3.73644	3.96321	4.25651	0.873162	0.00699301	0.147849	1
LINC00294	3.698	3.62346	3.61508	3.51857	4.00325	3.47268	3.24851	2.95266	3	2.6076	2.92123	3.36653	3.63918	3.49901	0.873177	0.0378788	0.273749	1
POLR1B	3.82802	3.20304	3.4853	3.04754	3.49767	3.53396	3.3422	3.25088	2.68193	2.93872	2.88096	3.01221	2.90604	3.23148	0.873191	0.00699301	0.147849	1
SLC25A24	4.05827	4.42443	4.59306	4.23298	4.56815	4.76207	5.052	3.62043	3.94585	4.14876	3.79227	3.75799	4.28435	4.12661	0.873317	0.00699301	0.147849	1
KLHL18	3.75042	3.7667	4.56582	4.5945	4.2675	4.20582	3.89885	3.6348	3.27666	3.92387	3.29245	3.71968	3.7212	3.80238	0.87337	0.0110723	0.172676	1
KCTD20	4.62393	4.42552	4.41496	4.20525	4.15313	4.32325	4.17003	4.027	3.55237	3.57098	3.33006	3.56284	3.98518	4.44971	0.873403	0.0174825	0.202804	1
NUP133	4.34479	4.47203	4.60929	4.55806	4.66001	4.65973	4.49317	4.24528	3.3797	3.7204	3.7258	4.0001	4.06948	4.63139	0.873418	0.0110723	0.172676	1
DMXL1	4.5541	4.60265	4.91903	4.62289	4.56498	4.81684	4.55015	4.16804	3.36464	3.91853	3.98054	4.26722	4.14001	4.66446	0.873518	0.0110723	0.172676	1
PEAK1	1.86729	1.90494	2.10331	1.75306	2.20161	2.19458	2.19717	1.752	1.52997	1.70943	2.11114	1.70786	1.556	2.05687	0.873527	0.0262238	0.237386	1
INTS12	2.76281	2.40837	2.7004	2.50254	2.4386	3.07423	2.74823	2.14375	2.28972	2.46101	2.14761	2.37147	2.27678	2.58855	0.873557	0.0110723	0.172676	1
TMEM170A	5.08159	5.39769	5.58106	5.57396	5.03958	5.18272	5.51493	4.85047	4.11222	4.50798	4.26804	4.99598	4.8307	5.08088	0.87356	0.0011655	0.0877678	1
ZNF689	2.84488	2.82774	3.21905	2.43517	3.31373	3.18031	3.7917	2.78402	2.97344	2.69167	2.18847	2.7664	2.75914	2.71686	0.873564	0.0378788	0.273749	1
SLC66A3	4.76374	5.02176	4.67542	4.55157	4.52678	5.00622	4.42129	4.20528	3.49086	3.85689	3.85757	3.92307	4.64627	4.82185	0.873661	0.0378788	0.273749	1
MIR449A	1.62138	1.99158	1.57059	1.66753	1.74779	1.58868	1.57059	1.66816	1.55533	1.00034	1.45197	1.51868	1.54395	1.53452	0.873688	0.00932401	0.172676	1
CHERP	4.46018	4.34427	4.89837	5.04681	4.45012	4.45396	4.3669	3.81144	3.49207	3.95268	4.15062	4.40405	3.78944	4.3761	0.8737	0.00699301	0.147849	1
FZD6	2.96467	2.80089	3.31094	2.4155	3.48384	2.89308	3.11907	2.75901	2.30534	2.39109	2.56043	2.68415	2.83588	2.80141	0.873704	0.0262238	0.237386	1
QRSL1	4.83248	5.09619	5.09741	4.93341	4.84413	4.85606	4.82668	4.60047	3.95788	4.20697	3.63654	4.4755	4.46179	4.79296	0.87374	0.000582751	0.0830993	1
EZH2	4.63575	4.61019	4.43996	4.4254	5.07625	4.4378	4.54182	3.80983	3.99527	3.68458	3.63154	3.99786	4.15886	4.82782	0.873741	0.0174825	0.202804	1
PCTP	2.86618	3.13587	2.56683	2.97271	3.5554	2.91434	2.60769	2.45581	1.98588	2.60219	2.56888	2.77116	2.76818	2.86618	0.873866	0.0413753	0.296145	1
ENY2	4.46134	4.41464	4.59522	4.19203	4.45863	4.28397	4.48985	3.7991	3.61715	3.81557	3.62565	4.19372	3.52824	4.42002	0.87389	0.00699301	0.147849	1
SPAST	5.50136	5.53527	5.62205	4.78495	5.19181	5.69596	5.65119	4.72812	4.14365	4.81488	4.2319	4.97515	4.89307	5.40591	0.873892	0.0110723	0.172676	1
TOMM5	4.75003	4.84607	4.82035	4.34609	4.6704	5.06865	4.57975	4.02048	4.01588	3.90319	3.88236	4.47468	4.00446	4.61234	0.874009	0.00407925	0.123989	1
DLGAP2	1.09092	1.07147	1.11558	1.06271	1.25022	1.19893	1.26082	1.05843	1.26059	0.994064	1.03331	0.833337	0.936256	0.920557	0.874034	0.0174825	0.202804	1
MTPAP	4.91253	5.15672	5.37812	4.84672	5.50464	5.52224	5.50148	4.87403	4.62237	4.25444	4.29446	4.54556	4.64662	4.95226	0.874188	0.00407925	0.123989	1
SLC25A33	4.18963	4.00343	4.50267	3.97861	4.17619	4.06534	4.60684	3.54878	3.79905	3.48264	3.70175	3.62922	3.53056	4.11657	0.874194	0.00407925	0.123989	1
ERGIC2	5.52308	5.81734	5.89708	5.46681	5.83541	6.11408	6.05984	5.6244	3.98495	4.57876	4.99473	5.13387	5.39959	5.87599	0.874211	0.0174825	0.202804	1
USP16	5.78099	5.71658	6.23407	6.26678	6.11278	5.74924	6.12135	5.34282	4.82476	5.04091	4.99654	5.2877	5.29472	5.92185	0.874409	0.00407925	0.123989	1
PAFAH1B3	3.49607	3.80633	4.13735	3.64139	4.28886	4.11262	4.18615	3.56903	3.35706	3.26183	3.23811	3.86436	3.31159	3.59413	0.874492	0.0110723	0.172676	1
C9orf85	2.71616	2.70075	2.593	2.21583	2.89514	2.71201	2.82203	2.37912	2.06989	2.22251	2.32207	2.286	2.593	2.44131	0.87451	0.0192308	0.221265	1
ZW10	3.42108	3.27356	3.78916	3.27809	3.5206	3.68245	3.21272	3.41327	2.89287	2.58221	2.72338	3.20676	3.08749	3.23891	0.874563	0.00699301	0.147849	1
PRKAB1	4.22864	4.12107	4.40995	3.72207	4.21728	4.34622	4.46736	3.73139	3.01053	3.77609	3.6044	3.7917	4.09015	3.81058	0.874706	0.0110723	0.172676	1
TXNL4A	5.20382	5.07962	5.09446	5.14654	4.99196	5.04268	4.93392	4.51757	4.13992	4.15611	4.58923	4.26669	4.19726	5.18125	0.874765	0.0174825	0.202804	1
AP2S1	4.99979	4.68801	5.10918	5.15399	5.02331	5.09352	4.99808	4.21259	4.0373	4.47566	4.45425	4.50615	4.35996	4.63193	0.874862	0.000582751	0.0830993	1
TEX10	5.31187	5.32066	5.78991	5.58919	5.52705	5.5997	5.38059	4.94085	4.16707	4.86408	4.80071	4.74534	4.9348	5.2476	0.874905	0.000582751	0.0830993	1
LYSMD3	5.34163	5.37535	5.3109	5.18104	5.25147	5.14728	5.46133	4.55848	4.81382	4.60974	4.33543	4.32865	4.61412	5.17212	0.874918	0.0011655	0.0877678	1
H2AZ2	5.49024	5.29564	6.04894	5.48544	5.20735	5.00146	5.38431	4.83136	4.17248	5.07945	4.62666	4.49424	4.59847	5.36895	0.874931	0.00699301	0.147849	1
EIF2S1	4.06466	3.99453	4.07112	3.78564	3.7588	4.42301	4.1906	3.92845	3.10438	3.41064	3.3269	3.66193	3.64176	3.68342	0.875183	0.002331	0.105026	1
ACTR6	4.85473	4.80146	5.22566	4.51745	4.63389	5.33106	5.38234	4.52954	3.69202	4.42677	4.05477	4.42194	4.3652	4.91939	0.875183	0.0110723	0.172676	1
RDH10	3.41322	2.94227	3.25168	3.0892	3.13181	3.21411	3.06559	2.66155	2.66714	2.80031	2.7249	2.66115	2.75665	3.07749	0.875215	0.002331	0.105026	1
GTSF1	1.66676	1.92474	1.84248	1.74547	2.11456	1.94492	1.83157	1.67337	1.58356	1.34391	1.52502	1.72552	1.81569	1.77375	0.875316	0.0174825	0.202804	1
OSCAR	1.83154	1.81225	1.96135	2.37815	1.92181	1.84807	1.871	1.63107	1.72009	1.83154	1.54753	1.61233	1.96935	1.61375	0.875331	0.0291375	0.260725	1
VAV3	4.28118	3.70865	3.98665	4.056	3.74143	3.91367	3.60941	2.96844	3.33188	3.40766	3.37234	3.76913	3.23613	3.80884	0.87535	0.0174825	0.202804	1
PYCR1	3.13601	3.14963	3.41387	3.23156	3.25446	2.79146	3.10896	3.08719	2.71166	2.82438	2.60826	3.01225	2.42109	2.6682	0.875354	0.00407925	0.123989	1
ENTPD7	3.20476	3.28281	3.47879	3.16789	3.70394	3.14873	3.27284	2.67154	2.67794	2.62198	2.86887	3.32672	3.01971	3.17502	0.875408	0.0262238	0.237386	1
CEP20	5.50463	5.52855	6.16328	5.15796	5.68871	6.01892	6.11052	5.23859	4.63589	5.37726	5.28104	4.90899	4.49561	5.23025	0.875415	0.00699301	0.147849	1
MIR3926-1	2.02299	1.78799	2.10845	1.84687	2.01364	1.88485	1.90343	1.71492	1.68501	1.56877	1.69512	2.03327	1.55804	1.62276	0.875419	0.0174825	0.202804	1
ZNF791	5.09797	5.38091	6.5356	6.15544	5.92862	5.54214	5.85899	4.66333	5.6892	5.32354	4.77244	4.89135	4.89684	5.21857	0.875446	0.0110723	0.172676	1
DENR	5.11147	5.05983	5.44844	4.97412	5.01001	5.32715	5.50661	4.55569	4.27115	4.63588	4.61228	4.73556	4.35911	4.72973	0.875452	0.000582751	0.0830993	1
HEXA	5.37167	5.38031	5.53157	5.12763	5.78211	5.50599	5.65784	5.25376	3.78143	4.87423	4.42818	5.09907	4.93819	5.20673	0.875498	0.002331	0.105026	1
FBXO32	6.45395	6.0629	6.10777	5.73158	5.52415	6.21152	5.51662	5.04314	4.77559	5.251	5.49399	4.79396	5.31427	5.75911	0.875568	0.00407925	0.123989	1
MSANTD4	2.96173	3.2485	2.91391	3.06363	2.91812	3.502	3.15626	3.00008	2.59931	2.49771	2.76837	2.61755	2.91472	2.65888	0.875596	0.00699301	0.147849	1
PSMD14	4.31256	3.93509	4.26718	4.24385	4.45189	4.31395	4.67769	3.91198	3.37949	3.37444	3.85008	3.79922	3.78268	4.34906	0.875663	0.0110723	0.172676	1
NUDT12	1.34999	1.3298	1.18004	1.31534	1.45527	1.57749	1.3298	1.32413	1.13065	1.29785	1.14138	1.22336	1.00501	1.22982	0.8757	0.00990676	0.172676	1
CTBS	5.73113	5.40072	6.00422	5.64468	6.06958	5.78745	5.71291	4.9563	4.8373	4.9256	5.09162	5.10875	4.93883	5.47719	0.875712	0.0011655	0.0877678	1
SAMD8	4.25994	3.94774	4.77887	4.71002	4.16281	4.159	4.2996	3.69864	3.92899	3.69511	3.69035	3.89515	3.56932	4.07392	0.875767	0.0011655	0.0877678	1
HLA-DMA	3.8361	3.84171	4.03214	3.49501	5.05007	3.76201	3.75008	3.55976	3.29673	3.30485	3.23375	3.34489	3.88593	3.69239	0.875795	0.0262238	0.237386	1
TRIM24	4.70675	4.81809	5.20387	4.7957	5.16016	5.12478	5.079	4.52464	3.94284	4.46431	4.24905	4.548	4.49317	4.33323	0.8758	0.000582751	0.0830993	1
GINM1	5.36033	4.96104	5.64241	5.90255	5.61829	5.0237	5.20611	4.65919	4.40055	4.74482	4.61667	4.59977	4.6556	5.35407	0.87581	0.00407925	0.123989	1
TULP4	5.54571	5.50852	5.80168	6.316	5.71557	6.09036	5.75714	5.34495	4.63832	4.65327	5.12691	4.86622	5.19961	5.84775	0.875832	0.0110723	0.172676	1
RRM1	4.6622	4.68066	4.69293	4.31914	5.06606	4.75445	4.8312	4.22659	3.88936	3.83998	3.61479	4.21928	4.43702	4.68176	0.875847	0.00699301	0.147849	1
ZNF383	5.23883	4.91774	5.20271	5.02949	5.13387	4.99278	4.89099	4.52034	3.39197	4.183	4.46681	4.91774	4.79967	4.73219	0.875879	0.00174825	0.105026	1
SCP2	5.34891	5.15082	5.88352	5.51386	5.53739	5.92154	5.50715	4.63346	4.629	4.76121	4.79339	4.96327	5.00525	5.25407	0.875884	0.0011655	0.0877678	1
DHX29	4.2992	4.1761	4.72113	3.98405	4.33632	4.79011	4.71204	4.00894	3.78501	3.65727	3.6349	3.64133	4.04729	4.39511	0.875912	0.0174825	0.202804	1
POMP	5.52156	5.77249	6.16045	5.67466	5.94308	5.80125	5.97958	5.09801	5.3584	5.00922	4.90516	5.01398	4.83531	5.56424	0.875928	0.0011655	0.0877678	1
MIR363	0.937575	0.980478	1.06451	1.24471	0.917119	0.953425	0.91032	1.05402	0.93183	0.783561	0.804494	0.885762	0.841129	0.838438	0.876015	0.0262238	0.237386	1
LOC105372990	4.14442	4.46951	5.21133	4.57295	5.57177	5.01512	4.88731	3.98968	3.79862	4.29418	4.73531	3.96259	4.7085	4.18525	0.876056	0.0378788	0.273749	1
LOC105372990	4.14442	4.46951	5.21133	4.57295	5.57177	5.01512	4.88731	3.98968	3.79862	4.29418	4.73531	3.96259	4.7085	4.18525	0.876056	0.0378788	0.273749	1
SFR1	3.64139	3.746	3.8682	3.44271	3.92188	4.46472	4.13616	3.39552	3.28949	3.30976	3.22655	3.63469	3.48848	3.50468	0.87613	0.00407925	0.123989	1
COA8	2.43992	2.70781	2.80359	2.34236	2.41978	2.71836	2.79204	2.20239	2.23403	2.31902	2.19063	2.20919	2.30344	2.50844	0.876167	0.00407925	0.123989	1
PARL	4.96047	4.70135	4.80548	5.02386	4.64426	4.86116	5.0818	4.26409	3.59291	4.26156	4.25085	4.61643	4.09007	4.78272	0.876175	0.002331	0.105026	1
GOLGA5	5.34585	5.67632	5.67644	5.26973	5.53326	6.02627	5.71253	5.0507	4.06634	4.55743	4.60661	5.30192	5.34125	5.45803	0.876196	0.00699301	0.147849	1
TAPT1	4.44116	4.28035	4.79044	4.68959	4.48011	4.50643	4.65772	3.89293	3.88264	3.87583	3.83873	4.11534	3.87369	4.42515	0.876232	0.0011655	0.0877678	1
DCUN1D1	5.82405	6.04744	6.25273	5.87404	5.70603	6.04309	5.83006	5.22724	4.91617	4.51432	5.08735	5.29122	5.41569	5.98109	0.876271	0.00699301	0.147849	1
UTP6	4.86494	5.09752	5.57626	4.92693	5.0536	5.47534	5.35876	5.12974	3.59413	4.41564	4.33238	4.39952	4.89302	5.09223	0.876306	0.0378788	0.273749	1
PSMA6	4.43936	4.4383	4.81426	4.2749	4.33731	4.43384	4.59222	3.99205	3.578	3.76659	3.68813	3.8469	4.1327	4.4506	0.87631	0.0110723	0.172676	1
TIGAR	4.04578	3.9168	3.94471	3.99843	4.23419	4.22741	4.3203	3.48467	3.75984	3.58118	3.31976	3.50619	3.75683	3.731	0.876318	0.000582751	0.0830993	1
FAM169A	4.38575	3.83065	4.38764	4.38748	4.04704	4.06446	4.28296	3.65484	3.70507	3.62558	3.60255	3.39758	3.70565	4.06116	0.876351	0.002331	0.105026	1
DDX31	3.45102	3.45813	3.36797	4.06852	3.68263	3.67108	3.45102	3.06726	2.97841	3.18216	3.03894	2.92593	3.299	3.55052	0.876418	0.00641026	0.147849	1
PRKAR2A	5.42933	5.08802	5.55241	5.73094	5.37632	5.37966	5.38307	4.71845	4.64052	4.52867	4.67668	4.95599	4.64426	5.08933	0.876493	0.0011655	0.0877678	1
SELENOS	3.60541	3.2648	3.61167	3.7433	3.2648	3.32749	3.58705	2.73647	3.0509	3.25598	2.66065	3.2323	3.05609	3.40048	0.876594	0.0034965	0.123989	1
DNAJC21	4.99357	5.00588	5.50013	5.42792	5.36206	5.3252	5.44351	4.44832	4.47978	4.48043	4.6444	4.59644	4.98438	4.85237	0.876623	0.000582751	0.0830993	1
ATAD3A	3.46096	3.43923	3.7302	4.02302	3.57608	3.53594	3.43972	2.84998	3.43923	3.43923	3.25219	3.17273	2.78468	3.15779	0.876639	0.00174825	0.105026	1
KCTD18	4.32488	4.60941	4.97126	4.49278	4.77984	4.68177	4.70177	4.01969	4.17269	3.91396	4.0225	4.03453	4.03986	4.34239	0.876662	0.0011655	0.0877678	1
LIG3	3.75046	3.82714	3.28421	3.53209	3.66674	3.67299	3.35302	3.27267	2.36817	2.99792	3.08097	3.20266	3.68834	3.38286	0.876705	0.0262238	0.237386	1
PARD6B	3.02828	2.9952	3.5465	3.46418	3.0675	3.12089	3.17792	2.91946	2.61383	2.66731	2.86559	2.96985	2.81818	2.78487	0.876726	0.000582751	0.0830993	1
BLM	2.8447	2.89082	3.26994	2.77857	3.31408	3.25479	3.29233	2.78949	2.19353	2.48864	2.83612	2.57932	2.94871	3.14123	0.876731	0.0378788	0.273749	1
GTF2H1	4.42981	4.37877	4.89103	4.31309	4.92026	4.77737	4.63779	4.39539	3.37605	4.13122	3.87023	4.02111	4.29279	4.27583	0.876794	0.002331	0.105026	1
SLC38A5	3.26355	3.2879	3.26367	3.50257	3.73039	3.70075	3.63525	2.89926	2.95045	2.8255	3.09893	3.20377	3.23346	3.1691	0.876821	0.000582751	0.0830993	1
BCL2A1	4.95175	5.39924	5.23387	4.78512	5.13532	5.2922	4.95654	4.34158	4.46232	4.70093	4.46424	4.02938	4.4185	4.93364	0.87684	0.0011655	0.0877678	1
LINC02533	1.83479	2.20594	2.0476	2.26573	2.15038	1.94811	2.20022	1.59179	1.9227	1.89221	1.83942	2.08355	1.81595	1.70278	0.876859	0.0174825	0.202804	1
CHCHD7	2.97012	3.14861	2.9758	2.65934	2.70086	3.34409	3.2722	2.6839	2.29094	2.58384	2.47348	2.52199	2.59335	3.33099	0.876963	0.0262238	0.237386	1
PPM1D	4.63034	4.45705	5.27791	5.41131	5.02177	5.04971	5.10635	4.2501	4.29156	4.33305	4.273	4.44556	4.4146	4.64651	0.876981	0.002331	0.105026	1
HLA-DRB3	5.41905	5.55164	5.49577	5.84713	7.01518	5.61387	5.14483	4.99911	5.56498	4.59232	4.58722	4.6432	5.39159	5.3791	0.87702	0.0174825	0.202804	1
PRR21	1.27986	1.38918	1.50191	1.69546	1.8093	1.417	1.3766	1.33768	1.34357	1.32563	1.15074	1.36037	1.33354	1.33035	0.877029	0.0174825	0.202804	1
MTRF1L	3.52278	3.67521	3.83995	3.48325	4.44252	3.66428	4.01159	2.79984	2.85673	3.48038	3.41137	3.49866	3.61693	3.7054	0.877241	0.0262238	0.237386	1
MTRF1L	4.30542	4.18221	4.45349	4.05836	5.14685	4.3227	4.59411	3.32101	3.53562	3.76553	3.95928	4.12264	4.07841	4.46738	0.877241	0.0262238	0.237386	1
SENP5	5.40013	5.45721	5.59815	5.79755	5.45146	5.30255	5.12577	4.8988	4.50061	4.4722	4.78415	4.71923	4.76634	5.31089	0.877255	0.002331	0.105026	1
MYO1D	3.86929	3.47013	3.96996	3.74687	3.75928	3.68363	3.67324	3.0615	3.34414	2.94807	3.24019	3.64197	3.52698	3.19779	0.877285	0.002331	0.105026	1
G2E3	4.34717	4.20509	4.6073	4.27419	4.60452	4.33488	4.45841	3.75276	2.95276	3.74926	3.6773	4.14747	4.00821	4.76087	0.877303	0.0262238	0.237386	1
STX11	4.09878	3.70588	4.35074	4.39556	5.04322	4.01968	4.19842	3.11797	4.31983	3.89752	3.44411	3.64702	3.63631	4.09214	0.87732	0.0262238	0.237386	1
ZNF770	5.33764	5.49982	5.6925	5.21033	5.09162	5.23019	5.40964	4.60225	3.83628	4.74995	4.72225	4.9953	4.7389	5.23046	0.877339	0.00407925	0.123989	1
DLAT	4.37747	4.57897	4.82342	4.22415	4.51842	4.83074	4.82314	4.39997	3.3904	3.54399	3.90595	4.37934	4.16783	4.443	0.877369	0.0174825	0.202804	1
CXorf38	3.88621	3.91122	3.9363	3.74459	3.08487	4.02151	3.70557	3.11459	2.79323	3.16024	3.16057	3.54747	3.59589	3.69592	0.877431	0.0174825	0.202804	1
ERH	4.55353	4.70263	5.02289	4.36633	4.61104	4.87047	4.87216	4.0045	4.07404	4.37238	4.2299	3.62274	4.10092	4.55011	0.877437	0.002331	0.105026	1
RPS15A	3.73436	3.98714	4.78761	3.38334	3.75611	4.35577	4.82216	3.93044	3.72613	3.62969	3.31803	3.58275	3.40723	3.70078	0.877494	0.0378788	0.273749	1
SASS6	3.89774	3.79765	4.04315	3.44199	4.02402	3.81668	4.19867	3.39774	3.04985	3.24689	3.32323	3.53842	3.47792	3.85195	0.87752	0.0110723	0.172676	1
ABHD4	3.25377	3.73987	3.41954	3.02122	3.85391	3.56333	3.40913	2.91138	2.62371	3.03345	3.00001	3.56237	2.99999	3.16142	0.877644	0.0174825	0.202804	1
DDX52	5.63529	5.45062	5.74557	5.46035	5.90432	5.56513	5.60756	5.15923	4.49201	4.69462	4.79656	4.88774	5.12303	5.40013	0.877682	0.000582751	0.0830993	1
MIDEAS	3.41027	3.86821	3.83926	3.71404	4.06581	3.52852	3.69275	3.24158	3.07233	3.18129	2.93109	3.17318	3.62735	3.6985	0.87773	0.0110723	0.172676	1
LIMS2	2.14476	1.95224	1.9575	2.04134	2.36226	2.22873	1.89431	1.68167	1.724	1.88772	1.72119	2.13512	1.95907	1.68996	0.877759	0.0262238	0.237386	1
LIN7C	6.40902	6.42286	6.09153	6.04931	5.78245	5.89589	6.13845	5.63382	4.69152	5.00695	5.23685	5.54731	5.41313	6.02953	0.877764	0.002331	0.105026	1
RTN4IP1	2.83636	2.83604	3.0842	3.15516	3.35007	3.41745	2.90482	2.79518	2.39771	2.35917	2.69382	2.8965	2.77178	3.03218	0.877792	0.0110723	0.172676	1
AP4B1-AS1	1.51781	1.45829	1.60733	1.94362	1.50496	1.65173	1.75853	1.32494	1.52093	1.48646	1.37113	1.26647	1.62443	1.44969	0.877802	0.0378788	0.273749	1
DCLRE1A	2.21778	2.16603	2.30099	2.23562	2.37353	2.68114	2.18071	1.80181	1.94929	1.95508	2.32217	1.82137	2.15525	2.17669	0.877806	0.0174825	0.202804	1
INTS7	4.02907	3.7753	4.12484	3.43282	4.05248	4.11794	3.78024	3.6381	2.82566	3.01084	3.19427	3.55231	3.64075	4.11407	0.877834	0.0378788	0.273749	1
IFI27L2	3.2373	2.91553	3.15622	3.24884	2.92156	3.17349	3.19263	2.3399	2.92248	3.05755	2.69432	2.80178	2.58957	2.77223	0.877882	0.00699301	0.147849	1
CCDC138	2.26101	2.13216	2.52145	2.03116	2.19167	2.05986	2.31793	2.21388	1.81768	1.77956	1.92496	1.86242	1.88845	2.1336	0.877883	0.0262238	0.237386	1
ILKAP	4.39151	4.55067	4.54585	5.07271	4.67721	3.97902	4.26877	3.55149	3.50916	4.16796	4.16738	3.71385	4.11383	4.41888	0.877939	0.0174825	0.202804	1
HSBP1	4.44132	4.60375	4.49224	4.60981	4.85455	4.90631	4.39854	3.87463	3.85131	4.13494	3.84836	4.20119	4.05531	4.39797	0.877956	0.000582751	0.0830993	1
SIRT1	5.69803	5.7046	6.59871	6.29724	6.26049	5.85095	6.41519	5.25915	5.27354	5.45094	5.2594	5.19912	5.45468	5.70732	0.878084	0.002331	0.105026	1
DHX32	4.04444	3.80144	3.47385	2.4181	3.7398	3.69236	3.8028	3.04967	2.54358	3.53643	3.01656	3.47385	3.336	2.9738	0.878152	0.041958	0.299157	1
MMD	5.0191	4.55735	5.25838	3.47921	4.67098	4.41396	4.74662	3.80329	3.47447	3.86823	4.33306	4.31347	4.3126	4.12512	0.878199	0.0174825	0.202804	1
SLF2	4.80178	4.87905	4.8776	4.58074	4.97782	5.17662	4.84046	4.53038	3.49297	4.02846	4.29723	4.09068	4.81513	4.72334	0.878248	0.00407925	0.123989	1
ATP6V1C1	5.31859	5.15196	5.11536	4.77782	5.18172	5.42222	5.22549	4.21198	3.90135	4.26143	4.49493	4.70132	4.73086	5.48473	0.878249	0.0262238	0.237386	1
YAE1	3.22545	2.97822	2.87294	3.0641	2.51573	3.18787	2.73406	2.61515	2.18133	2.32583	2.41986	2.8552	2.78933	2.88793	0.878331	0.0378788	0.273749	1
H3C6	2.45606	2.5308	2.46723	2.81231	2.36439	2.76214	2.72531	1.92632	2.17945	2.36491	2.13967	2.6301	2.25489	2.41855	0.878335	0.0174825	0.202804	1
MMADHC	5.74074	5.69473	6.21974	5.78996	6.0982	5.89231	6.12119	5.33494	5.20806	5.13269	4.92828	5.13955	5.12264	5.63731	0.878398	0.000582751	0.0830993	1
LRRC58	5.0071	4.99857	5.21245	4.91261	5.17523	5.06752	4.50596	4.6827	3.57129	4.40412	4.31303	4.3509	4.69851	4.61858	0.87843	0.00407925	0.123989	1
ZNF184	5.0758	4.97728	5.0839	5.27469	4.37967	4.65266	5.15	4.33407	3.56302	4.43292	4.11913	4.72954	4.27547	4.93661	0.878499	0.0110723	0.172676	1
TCAIM	3.76378	3.43368	4.11676	3.27571	3.93419	4.40126	4.1002	3.52499	3.20215	3.19083	3.29727	3.36324	3.54097	3.62259	0.878502	0.0378788	0.273749	1
KU-MEL-3	1.41732	1.47582	1.33493	1.8937	1.50693	1.67374	1.38374	1.22792	1.32243	1.66297	1.25833	1.31519	1.20527	1.39644	0.878569	0.0262238	0.237386	1
FCF1	4.61415	4.52321	4.72463	4.38974	4.10028	4.83351	4.62063	4.17905	3.46593	3.57935	4.30914	4.02063	3.81512	4.57519	0.878585	0.0110723	0.172676	1
MRPS28	3.41921	3.53402	3.46091	2.83013	3.25691	3.26453	3.45322	2.93215	2.56833	2.71455	2.93205	3.21498	2.99099	3.04748	0.878617	0.0110723	0.172676	1
LOC105370878	1.09798	0.993599	1.23921	1.34811	1.15244	1.16628	1.16912	1.00598	1.11443	1.05099	0.935302	0.970338	1.08716	1.01181	0.878687	0.0174825	0.202804	1
SOCS5	4.09344	3.88985	4.36121	4.3092	3.66085	4.12376	4.10797	4.06703	3.43734	3.25717	3.51477	3.5822	3.67055	3.55517	0.878721	0.00407925	0.123989	1
ZNF407-AS1	3.29575	3.08377	2.98339	2.70577	3.19367	3.68727	3.41173	3.0135	2.26859	2.56299	2.7696	3.00578	2.96522	3.06397	0.878732	0.0378788	0.273749	1
ACSL4	5.06445	4.82545	4.75129	4.84233	5.06242	4.90464	4.88147	4.20744	4.08774	4.08575	4.34867	4.30501	4.1612	4.9733	0.878744	0.0110723	0.172676	1
EDEM3	5.09847	5.04311	5.21208	5.06889	5.22155	5.33205	5.11708	4.804	3.69913	4.33256	4.52834	4.51069	4.51775	5.3248	0.87876	0.0174825	0.202804	1
ALG6	4.00586	3.90609	4.16651	3.89834	4.31583	4.23303	3.88983	3.80416	3.03914	3.22909	3.34587	3.66483	3.53958	4.34845	0.878785	0.0262238	0.237386	1
DNAJC1	4.73641	4.59559	4.99993	5.19463	4.70969	4.769	4.79886	4.27718	3.85129	3.54303	4.42309	4.45277	4.5086	4.65207	0.878829	0.0011655	0.0877678	1
TDRD7	3.77612	3.74321	3.98787	4.17274	3.85471	4.22586	4.17328	3.35977	3.27649	3.33476	3.15282	3.56072	3.85704	4.00849	0.878868	0.0262238	0.237386	1
GMFB	4.1807	3.91773	4.26557	3.93162	3.99241	3.73673	4.33629	3.53246	3.33704	3.46963	3.33776	3.71179	3.26714	4.27142	0.878924	0.0174825	0.202804	1
TTLL1	3.52695	3.76605	3.54669	3.75229	3.64408	4.41165	3.7025	3.2687	3.4134	3.26455	2.84058	3.43777	3.60793	3.32744	0.878945	0.002331	0.105026	1
DCUN1D4	3.58011	3.81177	4.1375	3.8732	3.64845	3.92066	3.95467	3.2824	2.88306	3.03629	3.3996	3.58987	3.53928	3.93653	0.878953	0.0174825	0.202804	1
SLC25A15	2.05031	2.18707	2.39047	1.86518	2.29947	2.01103	2.33915	2.00209	1.82236	1.69327	2.06254	1.85193	1.96143	1.91635	0.87897	0.0174825	0.202804	1
RRP15	4.23145	4.56882	4.79281	4.20573	4.40333	4.59357	4.61318	4.3016	3.63709	3.98131	4.06339	3.71088	3.90818	4.00697	0.879032	0.002331	0.105026	1
RBM18	4.79527	4.53285	4.96908	5.33352	4.82455	4.8289	4.79653	4.19244	4.34576	4.3628	3.81475	4.03328	4.38406	4.82685	0.879088	0.00699301	0.147849	1
SETMAR	3.23481	3.4544	3.29481	3.14116	3.57102	3.37546	3.60404	2.67054	3.05824	3.1042	2.89709	2.96753	3.15621	2.96034	0.879136	0.0011655	0.0877678	1
SDHAF1	3.45256	3.39417	3.57729	3.28683	4.14301	3.87114	3.63018	3.42548	2.86345	3.19854	2.78736	3.71041	3.39178	2.91529	0.879202	0.0378788	0.273749	1
LYAR	4.73969	4.80623	5.08021	5.16635	4.98551	5.4832	5.13813	4.42597	3.87901	4.15182	4.12901	4.51624	4.93903	5.08226	0.879207	0.0174825	0.202804	1
PLEKHF2	4.69093	4.65067	5.34295	5.25926	4.74473	5.12291	5.3172	4.10698	4.21619	4.40214	4.40325	4.3402	4.46547	4.95131	0.879213	0.00407925	0.123989	1
TRNT1	4.49161	4.64264	4.35022	4.38157	4.3251	4.57138	4.47484	3.9347	3.38568	3.6607	4.00408	3.85151	4.30344	4.32605	0.879273	0.0011655	0.0877678	1
AMMECR1L	4.90531	4.97763	5.22707	5.148	5.54485	5.14107	5.47687	4.68285	4.46426	4.24969	4.29313	4.54005	4.88196	4.91209	0.879278	0.0011655	0.0877678	1
MAP9	2.90449	3.01123	3.50163	3.04181	2.5781	3.00348	3.1233	2.37202	2.74203	2.4253	2.83937	2.73492	2.64305	2.85322	0.879317	0.0110723	0.172676	1
ASNSD1	4.93407	4.76143	5.55191	4.91724	5.281	5.19057	5.25193	4.83139	4.29034	4.31575	4.28682	4.74186	4.2744	4.81842	0.87937	0.002331	0.105026	1
ZNF449	3.10908	2.90088	2.94217	2.96783	3.06446	3.27342	3.53075	2.90023	2.48624	2.62203	2.4852	2.94686	2.75406	2.96783	0.879472	0.00815851	0.169483	1
TIMM44	4.15705	4.01091	4.28007	4.36439	4.47561	4.19789	4.38239	3.99192	3.66715	3.37833	3.46113	3.75045	3.98308	4.03764	0.879518	0.0011655	0.0877678	1
CHRNG	1.98553	2.26727	1.82109	2.07628	1.67159	1.99168	2.34663	1.65022	1.98553	1.64043	1.52403	1.98553	1.77914	1.88923	0.879523	0.0367133	0.273749	1
CPSF2	5.09112	5.22551	5.59112	5.03672	5.38772	5.80594	5.42173	5.02437	4.18767	4.31815	4.56996	4.74539	4.74504	5.44528	0.879552	0.0110723	0.172676	1
SEC24A	6.14366	6.05054	6.39595	6.11188	6.45879	5.97303	6.13381	5.51817	4.53507	5.24991	5.4009	5.60899	5.78758	5.95789	0.879606	0.000582751	0.0830993	1
AP5B1	3.77384	3.88082	4.13262	4.15447	3.63546	3.85532	4.07662	3.37699	3.00857	3.25163	3.71499	3.63539	3.68536	3.52658	0.879689	0.002331	0.105026	1
DPY19L4	4.47282	4.77348	4.81243	4.1583	4.20243	4.93101	4.51795	4.25374	3.36926	3.77275	3.91694	4.13703	3.98389	4.60076	0.879691	0.0174825	0.202804	1
LOC105376387	1.83376	1.47528	1.76798	1.62327	1.61641	1.73388	1.55286	1.16686	1.39043	1.56344	1.67669	1.45943	1.55893	1.3919	0.879712	0.0378788	0.273749	1
MCM6	5.5899	5.06189	5.27686	5.58381	5.41179	4.90031	5.33946	4.44988	4.67668	4.44037	4.55497	4.79154	4.6548	5.13208	0.879892	0.002331	0.105026	1
EID3	3.65671	3.43896	3.96454	3.57512	3.4785	4.07989	4.02084	3.40466	3.09347	3.41021	2.81033	3.37039	3.40016	3.57797	0.879938	0.00407925	0.123989	1
TRAPPC8	6.18202	6.13148	6.32217	5.73975	6.11766	6.3411	6.17669	5.55786	4.50409	5.12823	4.91691	5.62132	5.76943	6.35279	0.880025	0.0378788	0.273749	1
FAM162A	3.77499	3.4845	4.16771	3.29956	3.74462	3.41567	3.80217	3.13328	2.94906	2.89287	3.16479	3.25589	3.48497	3.72995	0.880167	0.0174825	0.202804	1
COX5A	6.25065	6.42584	6.49259	6.34337	6.85402	6.57743	6.54571	5.89348	5.59729	5.46476	6.06212	5.68268	5.56376	5.77463	0.880173	0.000582751	0.0830993	1
RAB33B	4.37965	4.35256	4.59588	4.19164	4.60902	4.09581	4.74053	4.10042	4.19164	3.7588	3.02231	3.88937	4.10234	4.19164	0.880234	0.0104895	0.172676	1
CEP70	3.74987	3.7693	4.38777	3.58189	3.87124	4.07282	3.88619	3.38204	3.2226	3.31899	3.41121	3.35917	3.85966	3.49397	0.880251	0.00407925	0.123989	1
NAGPA	4.67503	4.52378	4.52564	4.42675	4.7429	4.85223	5.178	4.2083	3.92444	3.64869	4.36227	4.28456	4.18058	4.3732	0.880262	0.000582751	0.0830993	1
MTHFD2	4.22629	4.20113	4.39704	4.37632	4.55165	3.97609	4.16911	3.42544	3.88757	3.56815	3.92044	3.61729	3.85304	4.04726	0.88031	0.0011655	0.0877678	1
ECI2-DT	1.93996	2.05425	1.97707	1.9489	2.74445	2.29354	1.93996	2.01675	1.92139	1.75864	1.88119	1.95799	1.79965	1.77999	0.880352	0.02331	0.237386	1
GEMIN4	4.09244	4.05326	4.4227	3.71718	4.12098	4.66916	4.5195	4.2826	3.34147	3.57208	3.46269	3.97442	3.85811	3.56413	0.880396	0.0174825	0.202804	1
PSMA2	4.65068	4.9364	5.02308	4.1542	5.13718	5.05817	4.89081	4.10883	3.97211	4.35904	4.28309	4.04697	4.25914	4.77356	0.880422	0.0110723	0.172676	1
CACYBP	3.62018	3.92138	4.20379	3.74867	3.74867	3.86612	4.04591	3.52601	3.43472	3.04115	3.22489	3.6551	3.59942	3.42664	0.880434	0.0011655	0.0877678	1
PIGA	5.22586	5.04591	5.90786	5.4262	5.25635	5.02825	5.5986	4.71669	5.10364	4.79081	4.35494	4.62772	4.33047	5.08274	0.880444	0.00699301	0.147849	1
BCAP29	2.126	2.36991	2.56583	2.63062	2.23752	2.60385	2.40682	2.02192	1.99299	2.15521	2.1057	1.88684	2.28396	2.46869	0.88045	0.0262238	0.237386	1
PDE6B	2.35643	2.53637	2.51989	2.57341	2.45692	2.21079	2.55523	2.19332	1.9001	1.86395	2.20657	2.32642	2.32929	2.33303	0.880508	0.00407925	0.123989	1
ICAM1	3.2164	3.37059	3.54816	3.54532	3.61176	2.75723	3.25893	2.89117	2.90168	2.82096	2.87456	3.10904	2.93159	2.99756	0.880651	0.0262238	0.237386	1
DNAJB9	4.30574	4.15943	4.47341	4.76362	4.39728	4.42733	4.55653	3.66196	3.9875	3.93639	3.82895	3.7315	4.01212	4.21603	0.880679	0.0011655	0.0877678	1
TPTEP2	5.07408	5.26924	5.2156	5.91354	5.01628	4.96886	5.1341	4.69552	3.70324	4.41131	4.46087	5.0391	5.01095	4.90593	0.880716	0.00407925	0.123989	1
TRMT6	5.22098	5.04723	5.39684	5.21258	5.2637	5.58468	5.52021	4.84267	4.42398	4.79026	4.37976	4.54559	4.88201	4.94093	0.880766	0.000582751	0.0830993	1
MMUT	4.04147	4.10198	4.23457	3.94639	4.13257	4.26264	4.02371	4.03638	2.61466	3.3616	3.55978	3.87098	3.85757	4.01528	0.880769	0.00407925	0.123989	1
DERL2	5.36499	5.43556	6.16436	5.51	5.4928	5.70056	6.1723	5.1685	5.15301	4.78474	4.72588	4.90077	5.00937	5.34909	0.880795	0.000582751	0.0830993	1
HMGXB3	4.875	4.81311	4.50338	4.9524	4.65774	4.64845	4.92309	4.19563	4.2558	3.90857	4.01462	4.36366	4.11936	4.54016	0.88088	0.0011655	0.0877678	1
LAMTOR3	4.05146	4.08624	4.05793	3.51047	3.99567	3.99628	3.97569	3.57664	3.26153	3.38482	3.27576	3.69411	3.31289	3.87177	0.88089	0.00407925	0.123989	1
DYNLT3	4.17046	4.17783	4.53013	4.0478	4.47007	4.8356	4.39675	3.88558	3.66617	3.86672	3.82947	3.61601	3.73819	4.37936	0.880924	0.00407925	0.123989	1
TTC38	4.39519	4.08095	4.87805	5.48595	4.48884	4.93855	4.17232	3.86397	3.49067	3.95865	4.00914	4.76464	4.37807	4.11201	0.880927	0.0262238	0.237386	1
USP14	6.2111	6.05126	6.13379	6.36767	6.2941	6.16077	6.1537	5.65336	4.95489	5.09209	5.35599	5.52843	5.51007	6.11418	0.880952	0.0011655	0.0877678	1
COA3	3.99776	4.34427	4.6253	3.66037	4.42376	4.47614	4.7971	3.96966	3.82436	3.50274	3.38616	4.32695	3.9427	3.76236	0.880963	0.0174825	0.202804	1
APAF1	4.96758	4.96766	4.93224	4.95647	5.21529	5.02004	5.01002	4.5783	3.66814	4.30896	4.32807	4.39832	4.65279	4.96137	0.880997	0.002331	0.105026	1
MICU2	4.26922	4.30061	4.51035	4.51039	4.13757	4.449	4.41709	3.9091	3.46539	3.70908	3.69734	4.14797	3.73548	4.28915	0.881	0.00407925	0.123989	1
UCK1	3.64061	3.66643	3.42404	3.78115	3.88311	3.93072	3.78681	3.12413	2.86863	3.3693	3.26752	3.34113	3.58446	3.45049	0.881009	0.002331	0.105026	1
LOC101929268	1.7266	2.04778	1.97447	1.88854	1.83175	2.25277	1.83855	1.71377	1.64042	1.74776	1.75116	1.61881	1.65069	1.82437	0.881015	0.00407925	0.123989	1
DCTN2	4.04569	4.01978	4.07561	4.31764	4.26851	4.12418	4.34932	3.80861	3.4982	3.35627	3.47997	3.99097	3.87108	3.72297	0.881077	0.000582751	0.0830993	1
TLCD3B	2.70469	2.83752	3.05791	2.48691	2.91651	2.91635	2.92068	2.51587	2.14834	2.44293	2.3938	2.64815	2.74967	2.58254	0.881088	0.0110723	0.172676	1
RAD17	4.92248	5.07021	5.53533	4.81987	5.04468	5.40925	5.3302	4.95901	4.29848	3.85461	4.38309	4.59823	4.5416	5.2024	0.881141	0.0174825	0.202804	1
HLA-DMB	2.78259	2.90238	2.84893	2.6363	3.92535	3.08938	2.72029	2.66508	2.61157	2.71731	2.73238	2.17772	2.848	2.66921	0.881181	0.0378788	0.273749	1
B3GLCT	3.0097	2.92722	3.4731	2.64492	2.82496	3.22246	2.95018	2.58561	2.48931	2.54328	2.47409	2.86728	2.47138	3.12033	0.88119	0.0262238	0.237386	1
ITPRID2	2.97954	3.05427	3.4255	3.14227	3.36401	3.10258	3.31123	2.72465	2.66072	3.02302	2.69766	2.93234	2.64528	3.03685	0.881191	0.002331	0.105026	1
GUF1	5.35393	5.38084	5.40321	5.22285	4.99846	5.32637	5.30845	5.18681	3.92184	4.38655	4.23303	4.59168	4.76202	5.51706	0.881194	0.0378788	0.273749	1
GFM2	3.89859	4.03571	3.96953	3.83252	4.16303	3.91274	3.92772	4.12935	3.17694	2.84886	3.43486	3.403	3.61773	3.83502	0.88125	0.0262238	0.237386	1
ARIH2OS	2.32518	2.69845	2.48116	2.66124	2.8921	2.81701	2.50606	2.44285	2.33803	2.39953	2.01104	2.59463	2.29794	2.11617	0.881346	0.0174825	0.202804	1
FEM1A	4.05323	4.33617	4.51432	4.73616	4.23516	4.60287	4.99056	3.59882	4.23076	4.16577	3.94361	4.08	3.9962	3.72182	0.881421	0.00407925	0.123989	1
TMEM170B	2.41015	2.16998	2.29945	2.10587	2.03736	2.07961	2.08123	1.66339	1.79898	1.97323	1.87063	2.00897	1.90922	2.15945	0.881465	0.00699301	0.147849	1
SEC22A	4.34802	4.25691	4.29089	4.46434	4.22271	4.42204	4.2203	3.73231	3.49665	3.24178	3.6367	4.17447	3.85818	4.50243	0.881466	0.0262238	0.237386	1
TXNL4B	4.3353	4.49394	4.99794	4.64576	4.73039	4.3906	4.72994	4.18811	3.60436	4.01831	4.04321	4.20907	4.12801	4.30284	0.881513	0.000582751	0.0830993	1
UCHL3	4.72668	4.42327	4.8984	4.27762	4.30441	4.56436	4.57106	4.25388	3.43042	3.97655	3.9648	3.7811	4.0242	4.57304	0.881576	0.0110723	0.172676	1
DBF4	6.95835	6.86636	7.88827	7.21745	7.56861	7.18162	7.69666	6.40301	6.51275	6.6525	6.45134	6.40149	6.273	6.59996	0.881596	0.000582751	0.0830993	1
RAD51	1.54492	1.37216	1.35292	1.64266	1.88663	1.64955	1.35077	1.29623	1.52352	1.30411	1.24662	1.32408	1.26139	1.56513	0.881613	0.0262238	0.237386	1
STAM2	4.72388	4.67235	5.06849	4.41543	5.03983	4.90502	4.79479	4.67037	3.5916	3.98515	4.01741	4.29953	4.15678	4.91962	0.881637	0.0174825	0.202804	1
FRS2	4.84244	4.89561	5.04172	4.62945	4.62379	4.50671	4.73409	3.96394	4.05329	4.18226	4.10676	4.28659	4.16218	4.58627	0.881814	0.0011655	0.0877678	1
CWF19L1	5.33595	4.96163	5.52086	5.54348	5.52506	5.02979	5.55811	4.98351	4.17753	4.59258	4.52552	5.00622	4.82932	4.93164	0.881826	0.002331	0.105026	1
NAA15	4.96092	5.05382	5.31798	4.76556	5.1054	5.14121	5.27691	4.45097	4.15085	4.46345	4.44429	4.41825	4.37375	5.11075	0.881828	0.00699301	0.147849	1
CMC2	5.86762	5.62202	5.86575	6.09458	5.65279	5.58815	5.91885	4.9321	5.3882	5.29243	4.70736	4.71691	4.9514	5.82307	0.881844	0.00407925	0.123989	1
MCCC2	4.04891	3.79371	4.04394	3.21298	4.35825	3.92007	3.98768	3.90239	2.49486	2.84992	3.46418	3.74828	3.7613	3.91207	0.881875	0.0262238	0.237386	1
PER3	2.74646	2.9869	3.41861	2.95135	3.3101	2.99067	3.53153	2.83195	2.66925	2.81494	2.6028	2.66138	2.96528	2.8021	0.882022	0.0110723	0.172676	1
ZNF266	6.78504	6.13483	6.5557	6.39741	6.01506	6.3351	6.38196	5.17759	5.13009	5.11036	5.66005	6.13816	5.55172	6.57484	0.882025	0.0378788	0.273749	1
CGRRF1	3.89874	3.45141	4.08419	3.61745	3.67446	3.60371	4.30966	3.10665	3.09062	3.32685	3.3875	3.50888	3.32819	3.75047	0.882113	0.0110723	0.172676	1
ABL2	3.81672	3.89406	4.29234	3.94905	3.9664	3.95769	3.88253	3.66489	3.3999	3.22285	3.65329	3.44684	3.61743	3.48216	0.882148	0.000582751	0.0830993	1
TDRKH	3.41887	3.62995	3.9293	3.10383	3.42468	3.90551	3.43498	3.41369	2.79216	2.95011	3.02191	3.20477	3.23882	3.29792	0.88217	0.00699301	0.147849	1
PLIN2	3.24746	3.31466	3.23759	3.2703	3.38722	3.1489	3.54607	2.98646	2.99048	2.85439	2.57177	2.97296	3.11352	2.93511	0.882193	0.000582751	0.0830993	1
SNUPN	3.97497	4.41623	4.59322	4.27331	4.32038	4.75275	4.74694	3.86384	3.71948	3.76914	3.74019	4.08289	4.01561	4.2257	0.882201	0.00407925	0.123989	1
WEE1	3.4546	3.51396	3.53196	3.89562	3.67282	3.78981	3.62963	2.96629	3.019	3.06518	2.80485	3.2553	3.41178	3.964	0.882221	0.0262238	0.237386	1
ZSCAN5A	2.01711	1.9263	1.97188	1.89358	1.99428	2.36543	2.40955	1.8218	2.21995	1.64412	1.59465	1.84802	1.8728	1.85981	0.882223	0.0110723	0.172676	1
HAT1	5.08452	5.21542	5.16312	5.04976	5.17991	5.31586	5.2098	4.88707	4.02539	4.35153	4.21009	4.57456	4.7167	5.18769	0.882233	0.00699301	0.147849	1
IPO7	6.18006	6.35043	6.57497	6.26451	6.34672	6.51375	6.30319	5.68603	5.33283	5.44112	5.77508	5.48742	5.58866	5.98281	0.882343	0.000582751	0.0830993	1
MOB1B	2.3811	2.61064	2.60696	2.56736	2.57808	2.67529	2.7259	2.35603	1.99433	2.24559	2.49959	1.93235	2.18553	2.79715	0.882353	0.0378788	0.273749	1
KIN	3.60196	3.48731	3.71472	3.60935	3.8599	3.34444	3.55085	3.4521	2.56137	2.95912	3.22997	3.22303	3.40285	3.38074	0.882418	0.00407925	0.123989	1
FBXL20	5.76666	5.9636	6.19089	5.76666	5.95103	5.8008	5.7306	4.84624	4.68986	5.2136	4.99149	5.31466	5.47129	5.80276	0.882431	0.00641026	0.147849	1
DUSP5	4.39444	4.33766	4.15477	4.93104	4.4407	3.34568	4.62813	2.97615	4.17797	4.01722	3.52574	3.91581	3.82077	4.24494	0.88245	0.0378788	0.273749	1
IFNGR2	3.25447	3.56621	3.35856	3.15268	4.14382	3.53041	3.42233	3.07545	2.70527	3.24054	3.05473	3.21785	3.13941	3.12712	0.882591	0.002331	0.105026	1
IRAK1	3.50943	3.59382	3.371	3.9987	3.4147	3.49228	3.51841	3.06429	2.94838	2.92066	2.86564	3.37731	3.48204	3.31861	0.882667	0.00407925	0.123989	1
ENDOD1	3.38042	3.19172	3.52436	3.06772	2.92806	3.50641	3.45716	3.04578	2.44733	2.75684	2.78429	3.10612	2.91317	3.29717	0.88267	0.0174825	0.202804	1
SNF8	2.56366	2.5599	2.48489	2.79127	2.65581	2.39503	2.52199	2.1213	2.2204	2.22701	2.35911	2.26486	2.4791	2.19234	0.882687	0.0011655	0.0877678	1
INIP	4.83242	5.02144	4.79161	4.62171	5.20736	5.337	5.25155	4.8212	4.01881	3.88826	4.13512	4.58313	4.62504	4.87837	0.882692	0.0174825	0.202804	1
RNFT1	4.82861	4.74465	5.2882	4.40429	5.0323	5.02201	5.29009	4.7181	4.52177	4.04868	4.33359	4.2218	4.11563	4.59175	0.882727	0.00407925	0.123989	1
UGCG	5.40679	5.47804	5.53266	5.30476	5.53027	5.6492	5.64452	4.8413	4.85032	4.50187	4.44197	4.689	5.23536	5.46638	0.882736	0.002331	0.105026	1
GCFC2	4.31744	4.49712	4.76132	4.44453	4.51517	4.3887	4.58829	3.7276	3.6852	3.95759	4.26267	3.93761	3.78994	4.46094	0.882871	0.00407925	0.123989	1
TNFAIP8L1	2.76396	2.69942	2.51674	3.14333	2.69216	3.04633	3.22678	2.59528	2.16761	2.46614	2.35542	2.72798	2.69537	2.72798	0.882872	0.048951	0.31519	1
PPP4R3A	6.04753	5.90754	6.54246	6.6936	6.41118	6.17884	6.46091	5.5663	5.1331	5.58812	5.58381	5.62478	5.66615	5.90063	0.882936	0.000582751	0.0830993	1
PTPN2	5.1846	5.34979	5.7522	5.59749	5.44082	5.58325	5.50992	4.82507	4.45692	4.83458	4.81408	4.95467	4.95929	5.07819	0.88299	0.000582751	0.0830993	1
XKRX	2.82802	3.10057	3.12177	2.87764	2.70169	2.94368	2.55635	2.76943	2.2233	2.83603	2.49893	2.83949	2.29249	2.31557	0.883034	0.0378788	0.273749	1
NR2C1	4.68507	4.84847	4.78655	4.23332	4.47312	4.50763	4.71219	3.88486	3.81254	4.0079	3.83241	3.99983	4.33223	4.60723	0.883108	0.00699301	0.147849	1
AOAH	7.25274	6.71822	6.59739	7.26135	6.42869	6.15609	6.52265	5.58444	6.03253	4.98265	6.31767	5.87227	5.93911	6.7219	0.883108	0.0174825	0.202804	1
EMC1	4.17848	4.36915	4.22384	4.19364	4.53642	4.37746	4.27974	3.70264	3.68155	3.90289	3.96809	3.98124	3.77313	3.6256	0.883165	0.000582751	0.0830993	1
SHISA6	1.78175	2.1258	1.83155	2.18345	2.04772	1.87504	2.0537	1.8241	1.81291	1.87817	1.62126	1.82613	1.66468	1.64837	0.8832	0.0174825	0.202804	1
TYW5	4.88945	4.39051	4.77261	4.72095	4.35785	4.46839	4.44298	3.83254	3.4556	4.22852	4.2333	3.59163	4.35095	4.60798	0.883212	0.00699301	0.147849	1
MAK16	4.65809	4.73053	5.10983	4.5666	4.67949	4.73723	4.7259	4.28177	3.80241	4.16185	4.12576	4.0768	4.31865	4.56219	0.883212	0.000582751	0.0830993	1
SULT1B1	4.78069	4.71652	5.26497	2.72844	4.43047	4.98989	4.55559	4.25544	3.54575	4.15214	4.23264	3.9253	3.573	4.11007	0.883297	0.0262238	0.237386	1
VPS18	4.40256	4.19343	4.69685	4.5139	4.60912	4.39811	5.04203	4.06637	4.17611	3.8594	3.7241	4.5967	3.92713	3.78876	0.883305	0.00699301	0.147849	1
RMI1	2.16505	2.51805	2.40672	2.32686	2.30245	2.81723	2.51002	2.13703	2.06126	1.84976	1.95875	2.05726	2.48408	2.50939	0.883326	0.0378788	0.273749	1
SLC35D1	3.99389	4.21474	4.47287	4.28153	4.10006	4.28463	3.9011	3.88535	3.41228	3.73589	3.72163	3.54965	3.42599	4.1063	0.883355	0.00407925	0.123989	1
BCL6	4.55035	4.52637	4.73594	4.5918	5.06774	4.70579	5.18915	3.73284	4.05864	3.95408	3.96306	4.73742	4.46703	4.56274	0.883378	0.0262238	0.237386	1
IKBKG	2.26085	2.26957	2.17174	2.36974	2.62182	2.5202	2.40202	2.21118	1.84403	2.0055	2.23374	1.93778	2.3171	2.1294	0.883411	0.0110723	0.172676	1
CSPP1	4.71274	4.41735	4.83128	4.34171	4.34654	4.82322	4.92319	4.2946	3.74973	3.91048	3.86733	3.89964	4.38777	4.5112	0.883465	0.0110723	0.172676	1
CH25H	1.93373	1.81997	1.70823	1.72843	1.8564	2.11973	1.76423	1.91503	1.51193	1.52625	1.39698	1.81657	1.60848	1.64869	0.883472	0.0378788	0.273749	1
IFT80	4.25322	4.10046	4.76537	4.22657	3.99786	4.35595	4.34743	3.69513	3.56151	3.51965	3.76209	3.76397	3.79239	4.451	0.883478	0.0174825	0.202804	1
MIB1	5.7046	5.69162	5.69788	6.25983	5.64192	5.68933	5.64192	5.29465	4.37466	4.94223	4.73698	5.25216	5.11936	5.91166	0.883568	0.0151515	0.202804	1
LOC100506023	3.51427	3.77833	3.6435	3.48304	4.39057	3.82768	3.84073	3.50226	3.0601	3.25199	3.10267	3.53937	3.60756	3.33215	0.883602	0.0110723	0.172676	1
HLCS	3.59226	3.58677	3.7842	4.29425	3.87489	4.11117	3.9522	3.66583	3.06709	3.06045	3.22629	3.44538	3.81816	3.74707	0.883605	0.0262238	0.237386	1
HSP90AB3P	3.15675	3.12716	3.27778	3.0171	2.77696	3.21592	3.27869	2.92727	2.83517	2.55071	2.39144	2.82296	3.0444	2.73518	0.883607	0.0110723	0.172676	1
ZNF551	3.60584	3.67862	4.1432	3.67118	3.97506	4.07457	3.90854	3.57632	3.14855	3.44677	3.30648	3.55246	3.3119	3.56595	0.883631	0.000582751	0.0830993	1
ERMARD	5.04432	4.74439	5.25693	4.25336	4.91767	4.86209	4.60484	4.5992	3.77789	4.00756	3.97454	4.20622	4.26104	4.94045	0.883721	0.0262238	0.237386	1
ZNF124	1.95178	1.78159	2.04043	1.70277	1.98836	1.79278	1.79761	1.6667	1.42947	1.45285	1.79017	1.71003	1.69665	1.79171	0.883746	0.0110723	0.172676	1
GALNT7	3.89791	3.64809	3.74846	3.54711	3.79655	3.64083	3.72967	3.45175	2.86644	2.93872	3.12926	3.50241	3.55431	3.54468	0.883844	0.0011655	0.0877678	1
GFPT1	5.72844	5.98032	6.23354	5.99469	5.57739	6.13837	5.82881	5.06718	5.01005	5.27493	5.01905	5.30273	5.40432	5.58634	0.883877	0.0011655	0.0877678	1
NDUFA2	4.46072	4.59644	5.17308	3.97195	4.83923	4.88862	5.05128	4.43321	4.1608	4.15527	3.66648	4.82376	3.97569	3.94062	0.884011	0.0262238	0.237386	1
RASL12	1.84134	2.00155	1.61664	1.71476	1.69999	1.77372	1.85473	1.51732	1.42736	1.44264	1.47508	1.79927	1.69658	1.69451	0.884029	0.0174825	0.202804	1
CYB5R4	3.80551	4.04141	4.27433	4.16269	4.14263	3.65672	3.7772	3.71951	3.36501	3.45202	3.47789	3.33804	3.42955	3.85188	0.884188	0.00699301	0.147849	1
NEDD1	5.82469	5.86073	6.20629	6.26022	6.31377	6.43289	6.17813	5.46256	5.17067	5.1023	5.25444	5.55738	5.67562	5.86546	0.8842	0.002331	0.105026	1
NASP	4.83586	5.0035	5.44947	5.33702	5.45579	4.64045	4.70129	4.48238	4.40031	4.79474	3.98348	4.41937	4.48528	4.75925	0.884297	0.00699301	0.147849	1
NIPSNAP2	3.51828	3.61506	3.71766	3.42049	3.27172	3.32479	3.38333	3.19939	2.93738	2.95199	2.86368	3.16144	2.9743	3.35864	0.884356	0.002331	0.105026	1
EFCAB7	2.20263	2.20337	2.28251	1.94501	2.40033	2.15087	2.4511	2.11303	1.65067	2.04821	1.77644	2.10076	1.95691	2.18165	0.884359	0.0174825	0.202804	1
RCE1	4.6845	4.48533	5.06098	5.2827	5.03909	4.94439	5.29631	4.08488	4.47948	4.47086	4.21069	4.66504	4.45623	4.40448	0.884413	0.0011655	0.0877678	1
CAND1	5.09401	5.13209	5.00639	5.10243	4.96695	5.28684	5.15831	4.57997	4.02904	4.00658	4.5789	4.68215	4.59795	5.14123	0.884432	0.0110723	0.172676	1
BCL7A	2.17641	2.17281	2.42104	2.18595	2.34861	1.91947	2.63597	1.84658	1.94432	2.00278	2.12384	2.08061	2.14516	1.88497	0.884491	0.0110723	0.172676	1
ATXN3	4.70894	4.61108	4.7655	4.50435	4.47479	4.59849	4.63346	4.2139	3.81479	3.72814	3.86243	4.26324	4.18016	4.50342	0.884492	0.0011655	0.0877678	1
CACTIN-AS1	2.76651	2.95396	2.99592	3.31074	3.19663	3.40777	3.11488	2.413	2.85759	2.79882	2.78669	2.71704	3.21664	2.44504	0.884505	0.0378788	0.273749	1
ZNF497	2.59921	2.60508	2.44075	3.16338	2.68135	2.77647	2.82811	2.29254	2.57538	1.88462	2.41194	2.58689	2.69791	2.43997	0.884516	0.0174825	0.202804	1
DEGS1	5.44274	5.57651	5.4639	5.20038	5.55564	5.55714	5.73906	4.75201	4.72364	4.76504	4.72907	4.75647	5.03862	5.32032	0.884517	0.0011655	0.0877678	1
JAM3	2.66079	2.27622	2.94845	2.83066	2.89863	2.4562	2.68231	2.11115	2.5394	2.57382	2.53406	2.37479	2.36906	2.0858	0.884544	0.0378788	0.273749	1
RSPH6A	2.03626	1.60289	1.91015	2.31616	1.92497	1.93239	2.09	1.58063	1.59371	1.52324	1.91015	1.91015	1.96783	1.73325	0.884611	0.037296	0.273749	1
HERC5	4.01599	4.14282	3.7384	3.77143	3.70952	4.03822	3.94846	3.38453	2.77501	3.38502	3.73249	3.35973	3.46349	4.10771	0.884638	0.0262238	0.237386	1
MBTD1	5.18032	5.18609	5.54208	5.65772	5.38277	4.91009	5.10345	4.83207	4.606	4.32561	4.60479	4.64386	4.49441	5.19204	0.884647	0.00699301	0.147849	1
NDUFS1	5.21578	5.15163	5.37274	5.38595	5.25329	5.54035	5.54134	4.83764	3.91955	4.5626	4.67979	5.02642	4.85065	5.26351	0.884655	0.00407925	0.123989	1
UBAC1	2.57633	2.83443	2.83456	2.99815	2.51453	2.64505	3.00367	2.4734	1.97754	2.44308	2.49787	2.40537	2.7123	2.65938	0.884691	0.0174825	0.202804	1
PTPN12	4.10244	4.18011	4.77768	4.79852	4.03828	4.64062	4.0365	3.85076	3.84406	3.52749	4.03319	4.18011	3.7466	3.86647	0.884692	0.004662	0.140114	1
PALS1	2.86265	2.93224	3.0486	2.81922	2.82506	3.21729	3.22271	2.42825	2.75847	2.64005	2.45169	2.8238	2.44598	2.96686	0.884714	0.0110723	0.172676	1
VPS29	5.10306	5.18625	4.81029	4.35017	4.91583	5.32215	5.34123	4.77394	3.84433	4.11457	3.85636	4.34062	4.72355	5.33813	0.884739	0.0378788	0.273749	1
HLA-DMA	4.22436	4.14557	4.30124	3.80243	5.45212	4.13088	4.06231	4.00569	3.45377	3.66728	3.55041	3.64529	4.23085	4.09416	0.884741	0.0378788	0.273749	1
RFC5	3.85755	3.73017	4.26562	3.81276	4.0018	4.14165	4.25903	3.79846	3.08026	3.34025	3.15155	3.79846	3.71299	3.95159	0.884746	0.00990676	0.172676	1
LOC105373835	2.82018	3.03723	3.39353	3.42611	3.26497	3.15449	3.31506	2.5922	2.82356	2.88442	3.03201	2.5053	2.91439	3.07923	0.88486	0.0174825	0.202804	1
LINC00477	0.89531	1.05024	1.04795	1.0135	1.23862	1.01716	1.14569	1.06077	0.98689	0.853943	0.885049	0.87297	1.01184	0.884278	0.884897	0.0262238	0.237386	1
FEN1	3.36061	3.03317	3.0584	2.95606	3.35486	3.12663	3.28936	2.53833	3.26885	2.7061	2.63928	3.05837	2.61938	2.79779	0.884982	0.0174825	0.202804	1
UBE2W	3.47675	3.37637	3.66545	3.3204	3.3323	3.62582	3.59329	3.09547	3.01301	2.70426	2.74074	3.16989	3.08347	3.77924	0.885024	0.0262238	0.237386	1
MRPL11	3.49364	3.312	3.38247	2.81666	2.99619	3.5775	3.51899	2.71253	2.9909	2.88062	2.86158	2.92996	3.22103	2.84632	0.885073	0.0262238	0.237386	1
S1PR2	3.65263	3.79846	4.46416	4.4238	3.68264	3.70786	4.88547	3.66113	3.79488	3.52208	3.56493	3.42894	3.62379	3.73068	0.885074	0.0262238	0.237386	1
HEXIM1	4.32913	4.32903	4.76223	5.3625	4.91641	4.66211	4.633	4.05367	3.73543	4.13445	4.10782	4.57928	4.30085	4.2925	0.88512	0.002331	0.105026	1
CCDC82	5.1931	4.63731	4.78933	5.2686	4.47797	4.59655	4.77847	4.56587	2.91269	3.96906	4.5217	4.52019	4.32267	5.0536	0.885139	0.0378788	0.273749	1
UTP20	4.11225	4.23094	4.20982	3.70252	4.10958	4.10793	3.99764	3.73862	2.93907	3.66236	3.57093	3.59681	3.6486	4.04505	0.885171	0.00407925	0.123989	1
RRAGD	2.98349	2.99122	3.49033	3.22203	2.91297	2.74683	3.39359	2.74302	2.48325	2.60104	2.74544	2.89065	2.89065	2.89065	0.885202	0.00407925	0.123989	1
CSNK1G1	5.0187	5.23539	5.27887	5.3268	5.15435	5.14337	5.17597	4.57584	4.28508	4.6461	4.40716	4.62759	4.79298	4.83175	0.885314	0.000582751	0.0830993	1
LNCPOIR	1.24512	1.11697	1.22975	1.30237	1.17454	1.16714	1.42878	0.974079	1.15544	1.18695	1.01358	1.16402	1.12689	1.05006	0.885321	0.0174825	0.202804	1
KIF18A	1.74855	1.61816	1.76579	1.63412	2.11118	2.06553	1.80265	1.49108	1.61153	1.56158	1.52309	1.65686	1.63398	1.80661	0.885356	0.0378788	0.273749	1
OTUD4	4.93268	5.05337	5.44131	5.17549	5.12676	5.40109	5.36775	4.35559	4.75138	4.51656	4.39253	4.93943	4.59472	4.76712	0.885444	0.0011655	0.0877678	1
LMBRD1	6.09727	6.05231	6.4204	6.04208	6.3924	6.67637	6.59602	5.76981	5.2013	5.58798	5.31018	5.61947	5.67477	6.04159	0.885454	0.000582751	0.0830993	1
AGA	4.5094	4.68715	4.57328	4.4432	4.29884	4.96882	5.00183	4.21666	3.8424	4.0385	4.04596	4.21571	3.96525	4.43898	0.885506	0.0011655	0.0877678	1
WDR43	4.3879	4.57603	4.77904	4.64993	4.41994	4.39048	4.58016	3.88681	3.84268	4.04034	4.14953	3.93455	3.71141	4.5798	0.885526	0.00699301	0.147849	1
NCK1	4.9333	5.04628	5.30631	5.30214	5.15914	5.39853	5.19874	4.60574	4.16429	4.45106	4.67254	4.63638	4.61854	5.03756	0.885585	0.0011655	0.0877678	1
KNTC1	4.17578	4.38566	4.25486	3.94775	4.31612	4.2324	4.37562	4.07719	3.00891	3.64968	3.5489	3.64414	3.77536	4.58727	0.885586	0.0378788	0.273749	1
SDHB	3.96955	4.26699	4.39577	4.42974	4.18648	4.32065	4.51184	4.01647	4.07886	3.6152	3.45202	3.64762	3.76562	4.06382	0.885595	0.00407925	0.123989	1
PPP1R3B	2.41808	2.44145	2.47019	2.35518	2.46429	2.67087	2.70752	2.10241	2.35515	2.25474	1.96608	2.33438	2.27659	2.23328	0.885612	0.000582751	0.0830993	1
YIPF2	5.08292	5.09719	5.09505	4.93401	5.07797	5.20885	5.111	4.58604	3.88498	4.15873	4.34818	5.01999	4.72048	4.81685	0.885648	0.0011655	0.0877678	1
PPM1N	3.18088	2.97932	3.5832	2.94623	3.06446	3.12657	3.04279	2.71372	2.37014	2.54212	3.16037	2.82683	2.91295	2.89065	0.885662	0.0110723	0.172676	1
FEM1C	5.02743	4.90908	5.35145	5.1895	5.22399	4.68721	5.24364	4.15084	4.60662	4.56464	4.30647	4.61013	4.61026	4.71063	0.885701	0.0011655	0.0877678	1
CCT6P3	3.3191	3.12464	3.19018	2.89827	3.1655	3.87222	3.64698	2.88028	2.98766	3.15709	2.90903	2.64903	2.76064	3.21984	0.885717	0.0378788	0.273749	1
DEF8	3.13683	3.1743	3.02947	3.18126	3.06678	3.32456	3.40876	2.81715	2.9019	2.66021	2.5949	2.95057	3.01273	2.83369	0.885726	0.000582751	0.0830993	1
POLI	5.02962	4.78158	4.91736	4.71652	5.00242	4.70565	5.03459	4.52154	3.88162	4.47582	4.07725	4.31812	4.27329	4.7336	0.885734	0.002331	0.105026	1
SQOR	5.40237	5.19236	5.17943	4.77062	5.06484	5.49502	5.5237	5.0897	4.40557	4.20073	3.9293	4.81946	4.80005	5.19983	0.88578	0.0378788	0.273749	1
BRIX1	4.52585	4.60739	5.17136	4.45971	4.80546	5.25626	5.09058	4.22327	4.39119	4.31291	4.23842	4.06686	4.11941	4.69151	0.885807	0.00407925	0.123989	1
LOC105370598	1.35528	1.46493	1.65749	1.20251	1.41679	1.46234	1.45473	1.41717	1.35528	1.26295	1.2178	1.37325	1.1943	1.05081	0.885908	0.0413753	0.296145	1
MTRF1L	4.53991	4.54105	4.72211	4.45203	5.25837	4.56358	4.92279	3.60775	3.7679	4.18802	4.24649	4.38793	4.35353	4.68464	0.885952	0.00699301	0.147849	1
SWT1	2.5329	2.4468	2.64872	2.41077	2.4274	2.59071	2.50179	2.16046	2.05004	2.06043	2.16718	2.37583	2.25038	2.49423	0.886068	0.00407925	0.123989	1
LOC102724805	1.7972	1.87306	1.96578	1.9162	1.93947	2.05307	2.20097	1.97269	1.80782	1.57809	1.57677	1.86478	1.75241	1.62754	0.886098	0.0262238	0.237386	1
BRD9	4.43908	4.37463	4.42168	4.75281	4.58244	4.26008	4.32885	4.01384	3.39351	3.64152	3.62154	4.19291	4.37777	4.37084	0.886146	0.0110723	0.172676	1
POLR1E	5.07737	5.1355	5.04144	5.47667	4.63642	4.91351	5.10636	4.41125	4.44219	4.51692	4.20106	4.60047	4.24162	4.94664	0.886198	0.002331	0.105026	1
GNE	3.44374	3.5121	3.71006	3.63174	3.87226	3.7544	3.7718	3.42539	3.19467	3.29612	3.03208	3.41771	3.23178	3.17434	0.886208	0.000582751	0.0830993	1
BNIP2	5.14466	4.99649	5.17022	4.74594	4.66057	5.03374	4.86152	3.87904	4.04753	4.54103	4.21887	4.29092	4.4794	5.21847	0.886232	0.0262238	0.237386	1
C5orf22	4.39467	4.65741	4.64081	4.13095	4.64162	5.15068	4.90103	4.23703	3.85136	4.17746	3.94322	4.28288	4.14845	4.1793	0.886292	0.0110723	0.172676	1
MED11	4.0446	4.34086	4.40727	3.84924	4.60726	5.21664	4.51013	4.44421	3.40448	3.7104	3.7365	4.29295	4.25152	3.6148	0.886328	0.0378788	0.273749	1
PWP1	5.21588	5.23792	5.60628	5.46032	5.42943	5.51812	5.36668	4.6552	4.83812	4.81044	4.87216	4.6668	4.44129	5.25081	0.886352	0.002331	0.105026	1
CCNG2	3.09468	2.94493	2.83527	2.99141	3.11069	2.93278	3.03352	2.52765	2.76029	2.70171	2.45241	2.71463	2.50004	2.90654	0.886359	0.0011655	0.0877678	1
KRT10-AS1	1.91934	1.83551	2.07371	2.04797	1.86397	2.15037	1.99675	1.61318	2.46419	1.70654	1.58213	1.64912	1.70581	1.58909	0.886405	0.0262238	0.237386	1
ACOT8	3.78899	3.42632	4.15441	3.90935	3.97211	3.57183	4.25687	3.63649	3.10953	3.23185	3.25669	3.47028	3.78876	3.51169	0.886463	0.0174825	0.202804	1
FAM241A	3.69727	3.58323	4.28185	2.61972	3.44024	4.02977	3.71284	3.10368	3.18919	3.22931	3.08636	3.48662	3.18306	3.20703	0.88647	0.0378788	0.273749	1
BAK1	3.97568	4.21995	4.42591	4.66358	4.3274	4.39062	4.5147	3.73303	4.0707	3.58629	3.72334	3.96477	3.87261	4.10369	0.886512	0.002331	0.105026	1
TIMELESS	2.47392	2.13955	2.37238	2.30147	2.6592	2.40553	2.78743	2.35527	1.94388	2.12224	2.01566	2.27099	2.03244	2.45435	0.886541	0.0262238	0.237386	1
MRPS31P5	3.55954	3.38856	3.50965	3.54835	3.70727	3.34785	3.33938	3.35868	2.58716	2.94717	2.85748	3.32226	3.27953	3.2807	0.886576	0.002331	0.105026	1
LAMTOR5	3.48821	3.13317	3.38956	3.26954	3.22903	3.28599	3.62501	3.17571	2.69814	3.19672	2.47132	3.22677	2.94229	3.05639	0.886716	0.00407925	0.123989	1
TWF1	5.94582	5.5479	6.3736	5.93437	5.93025	5.49754	5.86824	4.93456	5.81655	5.38605	4.86073	5.15102	4.41769	5.87615	0.886734	0.0110723	0.172676	1
MRPS16	4.69786	4.96741	5.18164	4.91013	4.86307	5.31331	5.03143	4.41269	4.28887	4.24524	4.29393	4.84106	4.47627	4.44676	0.886743	0.0011655	0.0877678	1
UTP23	2.57852	2.44868	2.44841	2.3469	2.10229	2.58739	2.90277	2.22486	2.07559	2.24207	2.16958	2.22638	2.17564	2.32865	0.886751	0.0174825	0.202804	1
RARB	0.828377	1.06395	1.18106	1.03764	1.14385	1.10208	1.22426	1.03968	1.03404	0.971077	0.977475	1.03688	0.826696	0.837304	0.886816	0.0262238	0.237386	1
CFD	3.70669	3.98215	4.33933	4.26419	4.64099	4.37429	4.08242	3.73739	3.88115	3.18926	3.73808	3.98204	4.02592	3.51235	0.886904	0.0174825	0.202804	1
RNF139	4.84762	4.77435	5.23414	5.26923	4.74541	4.71394	4.85146	4.05888	4.21421	4.32848	4.01318	4.46429	4.57311	4.88952	0.886907	0.0110723	0.172676	1
VTA1	5.93438	6.40938	6.42359	6.08159	6.189	6.42837	6.34013	5.96772	4.41674	5.23989	5.44486	5.69616	5.92768	6.16534	0.887048	0.00407925	0.123989	1
STK16	3.5308	3.5062	3.34229	3.42442	3.50352	4.01639	3.69332	3.31293	2.66686	2.92535	3.14433	3.63596	3.3309	3.17502	0.887052	0.0110723	0.172676	1
CEP89	3.60736	3.39499	3.54458	3.46676	3.82918	4.18344	4.04063	3.29165	3.17178	3.11644	3.24138	3.6061	3.35217	3.34617	0.887166	0.00407925	0.123989	1
AASDHPPT	3.45696	3.53864	3.71273	2.89593	3.47605	4.33183	3.63756	3.31932	2.69367	2.80007	3.11339	3.39953	3.48154	3.41668	0.887205	0.0262238	0.237386	1
CPSF3	4.32255	4.43602	4.32261	4.17153	4.60027	4.7734	4.31307	3.87897	3.64783	3.43076	3.89006	4.09957	3.95	4.55364	0.887244	0.0110723	0.172676	1
PRKRA	3.8792	3.56034	4.31879	3.83556	3.73833	3.72363	3.98866	3.1541	3.25404	3.66392	3.33089	3.42699	3.38605	3.78078	0.887307	0.00699301	0.147849	1
PSMC1	3.8596	3.6626	3.9293	3.901	3.62779	3.91292	4.27473	3.56299	3.66033	3.31563	3.36935	3.40531	3.11846	3.6744	0.887313	0.00407925	0.123989	1
OMA1	5.52431	5.48976	5.72422	6.03904	5.49204	5.96362	5.6192	4.95692	4.60757	4.80553	5.08575	4.98007	5.37172	5.55418	0.887322	0.00407925	0.123989	1
RPL23AP64	2.20158	2.58951	2.24723	2.90512	2.28088	2.27825	2.32524	1.80551	2.29171	2.06549	2.05257	2.23079	2.20796	2.27825	0.887357	0.0413753	0.296145	1
NOM1	3.20447	3.35833	3.78266	3.512	3.1417	3.34497	4.05212	2.86131	3.09109	2.95907	3.06191	3.0879	3.1487	3.43879	0.887382	0.0110723	0.172676	1
ACBD6	4.74852	4.7208	4.65435	4.65978	4.769	4.31266	4.78965	4.58077	3.21789	3.84171	4.15452	4.28935	4.11988	4.77386	0.887405	0.0262238	0.237386	1
DEPDC1B	1.73699	1.8354	1.67856	1.73336	2.24703	1.72037	1.70329	1.65772	1.83148	1.57826	1.50436	1.54833	1.58504	1.52586	0.88748	0.0110723	0.172676	1
EXOC5	4.05496	4.10445	4.2635	3.97442	3.77843	4.31129	4.17539	3.42146	3.2527	3.25814	3.68552	3.9323	3.89913	3.98824	0.887486	0.00699301	0.147849	1
C10orf88	3.56695	3.97063	3.75585	3.23915	3.86143	3.70093	3.97525	3.74802	2.44047	3.0521	3.67284	3.31268	3.21675	3.69419	0.887491	0.0378788	0.273749	1
CALU	4.91854	4.86043	5.31802	4.45412	4.99569	5.0968	5.06958	4.13334	4.48907	4.27384	4.46475	4.42757	4.29602	4.72489	0.887545	0.00407925	0.123989	1
SLC39A6	5.57191	5.34385	5.51475	5.22571	5.31387	5.76072	5.61759	5.00275	4.37864	4.29503	4.85747	5.20736	5.00384	5.29217	0.88758	0.0011655	0.0877678	1
ROPN1	1.03834	1.15595	1.14579	1.43812	1.23819	1.0592	1.22793	0.93188	1.02119	1.01569	1.00904	1.21849	1.13621	1.03784	0.887615	0.0174825	0.202804	1
RAB19	3.36876	3.09106	3.12138	3.11218	2.74066	3.69795	3.61828	3.00671	2.85934	2.69703	2.88265	3.22481	2.69438	2.82904	0.887636	0.0378788	0.273749	1
ZKSCAN3	2.86885	3.26612	3.05796	2.68875	3.2934	3.26504	2.98978	2.96768	2.01268	2.76146	2.54932	2.92615	2.97126	2.83348	0.88764	0.0378788	0.273749	1
MRPS18C	3.50484	3.16013	3.529	3.03326	2.97805	3.30445	3.16685	2.94736	3.03785	2.66006	2.60477	3.00595	2.58936	3.28352	0.88765	0.0262238	0.237386	1
SUZ12	7.05382	6.96762	7.59225	7.3302	7.41019	7.56782	7.48417	6.46589	6.30534	6.38072	6.71646	6.36009	6.40416	7.00297	0.887748	0.0011655	0.0877678	1
SLC25A32	5.09064	5.31298	5.37739	4.9246	4.80901	5.02378	4.92858	4.30952	3.95933	4.55375	4.41832	4.51587	4.7115	5.02088	0.887845	0.00407925	0.123989	1
ATG14	5.35209	5.20678	5.58551	5.4456	5.34904	5.3499	5.38856	4.72319	4.67454	4.74563	4.57939	4.61314	4.808	5.31088	0.887925	0.0011655	0.0877678	1
NSUN4	5.18609	4.92204	4.99024	4.9969	5.11745	5.08245	5.28649	4.97154	3.88024	4.3414	4.11354	4.6468	4.68935	4.95144	0.887938	0.002331	0.105026	1
COMMD4	3.39216	3.19439	3.02144	3.61916	3.49301	3.41441	3.30147	3.30147	2.75157	2.88475	3.28026	3.10576	2.93338	2.55329	0.887969	0.0122378	0.189256	1
TBCEL	2.96994	3.11728	3.11537	2.9509	2.76727	3.24862	3.02285	2.90367	2.58634	2.42973	2.76032	2.77052	2.3241	3.04411	0.888004	0.0174825	0.202804	1
THUMPD1	5.22588	5.17999	5.83146	5.7109	5.49635	5.34824	5.96295	4.7566	4.51925	4.94129	4.75283	5.15274	4.95717	5.33704	0.888046	0.002331	0.105026	1
ZNF473	2.95273	3.06744	3.6585	3.23922	3.18034	3.07835	3.43919	3.2208	2.82333	2.87003	2.65528	2.75498	2.90032	2.85986	0.888079	0.00699301	0.147849	1
PDCD2	3.98817	4.02324	4.04409	3.7999	4.09891	4.11433	4.00984	3.51796	2.43315	3.53105	3.75066	4.13151	3.87377	3.69841	0.8881	0.0378788	0.273749	1
STIP1	4.25088	4.14467	4.23788	3.86051	4.45392	4.57974	4.57824	4.29375	3.10638	3.56689	3.53514	3.98321	4.16723	4.08446	0.888101	0.0378788	0.273749	1
OAT	3.27843	3.10031	3.74933	3.24794	3.19576	3.4505	3.29885	2.76376	2.87973	3.15952	3.00066	2.89024	2.7583	3.26227	0.888228	0.00699301	0.147849	1
CPPED1	4.78183	4.83437	4.47362	4.03557	5.50173	4.79357	4.55147	3.94013	4.132	3.72437	3.96965	4.72303	4.4729	4.32494	0.888235	0.0174825	0.202804	1
ARMC6	2.99474	3.26462	3.16034	2.78695	2.92853	3.10624	2.93011	2.92853	2.29852	2.59375	2.65508	2.99516	2.51949	2.81558	0.888274	0.0198135	0.227045	1
MRPL16	3.97684	4.03994	3.98206	3.59545	3.73397	4.2888	4.06339	3.63038	3.21378	3.03805	3.3518	3.65838	3.84366	3.85208	0.888285	0.0174825	0.202804	1
RMC1	5.09896	5.12189	5.29602	5.4299	5.20242	5.18556	5.41771	4.73155	4.5013	4.51979	4.4018	4.42862	4.87072	5.19491	0.88834	0.00407925	0.123989	1
CIR1	4.56425	4.66798	5.32429	4.74001	4.91228	4.89655	4.8909	3.99972	4.33605	4.20321	4.11649	4.41089	4.63649	4.4977	0.888349	0.0011655	0.0877678	1
OPA3	2.89699	3.03321	3.10809	2.65195	2.88947	2.86271	3.10114	2.59945	2.27874	2.50758	2.48773	3.10435	2.74274	2.53048	0.888408	0.0262238	0.237386	1
NSMCE2	2.33178	2.4699	2.39525	2.35634	2.21976	2.17009	2.42461	1.95348	2.02554	1.96452	2.0335	2.05145	2.19947	2.3139	0.888448	0.00407925	0.123989	1
CREM	3.7074	3.51854	3.72055	4.21683	3.89075	3.51854	4.28644	3.13475	3.35357	3.64152	3.46533	3.58114	3.16943	3.51854	0.8885	0.0110723	0.172676	1
HSPA4	5.18018	5.1995	5.07972	5.10704	5.26589	5.27507	5.17944	4.69993	4.17545	4.26334	4.5572	4.77505	4.56779	5.20311	0.888528	0.0110723	0.172676	1
SDAD1	6.5326	6.43855	6.52193	5.98054	6.28445	6.602	6.37611	5.60558	4.23629	5.39492	6.15189	5.97438	6.06243	6.33052	0.888677	0.00699301	0.147849	1
SH3GLB1	5.63194	5.56611	5.73099	5.88999	5.58807	5.91684	5.58673	5.00045	5.03363	5.02526	5.02845	4.99043	4.89482	5.49586	0.888707	0.000582751	0.0830993	1
RARS1	5.50896	5.62215	5.70952	5.46098	5.68224	6.0833	5.75792	5.18815	4.50002	4.85328	5.20396	5.03075	5.20565	5.41137	0.888716	0.000582751	0.0830993	1
SLC19A2	2.85685	2.85758	2.57817	2.58183	2.66902	2.96158	3.24543	2.14157	2.40129	2.53628	2.66133	2.4885	2.53897	2.78468	0.88872	0.0110723	0.172676	1
HOXA2	1.4377	1.21422	1.36245	1.27999	1.40149	1.40573	1.31273	1.17224	1.12952	1.23071	1.19499	1.31723	1.24766	1.07439	0.888725	0.0110723	0.172676	1
FAM8A1	5.49599	5.34128	5.66518	5.36953	5.3091	5.77964	5.6914	5.02456	3.90318	4.78863	5.12132	4.93979	5.13154	5.44454	0.888788	0.00407925	0.123989	1
MKRN2	5.41227	5.42231	5.79871	5.71364	5.45942	5.63218	5.71147	5.23808	4.33482	4.77122	4.83569	5.37299	5.13158	5.1144	0.888858	0.000582751	0.0830993	1
LOC101928850	1.67234	2.04827	1.96137	2.01513	2.04817	1.86556	1.84141	1.59745	1.79214	1.57511	1.58877	1.90393	1.77609	1.7237	0.888863	0.0174825	0.202804	1
RFK	3.21804	3.16487	2.95482	2.53784	2.69726	3.05188	2.80288	2.51775	2.36613	2.38767	2.59322	2.63679	2.80288	2.85312	0.888874	0.0291375	0.260725	1
PIDD1	3.70122	3.65042	3.89897	3.91244	4.138	3.66865	3.84957	3.25008	3.34239	3.21509	3.11778	3.75436	3.69297	3.46781	0.888931	0.0110723	0.172676	1
CDC5L	5.24202	5.35813	5.81636	5.49795	5.54896	5.73197	5.94656	5.21441	4.76724	4.78836	4.86725	4.97594	4.98622	5.19612	0.888958	0.000582751	0.0830993	1
ARPC3	4.47127	4.63696	4.65721	4.24127	4.83731	4.58098	4.19469	3.9247	3.77834	3.72609	4.09059	3.97302	4.0666	4.55004	0.888983	0.00407925	0.123989	1
TMEM19	3.00896	3.01376	3.21513	2.53753	3.17068	3.4924	3.01633	2.87474	2.38486	2.52588	2.7309	2.88626	2.84373	2.82681	0.888994	0.0110723	0.172676	1
PSMD9	3.28623	3.17584	3.10602	3.46834	3.17392	2.72159	3.0586	2.79659	2.9498	2.86021	2.39767	2.89289	2.64228	3.01207	0.889087	0.0110723	0.172676	1
RAP1GDS1	4.53581	4.6076	4.46214	4.44153	4.6996	4.52409	4.26834	4.02612	3.72449	3.61345	4.01747	3.85053	4.07533	4.73479	0.889124	0.0262238	0.237386	1
CDK2AP2	4.00973	3.93621	3.96238	4.04484	4.17114	4.24539	4.19377	3.82861	3.16363	3.22222	3.15243	4.05429	4.01735	3.95805	0.889128	0.0378788	0.273749	1
PHF20	4.88552	4.80765	5.0005	4.76664	4.6413	5.16693	4.96022	4.37126	3.46207	4.415	4.22059	4.61081	4.71621	4.63796	0.889132	0.0011655	0.0877678	1
PHLPP1	3.2139	3.2145	3.29137	3.87109	3.26452	3.34559	3.28251	2.61385	2.87699	3.1092	2.9433	2.99948	3.04585	3.29125	0.889133	0.00699301	0.147849	1
HSF2	4.57337	4.6676	5.06042	4.55646	4.43505	5.15135	4.91315	4.27511	4.26678	4.34533	4.00038	4.3578	4.05649	4.35785	0.88915	0.000582751	0.0830993	1
HERC2	4.22062	3.91884	3.67751	3.59767	4.00383	3.66238	3.52335	2.81396	3.99333	3.07988	3.58184	3.35489	3.38291	3.44838	0.889152	0.0174825	0.202804	1
BLOC1S2	4.7278	4.78112	4.96505	4.09908	4.88671	4.81574	4.95203	3.97656	4.2614	4.20839	4.38088	3.75628	4.09435	4.86711	0.889171	0.0262238	0.237386	1
NUP107	4.93085	5.12785	5.13582	4.74001	5.02227	5.03655	5.00489	4.87412	4.22523	3.71423	4.26205	4.3509	4.69146	5.00291	0.889213	0.00407925	0.123989	1
CCNF	2.11605	2.34982	2.54891	2.34367	2.22233	2.23544	2.28899	2.17353	1.65649	2.06136	1.86764	2.2569	2.03622	2.26919	0.889237	0.0262238	0.237386	1
LOC105373180	2.62274	2.37801	2.79121	2.89286	2.95123	2.8943	2.57307	2.44956	2.45305	2.27673	2.23826	2.64448	2.64736	2.28061	0.889372	0.0378788	0.273749	1
PNPT1	5.06072	5.0569	5.56798	4.99479	5.26097	5.53253	5.32661	4.5766	4.6051	4.64475	4.51509	4.5734	4.65848	5.15657	0.889389	0.00407925	0.123989	1
MIER3	4.81464	4.67723	4.90332	4.43674	4.96929	4.64839	5.15072	4.05478	4.38991	4.31167	3.882	4.27912	4.20204	4.76747	0.889485	0.00407925	0.123989	1
ARF4	6.01423	6.17224	6.40082	6.48494	6.08121	6.2234	6.23252	5.65252	4.90787	5.77743	5.48808	5.54491	5.38972	6.0295	0.889488	0.0011655	0.0877678	1
PPA1	5.68888	5.94741	5.58094	5.1803	5.62588	6.0352	6.08548	5.24035	4.83285	5.10994	5.05827	5.06148	5.11155	5.29395	0.889505	0.002331	0.105026	1
NVL	4.04795	4.42639	4.54661	4.38989	4.07931	4.32414	4.53715	3.91957	3.30955	3.78273	3.62744	3.81085	4.06357	4.48451	0.88952	0.0174825	0.202804	1
ANGEL2	5.00354	4.68597	4.91114	4.4504	4.4876	4.48732	4.92043	4.31719	3.79488	3.79846	4.00075	4.10196	4.38222	4.9134	0.889593	0.0110723	0.172676	1
SIGLEC8	1.59579	1.59579	1.93126	1.58656	1.69598	1.6551	1.77728	1.52361	1.46453	1.39238	1.57752	1.40518	1.57189	1.59579	0.889601	0.002331	0.105026	1
KLF5	3.76352	3.07597	3.35242	3.31077	4.55594	3.26314	3.57724	3.23682	3.44996	3.23682	3.00423	3.04813	3.18919	2.9856	0.889625	0.02331	0.237386	1
CPTP	3.43612	3.47354	3.43569	3.33758	3.25457	3.74067	3.2126	2.86912	3.00806	2.86551	2.86317	3.34826	3.01483	3.28569	0.889658	0.0110723	0.172676	1
EHD4	4.638	4.71994	4.8536	3.99061	4.83293	4.32035	4.97029	4.23652	3.53597	4.08883	3.57075	4.50845	4.30947	4.51086	0.88972	0.0262238	0.237386	1
SDE2	5.31073	5.13164	5.94071	5.76049	5.10696	5.34082	5.73442	4.31785	5.43619	4.87508	4.70246	4.93017	4.70094	5.13665	0.889723	0.0174825	0.202804	1
AFG3L2	5.5113	5.32761	5.70541	5.55761	5.60707	5.45451	5.79361	5.1111	4.85762	4.70845	5.03075	4.89005	4.81187	5.25143	0.889729	0.000582751	0.0830993	1
MRPS18A	5.22057	5.18659	5.37141	5.74976	5.56293	5.20083	5.49134	4.46613	4.72123	4.93392	4.75604	4.8156	4.91454	5.01169	0.889785	0.000582751	0.0830993	1
PTPN22	6.72838	6.47715	6.61733	6.94604	6.85662	6.66205	6.44832	5.97803	4.74476	5.83591	6.10093	6.17724	6.15943	6.58939	0.889802	0.002331	0.105026	1
H2BC14	7.1056	6.37267	6.12262	5.98027	7.797	6.54413	6.71532	5.92898	6.42945	5.3538	5.1486	5.93104	6.0281	6.68021	0.889843	0.0378788	0.273749	1
RSPRY1	4.54672	4.88812	5.05407	4.18433	4.91335	5.0053	5.02979	4.71924	3.47196	3.91037	3.96841	4.47817	4.69207	4.67841	0.889861	0.0262238	0.237386	1
CSGALNACT2	6.82917	6.79119	7.07776	7.40127	7.08068	6.85075	6.93688	6.29787	5.92844	6.281	6.00269	6.02752	6.12531	6.9124	0.889877	0.00407925	0.123989	1
TMEM184C	5.18171	5.2533	5.59539	5.20237	5.35007	5.94746	5.54776	5.18074	4.31173	4.41312	4.57602	5.01969	4.99824	5.38575	0.88989	0.00699301	0.147849	1
ZNF326	5.47193	5.46598	6.19627	5.69402	5.73559	5.68697	5.98994	4.67246	5.40134	5.33598	5.07763	4.80131	5.06992	5.4512	0.889891	0.000582751	0.0830993	1
PEX1	5.34196	5.69714	5.76633	5.25266	5.43679	5.62014	5.90187	4.81549	4.36736	4.83821	4.81813	5.35243	4.83168	5.69872	0.889923	0.0262238	0.237386	1
PTPMT1	4.13584	3.9841	4.046	3.78715	4.0173	4.06886	4.26165	3.67489	3.56302	3.78966	3.33083	3.98163	3.456	3.38968	0.889926	0.002331	0.105026	1
DYNC1LI2	4.68382	4.60329	4.81194	4.2452	4.55347	4.93791	4.83777	4.1245	3.91453	3.88906	3.76557	4.23213	4.46546	4.68624	0.889944	0.0110723	0.172676	1
NIP7	4.89638	4.7981	5.15266	5.1511	4.46505	5.00871	5.26339	4.44279	4.28211	4.02101	4.23229	4.65455	4.4815	4.8016	0.890039	0.00699301	0.147849	1
LINC00880	1.84972	1.76655	1.64135	1.45072	1.75583	1.75708	1.57235	1.63231	1.54505	1.36782	1.65548	1.26549	1.51144	1.51981	0.890091	0.0378788	0.273749	1
CBWD2	6.38351	6.09379	6.63675	6.5099	6.64808	6.54853	6.6405	6.14939	4.09378	5.78947	6.08613	5.86898	5.97789	6.49994	0.890115	0.00407925	0.123989	1
VNN2	3.63967	3.58541	3.93455	3.25529	3.43914	4.12233	3.60007	3.19628	3.17248	3.02229	3.09371	3.53035	3.10887	3.64236	0.890128	0.0262238	0.237386	1
TMEM200B	2.52925	2.60575	2.5248	2.70468	2.82656	2.63605	1.87827	2.20933	2.04834	2.30546	1.86195	2.48133	2.48063	2.37385	0.890176	0.0174825	0.202804	1
CEPT1	4.38554	4.43778	4.27408	3.89179	4.00448	4.61508	4.52829	3.78105	3.38972	3.61867	3.7515	4.00833	4.10922	4.16907	0.890185	0.0174825	0.202804	1
BCAS2	6.24787	6.22753	7.15439	6.84929	6.69188	6.39395	7.00809	5.67742	6.00254	6.56734	5.45151	5.81281	5.68479	6.26368	0.890218	0.0110723	0.172676	1
SEH1L	5.89868	5.96461	6.09718	5.4275	6.01812	6.10441	5.83118	5.6595	4.57403	5.03794	5.02424	5.2668	5.42128	5.81986	0.890231	0.002331	0.105026	1
ZFAND1	4.97767	5.04322	5.25938	4.55982	4.52332	4.93979	5.02557	4.36374	4.08774	4.26691	4.1726	4.75493	4.22136	4.69427	0.89026	0.00699301	0.147849	1
FBXO4	3.38906	3.38054	3.19503	3.5408	3.35055	3.39448	3.36478	3.32216	2.82607	2.61866	2.82037	3.21102	3.02022	3.20716	0.890343	0.00407925	0.123989	1
CCNT1	5.90528	5.69306	6.71966	6.27256	6.24578	5.85121	6.77423	5.26294	5.44482	5.64884	5.13596	5.62474	5.66761	5.91696	0.890481	0.00407925	0.123989	1
PSMD12	5.67645	5.69642	5.61438	5.72767	5.45978	5.87825	5.66305	5.07542	4.84573	4.77041	4.70212	5.22185	5.00812	5.74424	0.89052	0.0174825	0.202804	1
MRPS10	5.48519	5.19296	5.62793	4.48325	5.18527	5.69915	5.49021	5.03075	3.93484	4.48423	4.7642	4.97117	4.78814	5.12384	0.890572	0.0174825	0.202804	1
SYPL1	5.67701	5.59536	6.02361	5.5139	5.39891	5.88489	5.88646	5.23822	5.25137	5.22919	4.86959	5.00299	4.46565	5.54973	0.890611	0.002331	0.105026	1
ELOC	3.86017	3.7053	3.46403	3.80621	3.93566	3.97712	3.85167	3.38162	3.24888	3.65134	3.26458	3.15127	3.31136	3.68178	0.890627	0.002331	0.105026	1
TMEM41A	3.88226	3.63923	3.66301	3.42026	3.48102	3.34512	3.42161	3.34051	2.749	2.97773	3.01953	3.2441	3.35781	3.44567	0.890628	0.00699301	0.147849	1
AGTPBP1	6.21992	6.1157	6.24333	6.38012	6.2601	6.45889	6.11436	5.56154	5.5039	5.28289	5.72638	5.18986	5.51882	6.22171	0.890681	0.00407925	0.123989	1
RNF11	5.79064	5.54835	5.94772	6.06173	5.81978	5.74112	5.71753	4.94434	5.17918	5.01151	5.03301	5.2509	5.44643	5.32035	0.890684	0.000582751	0.0830993	1
AP5M1	4.69781	4.79519	4.6932	4.10809	4.68533	4.85236	5.12763	4.56958	3.54297	3.81962	3.98261	4.50069	4.20453	4.73774	0.890719	0.0262238	0.237386	1
MCOLN1	4.28075	4.28256	4.10092	4.15375	4.48292	4.31374	4.59917	3.62099	3.86943	3.72611	3.41676	4.17712	4.16083	3.94115	0.890731	0.00699301	0.147849	1
RPAP2	4.86354	5.0984	5.59324	4.69817	4.99792	5.26345	5.03198	4.87738	3.11475	4.59536	4.61613	4.51168	4.88157	5.06691	0.890766	0.0378788	0.273749	1
CLYBL	4.00388	3.6155	3.91803	3.47139	3.72371	4.22056	4.19163	3.79283	3.43586	3.17446	2.95328	3.44102	3.53415	3.84957	0.890825	0.0262238	0.237386	1
VKORC1L1	4.30898	4.46436	4.35593	4.05776	4.07123	4.78316	4.44158	4.17929	3.51384	3.63622	3.61433	3.93906	4.16283	4.11166	0.890897	0.0174825	0.202804	1
NUDCD1	3.65254	3.83268	4.01691	3.39704	3.4823	4.16858	3.90537	3.60065	2.93284	3.20007	3.24069	3.46935	3.42538	3.7019	0.890966	0.0262238	0.237386	1
NMD3	5.03016	5.16495	5.41921	5.02454	4.98861	5.30709	5.24136	4.70062	4.22006	4.6071	4.68987	4.63416	4.38523	4.99699	0.891036	0.0011655	0.0877678	1
GSTO1	2.07968	2.08313	2.07968	1.49026	2.44108	2.19703	2.06128	1.54972	2.02412	1.724	1.86361	2.07148	1.70848	1.91859	0.891067	0.034965	0.273749	1
HOOK3	5.69321	5.73811	6.20921	5.71027	5.74291	5.8244	5.85436	4.9477	4.66327	5.18729	5.52095	5.10641	5.10992	5.79801	0.891129	0.00699301	0.147849	1
ICE2	5.40825	5.29275	5.63382	5.0908	5.33634	5.58587	5.72382	5.06712	4.29671	4.77344	4.78098	4.79526	4.88842	5.3284	0.891223	0.002331	0.105026	1
SNX11	3.81216	3.54168	3.80333	4.02932	3.55691	4.03452	3.33949	3.4755	2.8193	2.98745	3.22169	3.41308	3.78856	3.57177	0.891258	0.0378788	0.273749	1
PAXIP1	4.61699	4.60593	4.7509	4.46053	4.98937	4.90975	4.98092	4.35806	3.97769	3.98315	3.76754	4.43709	4.6503	4.5182	0.891268	0.00699301	0.147849	1
MIDN	5.45515	5.3035	6.03011	6.32002	5.66542	5.0475	5.74369	4.32449	5.32535	5.2552	4.57417	5.34473	5.21847	5.22167	0.891286	0.0262238	0.237386	1
SLC30A5	3.69864	3.78535	3.92606	3.43031	3.74663	4.02313	4.06123	3.61645	2.98257	3.2659	3.5086	3.55921	3.27502	3.56573	0.89135	0.00699301	0.147849	1
CASP4	3.60301	3.70272	3.53276	3.74565	3.62208	3.81256	3.35958	3.41443	2.90636	3.06639	3.22707	3.13525	3.56147	3.31054	0.89137	0.00407925	0.123989	1
PMS1	3.01384	3.44713	3.58984	3.17425	2.97115	3.23405	3.09496	2.79798	2.55376	2.44455	2.84116	2.82926	3.00901	3.60369	0.89142	0.0378788	0.273749	1
GKAP1	2.07057	2.30675	2.55748	2.15718	2.39422	2.60978	2.66926	1.96576	2.09001	2.26802	2.26784	2.14682	2.08352	2.12323	0.891439	0.0378788	0.273749	1
ZNF106	5.68126	5.54043	6.05549	6.09682	5.90715	5.9963	5.56784	5.19132	5.17519	4.70508	4.96459	5.44273	5.24472	5.68849	0.891464	0.00407925	0.123989	1
MT1E	3.46096	3.14455	3.48762	3.78241	3.39079	3.84306	3.13156	2.79651	3.17346	2.79909	3.03599	3.36324	3.03211	3.41004	0.891485	0.0262238	0.237386	1
NUP155	5.89495	5.86898	5.97857	5.93176	6.19457	5.93544	6.00927	5.58789	4.78429	5.03386	5.21221	5.26591	5.49557	5.9015	0.891607	0.002331	0.105026	1
ST7L	3.26592	3.18418	3.43288	3.27612	3.60114	3.71321	3.49802	3.15519	3.14203	3.15733	2.93359	2.9507	2.85518	3.17978	0.891635	0.000582751	0.0830993	1
SF3B5	5.21466	5.1162	5.51897	5.30975	5.4012	5.66554	5.46661	4.70667	4.91703	4.9747	4.44822	4.95688	5.04953	4.55672	0.891673	0.000582751	0.0830993	1
SAYSD1	4.49986	4.41436	4.38982	3.533	4.17985	4.72845	4.40333	3.90764	3.78575	3.34801	3.81285	4.09319	3.69352	4.2419	0.891676	0.0262238	0.237386	1
RAP2A	4.2447	4.24101	4.51037	4.55878	4.38297	4.72539	4.09166	3.47525	3.64841	3.81125	4.18798	3.82789	4.07816	4.39482	0.891688	0.0110723	0.172676	1
PIK3CA	6.30327	6.31143	6.82337	6.74156	6.56258	6.74526	6.67314	6.09117	5.23848	5.73413	5.71145	5.73028	6.12756	6.52864	0.891706	0.002331	0.105026	1
NIBAN1	6.59457	6.17377	5.83295	6.24922	6.65627	6.06421	5.96025	5.22971	5.69883	4.97483	5.02351	5.7081	6.02785	6.15448	0.891711	0.0110723	0.172676	1
KPNA3	6.24048	6.24145	6.68376	6.53678	6.50854	6.49756	6.37001	5.6284	5.57276	5.77492	5.51339	5.8302	5.8597	6.01818	0.891722	0.000582751	0.0830993	1
ARMC10	5.41604	5.66673	5.60261	4.95241	4.83921	5.61948	5.44955	5.22885	4.20343	4.62854	4.70632	4.87539	4.48985	5.34998	0.891768	0.0110723	0.172676	1
SNHG14	5.29476	5.27156	5.85094	5.04218	5.05132	5.54944	5.45307	4.9373	4.23468	4.76046	4.98956	4.65202	4.37298	5.50641	0.891776	0.0110723	0.172676	1
ANP32E	5.44093	5.563	5.81513	5.82919	5.49472	5.80186	6.08893	5.11318	5.01114	4.90616	5.01022	5.18066	4.74774	5.7325	0.891787	0.00407925	0.123989	1
ME2	5.95968	5.91717	5.88849	5.83777	5.99044	6.2695	6.02017	5.58878	4.87839	5.17611	5.23768	5.42428	5.1188	5.92838	0.891823	0.00407925	0.123989	1
STYXL1	3.05444	3.16005	3.1551	3.03579	3.0752	3.12692	3.34363	3.15763	3.01122	3.02227	2.62268	2.41412	2.73317	2.61803	0.891941	0.0110723	0.172676	1
TDG	3.96722	4.10596	4.27549	4.1541	4.12226	4.30733	4.08413	3.58542	3.62189	3.61145	3.68868	3.65989	3.95593	3.75913	0.891989	0.000582751	0.0830993	1
CARM1	4.98427	4.9174	5.30891	4.75464	5.41928	5.06056	5.09619	4.72214	3.66681	4.34518	4.3854	5.15306	4.97126	4.45904	0.892003	0.0262238	0.237386	1
TBC1D23	4.86485	5.13078	4.83822	4.93037	5.02802	4.7835	4.965	4.72705	3.7275	4.59397	3.94887	3.97352	4.77583	5.06775	0.89212	0.0174825	0.202804	1
NF2	4.82194	4.89571	5.07064	5.03826	5.11276	5.00302	4.99295	4.24993	4.20098	4.23771	4.51101	4.49585	4.68828	4.78305	0.89213	0.000582751	0.0830993	1
WSB2	5.50703	5.56191	5.35115	5.87997	5.62693	5.61183	5.78884	4.90657	4.64167	4.49436	4.93008	5.19742	5.32818	5.58754	0.892141	0.00407925	0.123989	1
TOGARAM1	3.62258	3.65707	3.99149	3.46905	3.49419	3.99786	3.66011	3.07861	3.3305	3.28883	3.57834	3.55403	2.88658	3.38332	0.892164	0.00699301	0.147849	1
CYB561D2	3.92523	4.02325	3.89131	3.93093	3.9819	4.24833	4.47972	3.80168	3.44456	3.6355	3.56631	3.563	3.47328	3.92523	0.892169	0.00174825	0.105026	1
RRP12	4.14105	3.80911	4.85934	4.55766	4.70056	4.05465	4.34639	3.94755	3.83717	4.05173	3.6842	3.74118	3.9321	3.9899	0.892187	0.0110723	0.172676	1
ASAH1	4.86405	4.99208	4.88742	4.66423	5.1312	5.1596	4.92118	4.53192	3.96671	4.25564	4.46767	4.53442	4.54	4.59164	0.892208	0.000582751	0.0830993	1
POLR2K	4.8542	4.52226	5.0928	4.19542	4.53663	4.82218	5.25792	4.01956	4.15748	4.14762	4.10318	4.39229	4.25303	4.62134	0.892225	0.0110723	0.172676	1
DDX43	1.40517	1.13501	1.39345	1.41562	1.50495	1.52694	1.28266	1.07128	1.19819	1.31063	1.1815	1.25519	1.33127	1.27423	0.892227	0.0378788	0.273749	1
LINC02826	0.950756	0.954479	1.06385	1.12373	1.03315	1.13882	1.00141	0.954479	1.07211	0.928739	0.923995	0.892647	0.792267	0.919288	0.892285	0.0198135	0.227045	1
ECI2	4.03693	3.96451	4.13094	3.97411	4.08085	4.40182	3.97604	3.63975	3.0828	3.25075	3.77028	3.80829	3.95434	3.98222	0.892289	0.00407925	0.123989	1
ZNF484	4.60927	4.50093	4.62282	4.84687	4.45288	4.49283	4.4411	4.11849	4.04718	4.07273	3.86211	3.94972	3.99662	4.47704	0.8923	0.002331	0.105026	1
CTNNBL1	3.84736	3.92046	4.3701	4.28774	4.30632	4.3153	4.27856	3.8408	3.90864	3.58522	3.37743	3.62853	3.9595	3.86823	0.892331	0.00699301	0.147849	1
RETREG1	4.76301	4.63865	5.04028	3.71789	4.39928	4.70711	4.88275	4.25046	3.78453	4.19303	4.13696	4.09497	3.68501	4.54478	0.8924	0.0262238	0.237386	1
RAMAC	4.08745	3.8819	4.67236	3.60078	4.05355	3.66789	4.24535	3.23479	4.07403	3.60849	3.56631	3.29347	3.55953	3.83943	0.892474	0.0262238	0.237386	1
FURIN	5.42526	5.18353	5.10978	5.88658	5.25982	4.98653	5.62424	4.59734	5.24847	4.47343	4.67756	4.87092	4.80569	4.77356	0.892497	0.00407925	0.123989	1
TUBGCP5	4.41836	4.39626	4.35706	4.1442	4.59359	4.13361	4.41709	3.90637	3.7555	3.96627	3.74868	3.62032	4.02389	4.16498	0.892509	0.002331	0.105026	1
CNIH1	4.80528	4.82373	4.99598	4.61	4.6641	5.12904	4.98547	4.20629	4.42988	4.2583	4.3912	4.4534	4.32804	4.29747	0.892719	0.000582751	0.0830993	1
ARMC1	3.9612	4.13751	4.20927	3.62893	3.88073	4.41489	4.225	3.74789	3.10533	3.3429	3.57448	3.86166	3.68639	4.08808	0.892794	0.0174825	0.202804	1
CCR4	7.15871	6.95876	6.7915	6.67891	7.04654	6.54625	6.87866	5.71934	6.01501	6.21318	4.9695	7.09028	6.40347	6.49976	0.892866	0.0174825	0.202804	1
PDCL	4.53763	4.42098	4.7833	4.40361	4.56691	4.61448	5.08391	3.85946	3.93308	4.10342	4.15377	4.45158	4.33294	4.10525	0.892896	0.002331	0.105026	1
EIF3J	4.81519	4.86869	5.15348	4.90828	4.92713	4.89718	4.96343	4.48464	4.19926	4.26281	4.55199	4.20668	4.31433	4.81519	0.892902	0.0011655	0.0877678	1
NR1D2	6.21164	5.81778	6.67749	6.97735	6.30204	5.81793	6.75846	5.00354	6.0674	6.21291	5.46075	5.59205	5.50203	5.9536	0.89295	0.0262238	0.237386	1
LINC00324	2.98887	3.20342	3.15795	2.98841	2.94343	3.50757	3.36401	3.00412	2.84319	2.58212	2.68268	2.88624	2.93857	2.8455	0.892964	0.00407925	0.123989	1
PPP4R3B	5.60107	5.62754	5.90139	5.43767	5.33947	5.66172	5.58546	5.23679	4.05679	4.98844	5.07565	4.77422	5.24266	5.59059	0.893009	0.00407925	0.123989	1
NDUFB6	3.00289	3.18185	3.24602	2.79061	3.15016	3.28966	3.18926	2.7807	2.85117	2.90358	2.86302	2.92296	2.42422	2.76714	0.893016	0.00699301	0.147849	1
WDR12	2.13465	2.1555	2.18496	2.08777	2.64779	2.49103	2.47509	2.30454	2.02155	1.9067	1.97641	2.07708	1.96099	2.19958	0.893061	0.0378788	0.273749	1
USP35	3.24914	3.25834	3.11325	3.2598	3.0977	3.23053	3.59561	2.69434	2.40012	3.12735	3.08839	3.16747	2.93363	2.95516	0.893095	0.00699301	0.147849	1
CDKN2C	2.42276	2.29429	2.07505	1.98781	2.22795	2.44936	2.19613	2.25725	1.95866	1.79245	1.87858	2.09902	1.83895	2.15572	0.89314	0.0378788	0.273749	1
DCTN3	4.13019	3.66115	4.14177	3.86077	4.02532	4.05934	4.02907	3.26188	3.18017	3.36538	3.27631	4.05835	3.86305	3.92058	0.893151	0.0378788	0.273749	1
ZNF410	3.46376	3.3416	3.64661	3.48697	3.88494	3.21268	3.49822	2.73743	3.24978	3.24945	2.97577	3.17409	3.24417	3.283	0.893169	0.00699301	0.147849	1
LAMP2	4.98625	5.01363	4.87132	4.77399	4.64807	5.37369	5.03368	4.39438	3.58722	4.37972	4.51387	4.76431	4.44924	4.90613	0.893208	0.00699301	0.147849	1
MAP2K6	5.11519	5.17627	5.79341	5.40356	4.9025	5.42805	4.93942	4.86462	4.75958	4.72752	4.58443	4.37477	4.49738	5.02527	0.893226	0.002331	0.105026	1
SLC30A1	3.66999	3.37382	3.60881	3.23471	3.78267	4.01456	3.37709	3.26803	3.45558	3.01183	3.34191	2.89453	3.22738	3.18667	0.893234	0.0110723	0.172676	1
CDC42EP4	2.46556	2.0269	2.45462	2.49159	2.26086	2.57473	2.59923	2.19048	2.02824	2.37203	2.28426	2.33102	2.01125	1.85477	0.893239	0.0378788	0.273749	1
SF3B6	5.48155	5.37466	5.8717	5.02906	5.40771	5.69807	5.57844	4.93473	5.06342	4.79777	4.70115	4.77276	4.66261	5.40543	0.893257	0.00407925	0.123989	1
HAUS8	2.80628	2.66473	2.51419	2.83659	2.65894	2.39073	2.64211	2.14182	2.44471	2.36701	2.17878	2.3238	2.31028	2.77125	0.893271	0.0174825	0.202804	1
NOA1	6.13545	6.22633	6.61615	6.26793	6.59704	6.62326	6.81562	5.80037	5.53088	5.7481	5.60661	5.84051	5.95072	5.97216	0.893281	0.000582751	0.0830993	1
MFN2	5.16206	5.29672	5.1686	4.85532	5.28892	5.42553	5.62746	4.73229	3.91177	4.58503	4.27646	5.13008	5.13008	5.13008	0.89331	0.00407925	0.123989	1
TMEM129	2.71252	2.94375	3.00756	2.66173	3.01413	3.13573	3.09693	2.62414	2.45826	2.8501	2.55269	2.52696	2.74066	2.62513	0.893332	0.00699301	0.147849	1
SMYD3-AS1	1.0938	1.12633	1.24458	1.08283	1.11357	1.04062	1.30365	1.06066	1.12491	0.951356	0.972908	0.922208	1.01558	1.10393	0.893342	0.0378788	0.273749	1
CD244	4.48788	4.53043	4.79939	5.42738	5.10509	5.2305	4.69207	3.82042	4.41924	4.25054	4.87133	4.33677	4.51372	4.40725	0.8934	0.0110723	0.172676	1
MB21D2	4.04984	4.0237	3.83514	3.81533	3.85653	3.79981	4.48477	3.49191	3.51174	3.64339	2.94057	3.69225	3.73036	3.88452	0.893402	0.00699301	0.147849	1
ZSCAN23	1.61122	1.59382	1.76845	1.59653	1.49385	1.718	1.65909	1.38046	1.43004	1.63419	1.45255	1.47288	1.31939	1.53206	0.893419	0.0110723	0.172676	1
MGAM2	1.07262	1.05641	1.13229	1.14489	1.10244	1.15523	1.1433	1.12403	1.11831	0.908545	0.982045	1.04606	0.982045	0.814077	0.893424	0.016317	0.202804	1
POFUT2	3.63267	3.49431	4.09988	4.17434	3.82841	3.97361	3.8903	3.44512	3.54904	3.22572	3.36713	3.23691	3.68247	3.70044	0.893455	0.0110723	0.172676	1
ADIPOR2	4.15806	4.14863	4.15329	4.10979	3.9784	4.06782	3.92901	3.83463	3.39254	3.34219	3.53667	3.63344	3.70686	4.05856	0.893497	0.002331	0.105026	1
XPOT	6.39478	6.26314	6.46291	6.39128	6.29375	6.56124	6.43065	5.83293	5.47381	5.26742	5.53557	5.73206	5.81532	6.36987	0.893504	0.002331	0.105026	1
INCENP	3.65572	3.71895	3.71895	3.92062	3.98425	4.02941	3.91851	3.13996	3.69316	3.76141	3.11597	3.5288	3.42105	3.41651	0.893509	0.00641026	0.147849	1
PCMT1	3.38013	3.49708	3.69504	3.45332	3.41198	4.12888	3.51716	3.25764	2.88184	3.14684	3.05273	3.48843	3.2545	3.3309	0.893527	0.00407925	0.123989	1
KLF11	4.92554	4.49621	5.83367	5.54052	5.01024	5.31218	5.69332	4.12383	4.83623	5.1849	4.51581	4.764	4.78261	4.6861	0.893561	0.0378788	0.273749	1
SNTB2	5.62385	5.58591	5.89233	5.58591	5.80892	5.68616	5.61465	5.06623	4.76251	4.7776	5.11298	4.93061	5.38509	5.52668	0.893561	0.000582751	0.0830993	1
SHMT1	2.49693	2.64177	2.35735	2.49552	2.70688	2.61122	2.52275	2.20137	2.11014	2.42968	2.21908	2.16118	2.43096	2.38225	0.893578	0.00407925	0.123989	1
PPIP5K2	5.18698	5.01955	4.9187	4.70512	5.04637	5.03967	4.90083	4.50495	3.62674	3.99549	4.49422	4.46488	4.73323	5.29355	0.893611	0.0378788	0.273749	1
DANCR	3.65565	3.73002	3.62068	3.85214	3.60409	3.76991	3.79214	3.32295	3.25877	3.01064	3.05884	3.61751	3.43778	3.55351	0.89377	0.0011655	0.0877678	1
TSR1	4.8859	4.61528	4.90243	4.8118	4.85748	4.87463	4.90493	4.56462	4.19732	4.31513	4.05154	4.25757	4.39485	4.47558	0.893779	0.000582751	0.0830993	1
GALNT1	5.57746	5.54547	5.95216	5.59902	5.60465	6.18191	5.83549	5.1931	5.47831	4.87274	4.87733	5.07904	5.04063	5.47736	0.893845	0.000582751	0.0830993	1
RNF2	4.64685	4.79672	4.78421	4.36931	4.62766	4.99678	4.57927	4.31118	4.22988	3.94951	3.99579	4.27816	3.91225	4.6426	0.893862	0.00407925	0.123989	1
RLF	5.94341	5.79139	6.13872	6.47534	6.04101	5.77933	5.98763	5.24877	5.11504	5.58126	5.31837	5.16861	5.26552	5.98663	0.893905	0.00407925	0.123989	1
ZMYM5	4.69463	4.86977	5.08228	4.92589	5.15652	5.30052	5.18085	4.56187	4.13097	4.18244	3.99103	4.96621	4.73002	4.91302	0.893926	0.0174825	0.202804	1
ELOA	4.37244	4.44471	4.61204	4.42685	4.64004	4.73287	4.78257	3.79083	4.18617	4.01958	3.90549	4.12877	4.23781	4.3487	0.89397	0.000582751	0.0830993	1
RAB9A	4.8879	4.41266	4.37344	4.32406	4.29206	5.04061	4.44675	3.53864	4.15769	3.74331	4.18654	4.28449	4.0609	4.43798	0.894015	0.00699301	0.147849	1
USP37	4.23255	4.37262	4.85886	4.03788	4.59702	4.58239	4.55816	4.11667	3.77691	3.70055	3.76591	4.27894	3.98524	4.30856	0.89415	0.0110723	0.172676	1
AVPR1B	1.41635	1.48809	1.41635	1.60199	1.48626	1.51219	1.37443	1.39169	1.20515	1.41635	1.23501	1.3805	1.38539	1.19199	0.894172	0.0110723	0.172676	1
EED	4.39809	4.31167	4.38287	4.7527	4.59514	4.41358	4.69768	3.96937	3.42146	3.93128	4.08418	3.89554	4.12471	4.78647	0.894182	0.0262238	0.237386	1
SBNO2	4.3991	4.29289	4.44191	5.05818	4.69257	4.33656	4.78822	4.16982	3.73967	3.84038	3.79713	4.42831	4.31241	4.33542	0.894209	0.0110723	0.172676	1
SLC9A6	6.21386	6.44521	6.25018	6.39823	6.28179	6.60713	6.41589	5.79555	5.1711	5.48074	5.72462	5.94482	5.77501	6.00183	0.894231	0.000582751	0.0830993	1
TOR1B	4.5098	4.44268	4.63953	4.73649	4.39695	4.66614	4.629	4.59113	3.82244	3.92373	3.8773	4.01999	3.89954	4.50131	0.894282	0.0110723	0.172676	1
BLOC1S6	5.36001	5.10555	5.33337	5.51945	5.19783	5.45784	5.47557	4.65457	4.62754	5.01398	4.63901	4.9672	4.44386	5.14439	0.894283	0.0011655	0.0877678	1
CRY1	4.41649	4.15652	4.61837	4.70144	4.6604	4.29723	4.67079	3.95228	3.92969	4.2819	3.97666	3.82256	4.05782	4.16803	0.894285	0.002331	0.105026	1
ANKRD28	5.09343	5.06379	5.21099	4.77275	5.45914	5.08908	5.28639	4.42669	4.39573	4.47297	4.40472	4.48227	4.93342	5.05848	0.894337	0.002331	0.105026	1
TOMM70	5.24355	5.20588	5.30442	5.2472	5.40952	5.60241	5.53389	5.0056	4.62278	4.51625	4.54544	4.91626	4.95732	5.01602	0.894341	0.000582751	0.0830993	1
DUSP12	4.3247	4.31803	4.41668	4.26593	4.18366	4.49967	4.61694	3.9389	4.23199	3.84353	3.89783	4.06612	3.47323	3.93914	0.894374	0.0011655	0.0877678	1
FBXO42	4.67344	4.49202	4.93989	4.81558	4.91312	4.69823	4.58586	4.01521	4.08612	4.10581	4.12833	4.51467	4.26955	4.50114	0.894399	0.002331	0.105026	1
NRBF2	4.40859	4.41579	4.77553	5.01683	4.80543	4.81103	4.70962	3.96436	4.34425	4.40022	3.97773	4.17987	3.9389	4.65895	0.894406	0.002331	0.105026	1
RPAIN	3.71034	3.32937	3.95389	3.43351	3.64247	3.74575	3.77867	3.67747	3.28919	3.03125	2.81768	3.22159	3.53576	3.31897	0.894425	0.0110723	0.172676	1
PSMB6	4.99095	4.83776	5.29924	4.86673	4.82389	5.2935	5.29242	4.51299	4.9056	4.52304	4.22756	4.76242	4.29397	4.44142	0.894434	0.00407925	0.123989	1
MIS12	4.87854	5.13046	5.1598	5.13043	5.05387	5.61994	5.32019	4.19479	4.06436	4.82043	4.23134	4.83623	5.09302	5.22248	0.894455	0.0262238	0.237386	1
IPO4	4.1343	4.35206	4.11345	4.24356	4.32534	4.419	4.5599	3.94546	4.00732	3.70534	3.57292	4.22994	3.88282	3.6219	0.894455	0.002331	0.105026	1
DDX19A	4.13806	4.21027	4.86692	4.64479	4.5502	4.85521	4.74395	4.17483	3.45557	4.44861	3.83943	4.00017	4.33415	4.38029	0.89452	0.0262238	0.237386	1
ZBTB49	3.34323	3.4283	3.28679	3.48735	3.09274	3.51693	3.39821	3.06006	2.79596	2.59086	2.67723	3.17453	3.42817	3.34323	0.894559	0.0291375	0.260725	1
MAD2L2	3.2868	3.36874	3.73781	3.32793	3.90198	3.68809	3.57777	2.88393	3.19312	3.32983	3.25829	2.89777	3.41973	3.28409	0.894639	0.0110723	0.172676	1
DIABLO	4.68638	4.66721	4.64253	4.4917	4.78959	4.39878	4.2908	4.11188	3.76507	3.99481	3.45593	4.37504	4.35364	4.54325	0.894661	0.0110723	0.172676	1
MSH6	4.52015	4.61311	4.95877	4.54145	4.41017	4.25153	4.43932	4.06409	3.43186	4.06204	3.89331	4.12896	4.24859	4.56301	0.894668	0.0110723	0.172676	1
ALKBH8	3.28288	3.25545	2.69333	2.86648	3.35377	2.9967	2.98447	2.76928	2.51118	2.66878	2.66607	2.99783	2.91045	2.65264	0.894703	0.0262238	0.237386	1
EEF1AKMT1	2.14243	1.93632	2.28923	2.17775	1.92722	2.0869	1.82489	1.78928	1.56967	1.92497	1.89343	1.94747	1.79212	1.95317	0.894705	0.0378788	0.273749	1
CRTAM	3.11031	3.26589	3.30875	3.3431	2.17814	3.44064	3.30088	2.78	2.29556	2.64548	3.0593	3.04101	2.62856	3.18755	0.894739	0.0378788	0.273749	1
MTX1	3.39818	3.19681	3.45474	3.40488	3.34425	3.27662	3.67333	3.2189	2.86538	2.90797	2.99204	3.25804	3.09783	2.90937	0.894762	0.002331	0.105026	1
BMP2K	3.62904	3.92674	4.36136	3.27642	4.31352	4.12625	3.9515	3.89626	3.30473	3.24047	3.55353	3.57998	3.39008	3.71804	0.894807	0.0378788	0.273749	1
TM9SF1	4.42026	4.3409	4.76517	4.60993	5.13378	4.39804	4.53848	4.39866	3.85158	4.17709	3.95803	4.13028	4.19782	4.10548	0.894816	0.002331	0.105026	1
RMND5A	5.0891	4.90697	5.27023	5.29532	4.91277	5.17906	5.14691	4.2977	4.48464	4.44228	4.68074	4.37451	4.86194	4.89305	0.894819	0.000582751	0.0830993	1
RAB18	5.45426	5.59857	5.51016	5.24059	5.1949	5.33989	5.46502	4.81275	4.13635	4.83541	5.06917	4.77615	4.5942	5.60352	0.894828	0.0262238	0.237386	1
YEATS2	4.69733	4.93893	4.97676	4.92507	4.92059	4.93254	4.94374	4.45962	3.83963	4.21553	4.12884	4.46409	4.57062	5.04634	0.894851	0.0262238	0.237386	1
NUS1P3	0.80388	0.896415	0.880887	0.958788	1.06331	1.0548	0.923344	0.878512	0.896415	0.792905	0.826435	0.832805	0.766471	0.896415	0.894936	0.0367133	0.273749	1
MTX3	4.25099	4.14193	4.6491	4.22612	3.6399	3.87431	4.35379	3.95465	3.76953	3.54017	3.48055	3.44596	3.53777	4.3464	0.894938	0.0378788	0.273749	1
DDX50	5.69757	5.71577	5.88711	5.79953	5.72266	5.79334	5.95912	5.41799	4.56748	5.07614	5.33635	5.17897	5.03544	5.70209	0.894994	0.0011655	0.0877678	1
RRAGC	4.17635	4.29103	4.30647	4.59921	4.2638	4.62975	4.24401	3.7976	4.00166	3.70557	3.8867	3.80026	3.99526	4.11981	0.894995	0.000582751	0.0830993	1
ING5	3.78288	3.86613	3.89498	4.03746	3.8715	3.77738	3.88799	3.70324	3.00669	3.10343	3.04761	3.61213	3.94261	3.85639	0.895044	0.0378788	0.273749	1
REEP3	4.91617	5.11841	4.84426	4.11613	4.79073	4.96769	5.09854	4.42755	3.91952	4.27776	4.2212	4.11403	4.37579	4.96587	0.895125	0.0378788	0.273749	1
TMEM50B	5.48401	4.99698	5.93939	5.36829	5.33058	5.55297	6.05752	5.03937	4.32824	4.45247	5.02882	5.27004	5.02652	5.52349	0.895151	0.0378788	0.273749	1
TOPBP1	5.4435	5.30582	5.23302	5.10301	5.41613	5.35907	5.31106	4.88177	4.37684	4.69948	4.60778	4.80016	4.75248	5.15584	0.895155	0.0011655	0.0877678	1
PSMA4	6.04793	5.70123	5.83792	5.11528	5.62994	5.86334	5.8141	5.44255	4.84115	4.49128	5.05407	5.07379	4.94682	5.96652	0.895186	0.0262238	0.237386	1
PRSS41	1.80538	1.79175	1.93326	2.23253	1.9529	2.02463	1.89692	1.78028	2.03836	1.59292	1.65552	1.79966	1.64088	1.7009	0.895225	0.0262238	0.237386	1
PAXBP1	5.24334	5.28064	5.56275	5.47559	5.47995	5.33241	5.53918	5.2124	4.23297	4.89242	4.65563	4.71833	4.92457	5.30518	0.895227	0.002331	0.105026	1
EGLN1	4.7668	4.80091	4.91839	5.02378	4.62221	4.70732	4.75752	4.3696	4.00432	3.89457	4.28828	4.50752	4.33127	4.68259	0.895265	0.0011655	0.0877678	1
NTAN1	5.05517	5.38327	5.35888	4.4782	5.09328	5.23494	5.31854	4.44758	4.81727	4.38319	4.2332	4.70161	4.69789	4.87954	0.895274	0.00699301	0.147849	1
DNA2	2.55434	2.15406	2.43512	2.72723	2.51467	2.20762	2.23838	2.10376	2.20542	2.18534	2.03548	2.07405	2.33345	2.13138	0.895283	0.0110723	0.172676	1
NUBP1	5.24388	5.06597	5.27587	5.08104	5.40385	5.7181	5.60388	4.69464	5.10612	4.70517	4.26743	4.98921	4.62127	5.09442	0.895318	0.00699301	0.147849	1
DNAJC13	5.92985	5.85614	6.15551	5.90977	6.02777	6.06962	6.05238	5.62222	4.53349	5.12025	5.23543	5.51157	5.53317	6.04817	0.895318	0.00699301	0.147849	1
EDRF1	4.57717	4.47241	5.02918	4.42289	4.77695	4.45615	4.84812	4.2428	4.01498	4.00681	3.85836	4.1689	4.21001	4.67078	0.895337	0.00699301	0.147849	1
ARL8B	4.93821	5.05431	5.07997	4.93434	4.79688	5.16797	4.9276	4.71645	4.01971	4.30385	4.09426	4.72524	4.44968	4.93805	0.895355	0.00407925	0.123989	1
RHOQ	5.7419	5.96575	6.00065	5.17083	6.34927	5.90346	5.80306	4.94524	4.56144	4.61063	5.2535	5.59799	5.74576	5.93679	0.895356	0.0378788	0.273749	1
SMARCAD1	5.55426	5.5698	5.46423	5.01847	5.50909	5.9145	5.60961	5.0177	4.24946	4.89323	4.96941	4.84281	5.11166	5.5127	0.895368	0.00699301	0.147849	1
RPP14	3.62597	3.44992	3.15798	3.47714	3.76212	3.63952	3.75765	3.07316	3.13884	2.99722	3.08292	3.39459	3.12236	3.45923	0.895378	0.00407925	0.123989	1
DDX23	5.22185	5.1286	5.5788	5.18935	5.40539	5.35605	5.5051	4.86227	3.88636	4.74411	4.99589	4.81432	4.77413	5.39732	0.895393	0.00699301	0.147849	1
TP53BP2	5.08321	4.7131	4.89073	4.93866	5.08808	4.65304	4.58323	3.94594	4.2034	4.20626	4.3635	4.47648	4.53672	4.66721	0.895419	0.002331	0.105026	1
GPN1	5.59633	5.37542	5.52362	5.26868	5.43597	5.58082	5.49347	4.88278	4.05606	4.94218	4.75223	5.21257	5.10238	5.32342	0.895421	0.0011655	0.0877678	1
C21orf91	5.03042	5.17554	4.90626	5.47013	5.20275	5.22891	5.23042	4.61053	4.13601	4.41156	4.55755	4.71149	4.99854	5.02936	0.895449	0.002331	0.105026	1
ANKRD35	1.60642	1.44623	1.46177	1.53129	1.44623	1.48479	1.60583	1.14513	1.38853	1.40426	1.35383	1.34716	1.54575	1.2915	0.895452	0.00932401	0.172676	1
ETFA	4.33009	4.20227	4.22046	4.5783	4.08369	4.30703	4.13785	3.65983	3.01202	3.77194	4.0102	3.94591	4.08587	4.25349	0.895497	0.0110723	0.172676	1
GPR132	5.95338	5.13754	5.76087	5.781	5.34414	5.04013	5.42592	4.26186	5.30421	5.21926	4.83889	5.12117	4.67726	5.00293	0.895497	0.0110723	0.172676	1
NDUFA7	3.8417	3.92778	4.42176	3.63151	4.26985	3.9478	4.04895	3.61669	3.45929	3.52518	3.70629	3.71953	3.54154	3.58633	0.89553	0.002331	0.105026	1
USP32	3.52575	3.34685	3.44631	3.65934	3.28177	3.4782	3.48081	3.32179	2.56635	3.0195	3.25303	2.87545	3.19058	3.46299	0.895564	0.00699301	0.147849	1
FOXD3	1.85585	1.71976	1.85441	1.80758	1.86155	1.88581	1.86127	1.65775	1.80303	1.81509	1.47791	1.74501	1.40096	1.60531	0.8956	0.00699301	0.147849	1
SEMA7A	2.79519	3.03188	3.04743	3.44407	3.58668	3.1521	3.23667	2.89233	2.75491	2.47571	2.70853	3.04816	3.07799	3.00923	0.895615	0.0378788	0.273749	1
EIF4E3	5.77441	6.08808	5.98416	6.48627	6.00499	5.6139	6.01658	4.8902	5.74584	5.06941	5.16221	5.62552	5.61195	5.48453	0.895666	0.002331	0.105026	1
SIKE1	3.99569	4.11039	4.11224	3.78044	4.36208	4.05781	3.97863	3.81563	2.69702	3.66086	3.44988	3.85209	3.91364	4.04545	0.895669	0.0174825	0.202804	1
AKAP11	5.39163	5.67517	5.34885	5.46412	5.24591	5.52603	5.35181	5.28803	3.88672	4.59027	4.47846	5.04853	5.18297	5.56531	0.895714	0.0262238	0.237386	1
MRPL45	5.40382	5.59824	5.78925	4.30284	5.48039	6.30625	6.10297	5.34665	4.17828	5.31925	5.21945	5.08427	4.51385	5.25721	0.895731	0.0174825	0.202804	1
HLA-DMB	3.74174	3.89226	3.99089	3.62617	4.97447	4.1266	3.74174	3.6214	3.53957	3.71621	3.56857	3.12836	3.92309	3.66812	0.895759	0.0157343	0.202804	1
ICOS	5.65921	5.86165	6.69373	5.85549	6.19178	5.87008	6.78592	5.53396	5.4704	5.47595	5.24619	5.60571	5.19101	5.92119	0.895767	0.00699301	0.147849	1
SNRPC	3.89653	3.48192	3.55248	3.88817	3.47625	3.62011	3.81693	3.39408	3.12775	3.14851	3.37593	3.08349	3.4216	3.49925	0.895782	0.002331	0.105026	1
PKD2L1	1.30253	1.23697	1.57034	1.24804	1.51814	1.26275	1.47304	1.31658	1.18794	1.20126	1.16857	1.20936	1.28111	1.24561	0.895818	0.0378788	0.273749	1
LSM14B	4.35691	4.02204	4.276	5.09807	4.25864	4.21469	4.38875	3.82201	3.84606	4.08014	3.75502	3.91374	4.08766	3.9221	0.895857	0.002331	0.105026	1
PDE6D	3.6702	3.48039	3.78645	3.5332	3.99993	3.91133	4.0602	3.37672	2.93842	3.45242	3.21381	3.60237	3.5181	3.58633	0.895864	0.0110723	0.172676	1
ATRN	4.5754	4.43636	4.86895	3.82276	3.92644	4.47973	4.56143	3.78385	3.7987	3.39345	3.73078	3.92782	4.43243	4.41123	0.895901	0.0174825	0.202804	1
EXOSC9	4.72426	4.83047	5.00448	4.70575	4.94975	4.81068	5.3308	4.34631	4.2707	4.26467	4.39959	4.27225	4.3103	4.91624	0.89591	0.00699301	0.147849	1
MT1X	5.74829	6.32284	5.91577	5.54726	6.11839	5.93898	6.06779	5.79467	5.22575	4.82084	5.23504	5.26331	5.34788	5.63591	0.89592	0.00407925	0.123989	1
MTIF2	4.35304	4.24285	5.10367	4.00484	4.38216	4.67649	4.11627	4.0912	3.75152	3.89838	3.8823	4.14447	3.95829	3.9399	0.895942	0.00407925	0.123989	1
MRPL1	3.00681	2.93748	3.10196	2.765	3.02367	3.17761	3.30703	2.67375	2.18815	2.76126	2.71382	2.77125	2.79898	3.19423	0.895959	0.0378788	0.273749	1
RAD18	4.40023	4.39401	4.53906	4.1986	4.35286	4.5084	4.28133	4.03566	3.62209	3.73426	3.80016	4.07223	3.77151	4.44798	0.895985	0.0110723	0.172676	1
NUP58	5.41206	5.31919	5.65841	5.59907	5.77356	5.56701	5.07643	5.17948	4.42018	4.83758	4.53781	4.86627	5.07193	5.49874	0.896011	0.00699301	0.147849	1
UBE2B	4.80327	4.74358	5.06013	5.0303	4.68124	4.23393	4.57087	3.84977	3.8225	4.45702	4.5231	3.92997	4.26977	4.82753	0.896036	0.0378788	0.273749	1
PSTK	3.61047	3.46619	4.00397	3.78681	3.74151	3.86764	3.93028	3.36	3.61416	3.37768	3.4767	2.88527	3.41657	3.53126	0.896041	0.00699301	0.147849	1
HENMT1	3.64307	3.38869	3.81839	3.71851	3.66289	4.16636	3.5762	3.30378	3.0973	3.07063	3.47567	3.16532	3.46018	3.70154	0.896063	0.0174825	0.202804	1
TAF1D	7.15188	7.25483	7.54529	7.70195	7.40553	7.41644	7.70841	6.79063	6.17224	6.88877	6.39725	6.47842	6.63801	7.39727	0.896104	0.002331	0.105026	1
EID2B	3.08296	2.99302	2.90071	2.72851	2.7884	3.26796	2.66777	3.12583	2.5972	2.29568	2.22945	2.72851	2.63003	2.70022	0.896109	0.041958	0.299157	1
DCAF4L1	1.46449	1.57236	1.75771	1.50011	1.4709	1.62254	1.68421	1.55242	1.56075	1.1566	1.30216	1.43942	1.45378	1.4569	0.896111	0.0174825	0.202804	1
TOMM22	4.01223	4.04283	4.6686	3.97302	4.06933	4.5058	4.15874	3.9925	3.85282	3.6106	3.55531	4.04409	3.68079	3.63736	0.896126	0.00699301	0.147849	1
FIRRE	1.84248	2.09436	2.07349	1.987	2.10007	1.87651	1.97229	1.93178	1.51136	1.81939	1.74557	1.86738	1.80129	1.82105	0.896145	0.00407925	0.123989	1
ARL10	2.47521	2.29277	2.19743	2.49069	2.71928	2.55268	2.5216	2.36499	2.15406	1.90361	2.01119	2.23825	2.45094	2.33757	0.896285	0.0262238	0.237386	1
BTG3	4.61701	4.44675	4.24407	4.98856	3.93101	3.81515	3.79364	3.52499	3.61192	3.9018	3.58362	3.72302	3.74174	4.65604	0.896331	0.0378788	0.273749	1
MAN1A1	5.46098	5.24416	5.24416	5.5388	5.31171	5.40688	5.03184	4.36963	4.76036	4.45285	4.84814	4.88021	5.03184	5.03527	0.896337	0.00174825	0.105026	1
YWHAG	5.45865	5.47638	5.34364	5.3966	5.4831	5.59623	5.30429	5.1778	4.75605	4.465	4.01302	5.33093	4.94436	5.42807	0.89638	0.00699301	0.147849	1
PWWP2A	4.09541	3.80029	4.21518	4.37698	4.22096	3.8739	3.8739	3.84784	3.42248	3.48624	3.15141	3.8739	4.01075	3.71536	0.896381	0.0168998	0.202804	1
DYNLL2	6.00434	6.1306	6.39162	6.37302	5.86708	6.25295	6.4698	5.29591	5.44952	5.64736	5.46046	5.74373	5.4774	5.9089	0.896386	0.0011655	0.0877678	1
UHRF1BP1L	3.75651	3.86021	4.11778	4.18859	3.78326	3.91095	3.95873	3.14334	3.50055	3.52179	3.55017	3.63282	3.46822	3.90187	0.896387	0.00407925	0.123989	1
CTNS	3.27267	3.37365	3.30806	3.6646	3.34596	3.64495	3.58034	3.2994	2.67225	2.98058	2.65686	3.10313	3.75451	3.21742	0.896401	0.0378788	0.273749	1
PGD	4.78653	4.5614	4.85901	4.00194	5.30982	4.95476	4.77504	4.28489	4.21663	4.05784	3.88702	4.57282	4.41989	4.36533	0.896414	0.0262238	0.237386	1
ZMPSTE24	5.17478	4.94622	5.35098	4.97638	5.12225	5.79899	5.22074	4.62525	4.6521	4.53869	4.63422	4.77443	4.53096	5.04587	0.896453	0.002331	0.105026	1
CEP63	4.16827	4.16648	4.82703	4.32371	4.57496	4.57925	4.56362	4.14157	3.47901	4.04573	4.11833	3.87156	4.24709	4.06988	0.89648	0.002331	0.105026	1
PPP2R5A	5.73348	5.87299	6.09898	6.02298	5.88642	5.90035	5.87645	5.28159	4.82919	5.10922	5.34501	5.252	5.34233	5.9495	0.89653	0.0110723	0.172676	1
PYROXD1	5.3723	5.17135	5.27878	5.5614	5.02686	4.67972	5.37221	4.46612	4.52506	4.45394	4.63384	4.94747	4.65284	5.01366	0.896615	0.002331	0.105026	1
WWC3	4.4995	4.26336	4.30328	4.6296	4.37752	4.60913	4.75969	4.29811	3.54962	3.59121	3.95278	4.33781	4.42521	4.03834	0.896668	0.0174825	0.202804	1
REC8	4.16086	3.9104	4.39339	4.40704	4.43782	3.51398	4.28272	3.3323	3.37089	3.66481	3.51856	4.22636	3.83235	4.15563	0.896747	0.0378788	0.273749	1
MFSD5	2.47776	2.38506	2.74243	2.84391	2.54745	2.46556	2.46556	2.40669	2.34545	2.0964	2.09443	2.34983	2.46556	2.31843	0.896756	0.00407925	0.123989	1
SLC17A5	3.8829	4.04016	4.41618	4.08238	3.71134	4.1306	4.57207	3.90699	4.04823	3.72866	3.18371	3.80833	3.46726	3.71575	0.89677	0.0378788	0.273749	1
KEAP1	3.8644	4.23782	4.3205	4.66853	4.24543	4.86803	4.56842	4.16232	3.82302	3.55795	3.63338	4.13762	4.06442	4.21804	0.896781	0.00699301	0.147849	1
SMIM15	5.16544	5.32179	5.34218	5.14107	5.15259	5.1365	5.41658	4.62681	4.71932	4.12107	4.45761	4.87744	5.00515	5.08356	0.896794	0.000582751	0.0830993	1
ERI1	2.89825	2.60858	2.95414	2.32338	2.96783	2.79599	2.94813	2.42788	2.49494	2.48414	2.50989	2.41251	2.59671	2.55885	0.896833	0.0262238	0.237386	1
TRIB1	3.24617	2.985	3.52327	2.86045	3.91894	2.90923	2.96333	2.76738	2.99794	2.74623	2.6914	2.85106	2.82788	3.2129	0.896834	0.0378788	0.273749	1
HELB	4.96931	5.04901	5.4595	4.55119	5.10772	5.21296	5.14082	5.02568	3.67259	4.26583	4.46548	4.43299	4.7858	5.1812	0.896847	0.0378788	0.273749	1
WEE2-AS1	1.9709	1.84015	1.98203	1.85598	2.13942	1.84021	1.89501	1.88223	1.61427	1.54865	1.80198	1.86874	1.79045	1.6232	0.89691	0.0174825	0.202804	1
CYSLTR1	3.75082	3.53165	3.82883	3.2546	3.99588	3.81179	3.73255	3.64209	3.04765	3.45244	3.16959	3.5439	3.06005	3.32024	0.89693	0.0174825	0.202804	1
IREB2	5.90664	5.91491	5.88611	6.24579	5.85889	6.21053	5.99406	5.412	4.88694	5.07575	5.13195	5.64302	5.55445	5.98264	0.896942	0.00699301	0.147849	1
DAP3	5.28412	5.51995	5.70617	5.5273	5.50752	5.63798	5.43106	5.29938	4.56001	4.9071	4.88943	5.01357	4.79457	5.17058	0.896943	0.0011655	0.0877678	1
GRAMD2B	2.95826	2.9798	2.96231	2.6381	2.83229	3.50498	3.07061	2.76379	2.80167	2.76042	2.68762	2.5579	2.34577	2.87068	0.89695	0.0174825	0.202804	1
RABIF	3.90996	3.94839	4.13077	4.13579	3.94607	4.0311	4.0249	3.76772	3.27364	3.56446	3.49581	3.64286	3.74609	3.73803	0.896954	0.000582751	0.0830993	1
SPPL2A	5.28912	5.6139	5.67447	5.68265	5.71275	5.77069	5.58144	5.08045	4.70659	4.84558	4.85896	4.91199	5.13458	5.73498	0.896964	0.0174825	0.202804	1
ABHD13	5.33068	5.23797	5.47492	5.59017	5.05347	5.48382	5.44762	4.79466	4.4152	4.22357	4.93878	5.26361	4.81975	5.2873	0.896972	0.00699301	0.147849	1
PARP9	4.92029	4.94738	4.78029	4.77819	4.76743	5.05904	5.04465	4.39726	3.98028	4.08321	4.26969	4.53655	4.5943	4.90293	0.896987	0.00407925	0.123989	1
SLC12A9	3.66405	3.51432	3.70247	3.44975	3.70583	3.48306	3.8738	3.31685	2.86401	3.12325	3.15146	3.48306	3.4607	3.37832	0.896995	0.00291375	0.123989	1
CYP20A1	5.51385	5.52128	5.76594	5.50002	5.5084	5.97723	5.52697	5.32792	4.48531	4.83393	5.08643	5.12805	4.98137	5.42323	0.897047	0.000582751	0.0830993	1
CWC25	4.64408	4.62916	5.3244	5.66343	5.48441	4.70435	4.90119	4.2257	4.79894	4.45381	4.47874	4.44894	4.62374	4.68386	0.897109	0.0110723	0.172676	1
TAF1D	7.12931	7.43293	7.71753	7.85294	7.56707	7.4775	7.74012	6.93425	6.31084	6.86786	6.89176	6.39487	6.71999	7.35341	0.897115	0.0011655	0.0877678	1
LRRC59	5.62156	5.4832	6.15222	6.08576	6.10005	5.83807	6.30161	5.03404	6.05519	5.20164	4.80224	5.25401	5.43443	5.53143	0.897325	0.00699301	0.147849	1
FAN1	4.59366	4.37108	4.77675	4.10213	4.3258	4.41876	4.57606	4.33652	3.18281	3.79811	3.82251	4.20504	4.14116	4.4791	0.897351	0.0378788	0.273749	1
KIR2DL3	3.72269	4.71609	3.97908	4.50772	4.10707	4.35034	3.82764	3.57435	2.97526	3.18367	3.68086	5.37012	3.75767	3.67088	0.897372	0.0378788	0.273749	1
PAICS	5.28336	5.00985	5.4227	4.46306	5.49491	5.38081	5.33506	5.05999	4.25619	4.23375	4.79694	4.65813	4.61331	5.0377	0.897395	0.0262238	0.237386	1
PPA2	3.0287	2.95282	2.94851	2.83739	2.79433	2.80267	2.74493	2.78596	2.45151	2.08285	2.36935	2.525	2.71657	3.11511	0.897411	0.0378788	0.273749	1
RAB12	5.53116	5.5201	5.29166	6.02124	5.35811	5.56032	5.3384	5.04754	5.04282	4.45378	4.68757	4.88009	5.07626	5.47372	0.897485	0.00407925	0.123989	1
GOLT1B	4.71277	4.56603	4.80414	4.32434	4.38686	4.39168	4.97296	3.96737	3.8667	3.84873	3.88989	4.37981	4.10615	4.80415	0.897508	0.0262238	0.237386	1
AMZ2	6.35737	6.1283	6.68121	6.51349	6.48723	6.70278	6.75068	5.93649	5.30064	5.33138	5.80946	6.21126	6.01707	6.34064	0.897544	0.002331	0.105026	1
SLC35A1	4.97676	4.65741	4.59098	4.24512	4.62189	4.59564	4.69486	4.58861	3.26355	3.88306	4.05817	4.25118	4.47173	4.55054	0.897605	0.00699301	0.147849	1
POLR2I	4.41829	4.77299	4.58866	4.07367	4.25672	4.92886	4.66411	4.38389	3.89055	3.8561	3.6067	4.16522	4.18027	4.3752	0.897633	0.0174825	0.202804	1
TSEN54	4.28972	4.18338	4.2486	4.75593	4.14227	4.26151	4.7291	3.95415	3.6532	3.91194	3.47283	4.32018	4.20861	3.95748	0.897679	0.0262238	0.237386	1
NUP160	5.22362	5.34302	5.54758	5.39651	5.51951	5.46113	5.55045	5.09548	4.27602	4.97234	4.74933	4.68852	4.98675	5.38401	0.897761	0.002331	0.105026	1
DNAJC10	6.51221	6.1915	6.42867	6.21467	6.42523	6.64183	6.40229	5.93479	4.9688	5.2506	5.76304	6.03078	5.97707	6.31199	0.89782	0.002331	0.105026	1
INTS8	4.38631	4.58061	4.75661	4.18384	4.60705	4.8897	4.73264	4.44232	3.6273	3.79668	3.83067	4.32422	4.14856	4.68627	0.897913	0.0262238	0.237386	1
IPPK	3.71532	3.59936	3.89602	3.66736	3.91501	3.85146	3.67716	3.48533	3.08648	3.23242	3.19381	3.46876	3.44106	3.72827	0.897972	0.00699301	0.147849	1
GRM2	1.96436	2.02362	1.84392	2.05529	2.01875	1.8024	1.84856	1.8024	1.57517	1.63401	1.49202	1.99717	1.93172	1.74146	0.89799	0.0285548	0.257401	1
TBPL1	4.21219	4.30963	4.26104	3.96331	4.11296	4.34777	4.18683	3.8866	3.21231	3.70589	3.92091	3.89489	3.66266	4.11206	0.897992	0.0011655	0.0877678	1
OCIAD2	3.88744	3.85087	4.62547	3.95093	3.97272	4.25439	4.0329	3.67271	3.86294	3.6399	3.4608	3.6638	3.64169	3.71815	0.897996	0.0011655	0.0877678	1
CPEB2	3.92669	3.89633	4.35482	4.36069	4.21306	3.90493	4.13259	3.60332	3.83372	3.36589	3.34781	3.62002	3.91476	4.16785	0.898026	0.0174825	0.202804	1
PAQR3	3.41323	3.14031	3.2005	3.01892	2.93407	2.95456	2.93261	2.48547	2.75769	2.74166	2.78336	2.57153	2.74069	3.31181	0.898028	0.0174825	0.202804	1
GTF3C6	2.47019	2.53168	2.80624	2.80708	2.58396	2.84333	2.58396	2.33707	2.31128	2.3515	2.55068	2.22384	2.47341	2.47985	0.898058	0.00641026	0.147849	1
CAAP1	4.48581	4.93704	4.75723	3.98021	4.59251	4.67728	4.70189	4.09105	3.42902	4.39905	3.96321	3.87579	4.53967	4.56032	0.898112	0.0174825	0.202804	1
ABCB7	5.00864	5.1676	5.04508	4.69316	4.68096	5.2123	5.05456	4.6266	3.95996	4.20941	4.41377	4.66681	4.48029	4.95391	0.898127	0.002331	0.105026	1
IRF2BP1	3.73682	3.84019	3.6504	3.08455	3.78008	4.23663	4.5241	3.53415	3.71727	3.28485	2.82414	3.65889	3.61735	3.48121	0.898151	0.0378788	0.273749	1
PLEKHF1	4.82083	4.92046	5.73964	5.73616	5.20943	5.20487	5.86719	4.51514	5.03374	5.0033	4.46736	5.17071	4.97753	4.51182	0.898157	0.0378788	0.273749	1
RNF130	3.24944	3.27616	3.42181	2.65505	3.48519	3.27432	3.03734	2.68088	2.96601	2.49884	2.67655	2.99108	3.1591	3.14756	0.898243	0.0378788	0.273749	1
ZNF136	3.99902	3.64153	4.31189	4.23867	4.02227	3.65817	3.56856	3.23861	3.53862	3.41921	3.64588	3.52736	3.27977	4.00099	0.898336	0.0174825	0.202804	1
CHSY1	3.8999	3.59769	3.76553	3.94652	3.30938	3.76658	3.75499	3.5386	2.89403	3.10614	3.25246	3.41085	3.59757	3.59443	0.89837	0.00699301	0.147849	1
DNAJC3	5.7714	5.6961	5.90392	5.86691	5.92112	6.15225	5.88281	4.86736	5.61434	4.9214	5.56175	5.27763	5.18047	5.58591	0.898393	0.000582751	0.0830993	1
NPBWR2	2.21516	2.2718	1.94442	2.52362	2.13737	2.35404	2.20252	2.08778	2.06519	1.85304	1.95389	2.1533	2.1256	1.82101	0.898452	0.0174825	0.202804	1
MRPS30	5.05296	4.8073	5.26987	4.75173	4.85726	5.33601	5.21142	4.93423	4.12127	4.41422	4.32392	4.41536	4.62859	4.86665	0.89848	0.0174825	0.202804	1
ROCK2	4.88492	4.83857	5.15142	4.75786	5.00796	5.03487	4.90574	4.58149	4.02534	4.11694	4.28815	4.47629	4.61208	4.97063	0.898488	0.00699301	0.147849	1
ZNF530	2.7398	3.15632	2.55294	2.42193	2.81156	2.96537	2.78812	2.34545	2.29507	2.58959	2.38946	2.48343	2.7429	2.61815	0.898539	0.0378788	0.273749	1
KIF27	2.81953	2.67277	2.8528	2.8928	2.6682	2.6817	2.595	2.34249	2.33489	2.56741	2.52118	2.4052	2.42043	2.64572	0.898582	0.0011655	0.0877678	1
LINC02700	1.40665	1.57763	1.52532	1.77313	1.49266	1.54881	1.69916	1.43821	1.21904	1.31476	1.48	1.48413	1.51218	1.45736	0.898609	0.0174825	0.202804	1
ZC3H15	5.26478	5.00931	5.52149	5.30655	5.06152	4.96097	5.40398	4.42341	4.7402	4.7149	4.57333	4.75777	4.53777	5.0777	0.898613	0.00407925	0.123989	1
FAM91A1	4.95161	4.49802	4.91707	4.36375	4.52923	4.56781	4.53746	4.16582	3.76771	4.0007	3.87162	3.84166	4.40459	5.0316	0.898617	0.0378788	0.273749	1
LOC101927657	1.40862	1.16683	1.34329	1.32893	1.47543	1.29083	1.26095	1.30142	1.09676	1.08711	1.1719	1.19369	1.22714	1.25713	0.89868	0.0262238	0.237386	1
CSNK1G3	5.64151	5.71521	6.15296	5.598	5.87531	6.27503	5.92389	5.15237	5.35168	5.22878	5.23752	5.30127	5.05495	5.68343	0.898695	0.002331	0.105026	1
BMT2	4.56513	4.59317	4.77273	4.2904	4.36966	4.33464	5.08186	4.26101	3.89422	3.96944	3.83745	4.3791	4.0872	4.33808	0.89874	0.0110723	0.172676	1
C2orf49	3.86158	3.61473	3.69105	3.56231	3.61401	3.86889	4.10285	3.4122	3.2469	2.93243	3.22056	3.69089	3.5427	3.60609	0.89878	0.00699301	0.147849	1
TMEM185B	4.47704	4.54457	4.43068	3.96103	4.31306	4.43525	4.61846	3.53304	3.69291	3.81436	4.13034	4.1815	4.17074	4.14411	0.898861	0.00699301	0.147849	1
KDELR2	4.99024	4.98343	4.96618	4.40813	5.25014	4.92131	4.79932	4.65988	3.91625	4.17667	4.20621	4.79494	4.41032	4.68501	0.898904	0.00699301	0.147849	1
ADAM17	5.45094	5.35387	5.43262	5.53293	5.31065	5.45829	5.51476	4.80692	4.96713	4.63545	4.55162	4.6887	4.91928	5.63798	0.898907	0.0262238	0.237386	1
EIF6	4.51742	4.45633	4.36873	4.57854	4.78165	4.73028	5.01885	4.50417	4.26571	4.13581	3.69395	4.50009	3.91434	4.15815	0.89894	0.00699301	0.147849	1
LMNB1	5.22695	5.01005	4.85971	4.75835	5.52277	4.92986	4.77523	4.44665	4.50637	4.35281	4.28864	4.42803	4.39427	5.12363	0.899024	0.0110723	0.172676	1
CARHSP1	4.08708	4.06533	4.33592	4.09185	4.11958	4.52379	4.61907	3.74372	3.41255	3.9074	3.50826	4.33425	3.92335	3.99983	0.899028	0.00699301	0.147849	1
ERLEC1	5.62351	5.72119	5.79662	5.69513	5.81888	5.86969	5.99127	5.1205	4.62877	4.89543	5.22198	5.54035	5.3013	5.71737	0.899038	0.002331	0.105026	1
INTS9	3.87456	3.95454	4.01221	3.599	4.08555	3.83025	4.13529	3.77574	3.22684	2.99142	3.29279	3.83362	3.97549	3.62043	0.899057	0.0378788	0.273749	1
ZSCAN16	3.57797	3.47712	3.63992	2.77622	3.43293	3.71446	3.32551	3.01205	2.61281	3.46278	2.88079	3.15278	3.19622	3.21056	0.899092	0.0378788	0.273749	1
PARN	5.9272	5.99266	6.2107	6.277	6.12105	6.38688	6.28524	5.76737	5.21738	5.5156	5.07423	5.54778	5.7102	6.00998	0.899117	0.002331	0.105026	1
TPD52L2	5.35953	5.31851	5.19515	5.12709	5.39845	5.3848	5.15076	4.57979	4.57087	4.50908	4.43769	5.05081	4.95929	5.10334	0.899188	0.000582751	0.0830993	1
SPDL1	2.70838	2.5185	2.59537	2.34328	2.56899	2.6866	2.70547	2.21842	1.83415	2.53303	2.35313	2.29066	2.47484	2.59537	0.899209	0.0285548	0.257401	1
ANKRD26P1	1.18382	1.31938	1.39713	1.48397	1.64356	1.41109	1.30764	1.31866	1.38858	1.13611	1.26511	1.29522	1.08511	1.2757	0.899235	0.0378788	0.273749	1
CHROMR	3.5341	3.20086	3.28992	2.81429	3.10994	3.17901	3.31743	2.93527	2.80734	2.70373	2.86754	3.01072	2.71679	3.14327	0.899272	0.0110723	0.172676	1
RPIA	4.52429	4.6192	5.18119	4.57954	4.58379	5.02019	4.81213	4.41709	4.00435	4.28692	4.48192	4.41099	4.02383	4.33968	0.899295	0.000582751	0.0830993	1
POLR3D	4.81071	5.05065	5.36319	5.12499	5.02139	5.1958	5.31494	4.85633	3.87216	4.64995	4.52974	4.79346	4.54503	5.02164	0.899298	0.00407925	0.123989	1
ATP6V1A	4.39918	4.20905	4.17783	3.98478	4.37902	4.48758	4.26725	3.72251	3.57644	3.55106	3.68682	4.04931	3.99726	4.31003	0.899305	0.0174825	0.202804	1
ALCAM	2.03122	2.37383	2.02703	2.01154	2.27332	2.27463	2.12596	1.85706	1.99016	1.80943	1.7997	1.90242	1.95885	2.27778	0.899314	0.0174825	0.202804	1
LTV1	5.26656	5.25614	5.57978	4.96553	5.37451	5.46879	5.49744	5.00551	4.80516	4.53703	4.51438	4.60335	5.02088	5.15594	0.899315	0.00407925	0.123989	1
VAMP7	5.84576	5.76304	5.71402	5.77251	5.67021	5.84419	5.51325	4.96799	4.86089	4.79859	5.18243	5.47118	4.99043	5.81343	0.899358	0.0110723	0.172676	1
PDCD7	3.82657	4.35914	4.25266	4.00506	3.91198	4.34245	4.02129	3.70312	3.28948	3.59201	3.43186	3.71749	3.99769	4.09811	0.899391	0.0174825	0.202804	1
YWHAE	4.77516	4.83245	4.75898	4.52004	5.04942	4.61102	4.94693	4.19683	4.22773	4.54605	4.34074	4.10775	4.17334	4.53187	0.899394	0.002331	0.105026	1
CCDC125	4.19589	4.06989	4.30477	3.48446	4.13431	4.41788	4.20275	3.72041	3.40419	3.68861	3.46146	3.85482	3.73383	4.04873	0.899413	0.0110723	0.172676	1
HACL1	4.86628	4.88163	5.18215	4.98628	4.91708	4.93698	5.27189	4.57826	3.88253	4.22907	4.23089	4.78385	4.80995	5.00306	0.899417	0.0110723	0.172676	1
RSRC2	6.69964	6.50637	6.87533	7.00206	6.76404	6.12457	6.69348	5.7006	6.02093	6.28886	5.66099	5.68307	6.05991	6.55834	0.899437	0.00407925	0.123989	1
MCAT	2.94042	2.90618	3.00424	2.84391	2.44658	2.85599	2.82682	2.43966	2.84654	2.36901	2.48115	2.64321	2.582	2.47051	0.899514	0.0262238	0.237386	1
METTL9	5.56361	5.83129	5.82183	5.57051	5.44394	5.92503	5.81578	5.13274	5.19071	4.87545	4.91465	5.3949	4.87662	5.57051	0.899519	0.00291375	0.123989	1
LOC105369714	1.50975	1.66087	1.76595	1.87234	1.59283	1.61311	1.67811	1.45786	1.52222	1.44743	1.44021	1.64744	1.49221	1.5107	0.899524	0.0110723	0.172676	1
HLA-DMB	3.74174	3.86496	3.86388	3.62387	4.97447	4.10546	3.74174	3.6214	3.62652	3.71621	3.42083	3.13881	3.91991	3.66812	0.899545	0.0343823	0.273749	1
GNPAT	5.38479	5.39942	5.58977	5.12727	5.41179	5.60533	5.64593	5.08964	4.46893	4.40112	4.68018	5.04298	5.11757	5.53025	0.89955	0.00699301	0.147849	1
EXOSC5	5.44612	5.5512	6.06826	4.4294	5.78757	6.02595	6.03637	5.36225	4.50905	5.21443	5.04375	5.52944	4.91747	4.81707	0.89957	0.0378788	0.273749	1
TBCE	3.38319	3.58216	3.89707	3.2059	3.17263	3.42952	3.43286	3.02227	3.00479	2.74366	2.93058	3.10117	3.39121	3.48929	0.899584	0.0378788	0.273749	1
NSMCE3	5.26312	5.14117	5.61024	5.80629	5.10041	5.53924	5.87573	4.61573	5.06178	5.20738	4.51348	5.14826	5.05627	4.88375	0.899584	0.00699301	0.147849	1
VPS4B	6.05725	5.97068	6.44741	6.3474	6.31923	6.72866	6.60545	5.80518	5.09996	5.67585	5.67595	5.81937	5.81312	6.1242	0.899666	0.002331	0.105026	1
PDXDC1	5.21555	5.14065	5.27407	5.76429	5.50334	5.47454	5.36634	4.89846	5.01746	4.37651	4.64763	4.94807	4.84044	5.22471	0.899692	0.002331	0.105026	1
LARP1B	2.60821	2.5581	2.68861	2.60299	2.64501	2.83107	2.92199	2.23194	2.49267	2.60299	2.32243	2.40481	2.30397	2.60859	0.899841	0.00815851	0.169483	1
CINP	3.45145	3.31954	3.5059	3.17944	3.25461	3.49073	3.42687	3.36336	2.9013	2.76268	2.8505	3.17823	2.91174	3.29449	0.899856	0.0110723	0.172676	1
THUMPD3-AS1	4.39966	4.25053	4.49751	4.49664	4.51888	4.31282	4.35884	3.95757	3.38436	3.96693	3.95986	3.87048	4.22433	4.38507	0.899909	0.00407925	0.123989	1
DYRK3	1.46295	1.51835	1.38239	1.50084	1.426	1.36958	1.3405	1.5098	1.16457	1.29356	1.3405	1.06561	1.24613	1.37967	0.89993	0.0413753	0.296145	1
SEC14L2	4.40219	4.30739	5.08396	4.37157	4.45798	4.23505	5.479	3.60708	3.96661	4.82953	4.05899	4.27769	4.19564	4.16751	0.899989	0.0174825	0.202804	1
RIMOC1	3.9529	4.21828	4.26825	3.85347	4.16962	4.43423	4.25943	3.97634	3.12801	3.84076	3.97637	3.66323	3.52339	4.13252	0.900002	0.0174825	0.202804	1
C5orf15	4.51248	4.75161	4.53388	4.24259	4.39397	4.67519	4.44778	4.28257	3.29706	3.88571	4.05023	4.44778	4.15394	4.28586	0.900044	0.00815851	0.169483	1
KCND1	2.01377	1.85123	2.14676	2.09578	2.32576	2.22151	2.01962	2.05149	1.84658	1.60411	1.84534	2.01377	1.8928	1.95386	0.900065	0.0198135	0.227045	1
NOPCHAP1	3.01094	2.84624	3.59381	2.95114	3.4061	3.19564	3.07895	3.01094	2.70337	2.79893	2.48806	3.03093	2.97188	2.8731	0.900121	0.0413753	0.296145	1
TMEM186	2.6414	2.60953	2.59689	2.36238	2.81595	3.00925	2.67872	2.59973	2.16601	2.54373	2.16831	2.34424	2.64187	2.38137	0.900137	0.0378788	0.273749	1
LLPH	5.24394	5.08873	5.37113	5.00247	5.01572	5.25387	5.53684	4.75498	4.69317	4.40005	4.45157	4.68045	4.92523	4.96302	0.900192	0.000582751	0.0830993	1
TAF1D	5.80121	5.7536	6.5684	6.1814	6.04337	6.30095	6.15083	5.5398	5.38834	5.83019	5.17397	5.50767	5.46503	5.62388	0.900213	0.002331	0.105026	1
SDHAF2	4.87345	4.65029	5.08259	4.43409	4.75951	4.81296	4.74138	4.50101	3.82325	4.20536	4.11593	4.35492	4.4383	4.58748	0.900222	0.00407925	0.123989	1
CENPBD2P	4.23862	4.45538	4.64353	4.13444	4.54361	4.23955	4.22211	4.2693	3.44431	3.87077	3.67922	3.8936	4.25345	4.02598	0.900233	0.0378788	0.273749	1
NECAP1	5.57688	5.40975	5.65249	5.63708	5.51998	5.38713	5.85822	5.09137	4.69986	4.9112	4.22867	5.37448	5.38048	5.46046	0.900234	0.002331	0.105026	1
NPC1	5.32793	5.2466	5.18121	5.7915	5.29704	5.64764	4.78834	4.77542	4.2566	3.99653	4.98199	5.07071	5.06971	5.41118	0.900266	0.0378788	0.273749	1
NPEPPS	4.45161	4.36925	4.35164	4.42854	4.73314	4.4067	4.34238	4.21522	3.37005	3.6734	4.01199	4.08699	4.36005	4.26615	0.900287	0.002331	0.105026	1
GLE1	4.61766	4.55908	4.72007	4.43719	4.70269	4.8588	4.8928	4.35147	3.53722	3.8786	3.96117	4.61044	4.46331	4.71691	0.900295	0.0262238	0.237386	1
STRN3	5.55313	5.31494	5.82366	5.83704	5.59874	5.37558	5.77003	5.10199	4.65237	4.55701	4.99554	4.88128	5.44517	5.72444	0.900306	0.0174825	0.202804	1
TCHP	4.72612	4.93828	4.79845	4.38971	4.6928	5.14033	4.6741	4.26197	3.68441	3.81878	4.24521	4.49262	5.02105	4.51053	0.900322	0.0378788	0.273749	1
CHMP5	4.59471	4.74579	4.80826	4.26793	4.50941	4.78938	4.8451	4.00709	3.619	4.21533	4.35096	4.0933	4.3898	4.64289	0.900425	0.0110723	0.172676	1
LOC100507513	2.64435	2.65616	2.50137	2.78204	2.79313	2.87202	2.62569	2.58636	2.21602	2.04086	2.33115	2.63993	2.57198	2.60914	0.900432	0.0110723	0.172676	1
NRON	1.48708	1.39023	1.5013	1.63534	1.20789	1.41385	1.34835	1.2087	1.34071	1.29812	1.35042	1.17893	1.40898	1.20443	0.900464	0.0378788	0.273749	1
CCT4	6.32385	6.51095	6.49448	5.88543	6.32507	6.65133	6.70112	6.10622	5.46942	5.45519	5.4571	6.10701	5.78251	6.04692	0.900476	0.00407925	0.123989	1
ZNF280C	4.45836	4.43329	5.02629	3.59525	4.84734	4.74436	4.78878	4.13916	4.05346	3.85992	3.58912	4.25974	4.23407	4.58466	0.900497	0.0378788	0.273749	1
PIK3C2A	5.58089	5.54501	5.90392	5.80638	5.84717	5.53649	5.39573	5.25209	4.17845	4.63244	5.22023	5.21773	5.39276	5.78074	0.900515	0.00699301	0.147849	1
PI4K2A	5.10745	5.14293	5.68492	5.6646	5.52472	5.33036	5.65952	4.38762	5.13434	4.82222	4.55969	5.48703	4.91977	5.01321	0.900547	0.00699301	0.147849	1
GMPS	5.78372	5.9434	6.10877	5.80824	5.78072	6.00808	6.09478	5.4569	5.02417	5.17792	5.18456	5.42816	5.40659	5.72043	0.900573	0.000582751	0.0830993	1
NAA35	5.57448	5.68438	6.07874	5.69615	5.75499	5.8923	5.96525	5.23952	4.43051	5.24216	5.35378	5.09957	5.28087	5.95917	0.900588	0.0110723	0.172676	1
NAA16	6.1685	6.39276	6.99357	6.56995	6.34139	6.52376	6.43527	5.97314	5.30311	5.76286	5.88804	5.7793	5.75193	6.45221	0.900615	0.00699301	0.147849	1
CDH1	1.89963	1.75329	1.98093	1.80761	1.96966	2.1939	1.81056	1.67287	1.66802	1.86797	1.6665	1.76812	1.57657	1.86224	0.900616	0.0262238	0.237386	1
MTMR12	5.16496	5.13031	5.0107	5.20406	5.39924	5.08248	4.82259	4.78528	4.14255	4.25115	4.46167	4.83041	4.91197	4.87294	0.900644	0.00407925	0.123989	1
PANK3	5.97291	6.12488	6.22502	6.4873	6.15561	6.21017	6.07143	5.71352	5.67211	5.44763	5.21218	5.40874	5.44158	6.0563	0.900682	0.0011655	0.0877678	1
AZIN1	5.14565	5.23738	5.58653	5.57131	5.32415	5.44115	5.49443	4.90851	4.78161	4.83968	4.6478	4.87109	4.61661	5.38232	0.900717	0.00407925	0.123989	1
COQ7	3.65364	3.88278	4.28493	4.20107	4.31182	4.32709	4.41937	3.48816	3.42608	3.66909	3.93537	3.46995	3.98877	4.2169	0.900746	0.0378788	0.273749	1
MAP1LC3B	3.16311	3.05918	3.1635	3.36587	3.03437	2.85578	3.06214	2.52412	3.03096	2.78264	2.44438	2.72394	2.82465	3.21913	0.900749	0.0262238	0.237386	1
PIK3CA	6.17702	6.09991	6.43716	6.55009	6.0933	6.27672	6.37739	5.53181	5.19914	5.58786	5.76909	5.6933	5.60275	6.26548	0.900886	0.00407925	0.123989	1
HAUS6	5.11216	4.9254	5.03269	4.72103	4.57833	5.053	5.2588	4.50338	4.11628	4.43069	4.38443	4.45926	4.31703	5.03303	0.900889	0.00699301	0.147849	1
MORF4L1	4.69355	4.67966	5.08068	5.13884	4.41046	4.65573	4.63288	4.29304	4.1228	4.17304	4.21586	4.14759	4.34812	4.69207	0.900898	0.00699301	0.147849	1
LEO1	5.45449	5.40149	5.3342	5.37709	5.59582	5.81659	5.67039	5.06678	4.08169	4.85427	5.08764	5.08335	5.35451	5.29239	0.90092	0.0011655	0.0877678	1
SLC39A3	3.4817	3.32845	3.19601	3.33562	3.69759	3.28926	3.74725	3.4511	3.4435	2.93366	2.9262	3.195	2.62028	3.1213	0.900945	0.0378788	0.273749	1
NXPE3	5.79103	5.62901	5.90994	5.48437	5.9744	5.96849	5.95941	5.36032	5.10365	5.27037	5.26594	4.9362	5.21523	5.53183	0.900947	0.0011655	0.0877678	1
SLC22A18	3.05047	3.12642	3.32399	3.07137	3.33185	3.18939	3.05237	2.88347	2.42846	2.93263	2.63131	3.02227	2.83039	3.2239	0.900956	0.0110723	0.172676	1
INSIG1	5.62473	5.28706	5.94183	6.0847	5.42237	5.3797	5.81652	5.39965	4.70321	5.1274	4.62568	5.06981	5.0553	5.65823	0.900962	0.0174825	0.202804	1
DDX59	2.69176	2.55928	2.98512	2.70062	2.84853	2.43439	2.55928	2.55928	2.49737	2.62023	2.23363	2.18582	2.46592	2.35812	0.901027	0.0250583	0.237386	1
TADA1	3.9892	3.96681	4.25119	3.98269	4.17833	4.37801	4.40114	3.67404	3.71605	3.67761	3.86797	3.59252	3.77505	3.95961	0.901037	0.000582751	0.0830993	1
LINC02873	2.15764	2.25639	2.44068	2.50295	2.15197	2.08472	2.15197	2.09951	1.75594	1.97882	2.29036	2.09725	1.92896	2.03813	0.901097	0.02331	0.237386	1
FANCD2	4.09859	4.02717	4.31832	4.29094	4.48512	4.25304	4.3649	3.87196	3.63861	3.94514	3.59284	3.77746	4.09832	3.96281	0.901101	0.0011655	0.0877678	1
RNF122	3.48152	3.73904	3.91655	3.97634	3.78548	4.22279	3.95846	3.69626	3.15622	3.48155	3.41675	3.41848	3.53681	3.69626	0.901114	0.00582751	0.147849	1
ECPAS	5.75199	5.57	5.69494	5.65776	5.76464	5.69678	5.77747	5.37058	4.70626	4.49318	4.99409	5.30732	5.2099	5.88813	0.901183	0.0262238	0.237386	1
UGDH	4.20307	4.76813	4.55599	3.97281	4.50176	4.76896	4.46362	3.78921	3.7802	4.20999	3.8442	3.95493	4.21791	4.35217	0.901207	0.0174825	0.202804	1
FRAT2	4.34941	4.22913	4.47525	4.75904	4.52712	4.83736	4.60411	3.98572	4.24006	4.09156	3.89217	4.17117	4.26212	3.99903	0.901213	0.002331	0.105026	1
UCHL5	4.05251	4.02219	3.83608	3.94913	3.74074	4.1802	4.11579	3.82393	3.05909	3.31756	3.43838	3.72519	3.84512	3.93461	0.901324	0.0110723	0.172676	1
FAM83F	1.92978	2.10303	2.12996	1.96969	2.31708	1.92107	2.26821	1.85507	1.90978	1.96161	1.93161	1.94571	1.64087	1.94972	0.901328	0.0378788	0.273749	1
PAGR1	4.33848	4.02376	4.15776	3.89116	4.18938	4.41956	4.29784	4.12486	3.19442	3.74449	3.12573	4.25445	4.12767	3.85402	0.901347	0.0378788	0.273749	1
LEMD3	5.38828	5.21339	5.91994	5.52142	5.48535	5.79297	5.883	5.27746	4.73219	4.85256	4.8241	5.11385	5.01639	5.52099	0.901368	0.00699301	0.147849	1
RCBTB2	3.38792	3.29364	3.44423	3.23028	3.53125	3.63456	3.71437	3.09411	2.87854	3.01815	3.02427	3.26993	3.36736	3.19495	0.901431	0.00407925	0.123989	1
ANXA4	4.02554	4.1533	4.36048	4.07754	4.43615	4.47956	4.09333	3.65099	3.62092	3.82583	3.36534	3.93436	4.32652	3.98235	0.901451	0.00699301	0.147849	1
FRAT1	3.64756	3.47221	3.59403	3.99066	3.7007	3.54438	3.63708	3.77787	2.91697	3.23836	3.18731	3.11858	3.2337	3.59403	0.90152	0.0413753	0.296145	1
TTC1	5.09305	5.47875	5.58787	5.24183	5.24183	5.66131	5.44348	4.63259	4.92857	4.95827	4.71099	4.97515	4.82799	4.99721	0.901522	0.000582751	0.0830993	1
SMKR1	1.66656	2.00497	1.97382	2.13376	2.05689	2.35046	1.99753	1.82206	1.71867	1.94824	1.77095	1.71943	1.87304	1.93678	0.901662	0.0262238	0.237386	1
GSTCD	2.35472	2.17285	2.58199	1.88177	2.21113	2.20636	2.15777	2.0464	1.94272	2.09582	1.71378	2.09217	1.99985	2.14535	0.901682	0.0174825	0.202804	1
PGGT1B	5.21162	4.77195	5.46384	5.31906	4.97204	4.78994	5.04816	4.21344	4.90207	4.56488	4.48096	4.45307	4.50038	4.9642	0.901688	0.00699301	0.147849	1
PRDX5	5.05928	4.81503	5.01274	5.57386	4.8438	5.45047	5.06626	4.9886	4.75875	4.02672	4.31603	4.67483	5.02764	4.50804	0.901711	0.0110723	0.172676	1
CNR2	2.6152	2.34239	2.42216	2.67178	3.17435	2.50003	2.48905	2.24518	2.41276	2.37447	2.22937	2.51184	2.29711	2.3541	0.901723	0.0262238	0.237386	1
[truncated: 3,419 more rows]

## Sheet: Severe vs Mild
GENE	M1.PL-16 CD3.ga.cel	M2.PL-22 CD3.ga.cel	M3.PL-23 CD3.ga.cel	M4.PL-25 CD3.ga.cel	M5.PL-02 CD3.ga.cel	M6.PL-03 CD3.ga.cel	M7.PL-04 CD3.ga.cel	M8.PL-05 CD3.ga.cel	M9.PL-07 CD3.ga.cel	S1.PL-17 CD3.ga.cel	S2.PL-18 CD3.ga.cel	S3.PL-20 CD3.ga.cel	S4.PL-21 CD3.ga.cel	S5.PL-14 CD3.ga.cel	S6.PL-15 CD3.ga.cel	S7.PL-26 CD3.ga.cel	FC	Pvalue	PBH	Pbonf
[truncated: 4,232 more rows]
