# Supplementary material for: Transcriptomics reveals a distinct metabolic profile in T cells from severe allergic asthmatic patients
Source: Front Allergy. 2023 May 31;4:1129248. doi: 10.3389/falgy.2023.1129248 (PMC10265992; doi:10.3389/falgy.2023.1129248)
Supplement: Supplementary file 2 [file Table4.xlsx]

## Sheet: severe vs control
GO term	Description	P-value	FDR q-value	Enrichment (N, B, n, b)
GO:0044237	cellular metabolic process	2.52E-79	3.86E-75	1.33 (17561,6973,3840,2034)
GO:0008152	metabolic process	5.89E-69	4.52E-65	1.29 (17561,7580,3840,2135)
GO:0006807	nitrogen compound metabolic process	4.71E-66	2.41E-62	1.33 (17561,6435,3840,1865)
GO:0043170	macromolecule metabolic process	2.06E-65	7.9E-62	1.36 (17561,5677,3840,1686)
GO:0071704	organic substance metabolic process	3.28E-64	1.01E-60	1.29 (17561,7193,3840,2031)
GO:0044260	cellular macromolecule metabolic process	5.02E-63	1.28E-59	1.44 (17561,4229,3840,1328)
GO:0044238	primary metabolic process	4.54E-62	9.95E-59	1.30 (17561,6844,3840,1944)
GO:0034641	cellular nitrogen compound metabolic process	7.74E-48	1.48E-44	1.46 (17561,3168,3840,1009)
GO:0090304	nucleic acid metabolic process	3.63E-46	6.17E-43	1.56 (17561,2195,3840,750)
GO:0006139	nucleobase-containing compound metabolic process	1.48E-43	2.26E-40	1.48 (17561,2681,3840,869)
GO:0046483	heterocycle metabolic process	3.2E-43	4.46E-40	1.46 (17561,2841,3840,909)
GO:0006725	cellular aromatic compound metabolic process	6.61E-41	8.45E-38	1.45 (17561,2878,3840,910)
GO:1901360	organic cyclic compound metabolic process	3.03E-40	3.58E-37	1.42 (17561,3089,3840,961)
GO:0051641	cellular localization	2.53E-38	2.77E-35	1.54 (17561,2006,3840,674)
GO:0046907	intracellular transport	6.38E-38	6.52E-35	1.68 (17561,1323,3840,486)
GO:0044265	cellular macromolecule catabolic process	1.39E-36	1.33E-33	1.91 (17561,758,3840,317)
GO:0009057	macromolecule catabolic process	1.92E-35	1.73E-32	1.81 (17561,903,3840,358)
GO:0033554	cellular response to stress	4.24E-35	3.61E-32	1.61 (17561,1497,3840,526)
GO:0071705	nitrogen compound transport	3.54E-33	2.85E-30	1.58 (17561,1545,3840,533)
GO:0044267	cellular protein metabolic process	3.76E-33	2.88E-30	1.38 (17561,3079,3840,930)
GO:0070647	protein modification by small protein conjugation or removal	1.93E-31	1.41E-28	1.75 (17561,918,3840,352)
GO:0051603	proteolysis involved in cellular protein catabolic process	1.91E-30	1.33E-27	1.99 (17561,542,3840,236)
GO:0051649	establishment of localization in cell	4.65E-30	3.1E-27	1.54 (17561,1565,3840,528)
GO:0016070	RNA metabolic process	7.01E-30	4.47E-27	1.53 (17561,1627,3840,544)
GO:0043632	modification-dependent macromolecule catabolic process	1.29E-29	7.91E-27	2.03 (17561,491,3840,218)
GO:0016071	mRNA metabolic process	1.9E-29	1.12E-26	1.94 (17561,581,3840,246)
GO:1901564	organonitrogen compound metabolic process	2.06E-29	1.17E-26	1.27 (17561,4723,3840,1310)
GO:0043412	macromolecule modification	6.4E-29	3.51E-26	1.36 (17561,2992,3840,890)
GO:0015031	protein transport	6.5E-29	3.44E-26	1.63 (17561,1158,3840,413)
GO:0006511	ubiquitin-dependent protein catabolic process	1.41E-28	7.22E-26	2.03 (17561,476,3840,211)
GO:0033036	macromolecule localization	1.59E-28	7.85E-26	1.49 (17561,1747,3840,571)
GO:0019538	protein metabolic process	2.84E-28	1.36E-25	1.31 (17561,3728,3840,1067)
GO:0042886	amide transport	3e-28	1.39E-25	1.61 (17561,1216,3840,427)
GO:0019941	modification-dependent protein catabolic process	3.8E-28	1.71E-25	2.01 (17561,482,3840,212)
GO:0008104	protein localization	6.27E-28	2.74E-25	1.49 (17561,1725,3840,563)
GO:0045184	establishment of protein localization	6.43E-28	2.74E-25	1.60 (17561,1238,3840,432)
GO:0015833	peptide transport	9.59E-28	3.97E-25	1.61 (17561,1182,3840,416)
GO:0006464	cellular protein modification process	1.42E-26	5.74E-24	1.36 (17561,2801,3840,832)
GO:0036211	protein modification process	1.42E-26	5.59E-24	1.36 (17561,2801,3840,832)
GO:0071702	organic substance transport	2.71E-26	1.04E-23	1.45 (17561,1875,3840,596)
GO:0032446	protein modification by small protein conjugation	5.1E-26	1.91E-23	1.76 (17561,742,3840,286)
GO:0044248	cellular catabolic process	9.86E-26	3.6E-23	1.49 (17561,1593,3840,520)
GO:0034645	cellular macromolecule biosynthetic process	3.24E-25	1.16E-22	1.70 (17561,829,3840,309)
GO:0009059	macromolecule biosynthetic process	3.35E-25	1.17E-22	1.62 (17561,1056,3840,373)
GO:0006974	cellular response to DNA damage stimulus	1.61E-24	5.49E-22	1.78 (17561,674,3840,262)
GO:0006397	mRNA processing	2.5E-24	8.32E-22	2.03 (17561,398,3840,177)
GO:0006886	intracellular protein transport	7.39E-24	2.41E-21	1.73 (17561,728,3840,276)
GO:0006996	organelle organization	3.54E-23	1.13E-20	1.39 (17561,2156,3840,655)
GO:0008380	RNA splicing	4.12E-23	1.29E-20	2.09 (17561,341,3840,156)
GO:0009894	regulation of catabolic process	6.56E-23	2.01E-20	1.62 (17561,942,3840,334)
GO:0031329	regulation of cellular catabolic process	9.46E-23	2.84E-20	1.66 (17561,844,3840,306)
GO:0071840	cellular component organization or biogenesis	3.28E-22	9.67E-20	1.23 (17561,4781,3840,1284)
GO:0051726	regulation of cell cycle	1.32E-21	3.81E-19	1.55 (17561,1118,3840,378)
GO:0010498	proteasomal protein catabolic process	1.43E-21	4.07E-19	2.09 (17561,320,3840,146)
GO:0030163	protein catabolic process	2.38E-21	6.63E-19	1.95 (17561,406,3840,173)
GO:0006259	DNA metabolic process	3.18E-21	8.7E-19	1.70 (17561,702,3840,261)
GO:0043933	protein-containing complex subunit organization	4.6E-21	1.24E-18	1.47 (17561,1418,3840,456)
GO:0016567	protein ubiquitination	4.7E-21	1.24E-18	1.72 (17561,669,3840,251)
GO:0043161	proteasome-mediated ubiquitin-dependent protein catabolic process	5e-21	1.3E-18	2.10 (17561,302,3840,139)
GO:0022402	cell cycle process	5.83E-21	1.49E-18	1.61 (17561,889,3840,313)
GO:0016043	cellular component organization	7.56E-21	1.9E-18	1.22 (17561,4739,3840,1266)
GO:0006281	DNA repair	9.35E-21	2.31E-18	1.90 (17561,433,3840,180)
GO:0009056	catabolic process	9.57E-21	2.33E-18	1.41 (17561,1809,3840,556)
GO:0034660	ncRNA metabolic process	1.87E-20	4.49E-18	1.85 (17561,478,3840,193)
GO:0051716	cellular response to stimulus	2.02E-20	4.75E-18	1.32 (17561,2658,3840,767)
GO:1901576	organic substance biosynthetic process	3.07E-20	7.13E-18	1.36 (17561,2126,3840,634)
GO:0000375	RNA splicing, via transesterification reactions	3.54E-20	8.1E-18	2.20 (17561,247,3840,119)
GO:0044249	cellular biosynthetic process	3.63E-20	8.17E-18	1.37 (17561,2028,3840,609)
GO:1903047	mitotic cell cycle process	5.24E-20	1.16E-17	1.75 (17561,576,3840,221)
GO:0006396	RNA processing	5.42E-20	1.19E-17	1.55 (17561,1021,3840,346)
GO:0000377	RNA splicing, via transesterification reactions with bulged adenosine as nucleophile	7.81E-20	1.69E-17	2.20 (17561,243,3840,117)
GO:0000398	mRNA splicing, via spliceosome	7.81E-20	1.66E-17	2.20 (17561,243,3840,117)
GO:0044271	cellular nitrogen compound biosynthetic process	1.39E-19	2.92E-17	1.49 (17561,1224,3840,399)
GO:0009058	biosynthetic process	1.67E-19	3.46E-17	1.35 (17561,2176,3840,643)
GO:1901575	organic substance catabolic process	2.51E-19	5.14E-17	1.43 (17561,1545,3840,482)
GO:0016032	viral process	2.72E-19	5.48E-17	1.68 (17561,666,3840,245)
GO:0044403	symbiont process	2.72E-19	5.41E-17	1.68 (17561,666,3840,245)
GO:0034622	cellular protein-containing complex assembly	4.97E-19	9.77E-17	1.65 (17561,711,3840,257)
GO:0033365	protein localization to organelle	5.58E-19	1.08E-16	1.71 (17561,610,3840,228)
GO:0006913	nucleocytoplasmic transport	8.53E-19	1.64E-16	2.19 (17561,234,3840,112)
GO:1903311	regulation of mRNA metabolic process	1.3E-18	2.46E-16	2.03 (17561,302,3840,134)
GO:0006405	RNA export from nucleus	1.63E-18	3.04E-16	2.68 (17561,121,3840,71)
GO:0010564	regulation of cell cycle process	2.28E-18	4.22E-16	1.63 (17561,729,3840,260)
GO:0051169	nuclear transport	2.87E-18	5.24E-16	2.16 (17561,237,3840,112)
GO:0009987	cellular process	4.82E-18	8.69E-16	1.07 (17561,13512,3840,3149)
GO:0051168	nuclear export	6.85E-18	1.22E-15	2.47 (17561,150,3840,81)
GO:0006508	proteolysis	1.29E-17	2.27E-15	1.48 (17561,1151,3840,372)
GO:0051179	localization	1.64E-17	2.85E-15	1.21 (17561,4392,3840,1164)
GO:0031123	RNA 3'-end processing	2.76E-17	4.75E-15	2.70 (17561,110,3840,65)
GO:0044419	interspecies interaction between organisms	8.97E-17	1.53E-14	1.56 (17561,835,3840,284)
GO:0043487	regulation of RNA stability	1.55E-16	2.62E-14	2.29 (17561,176,3840,88)
GO:0007346	regulation of mitotic cell cycle	1.91E-16	3.18E-14	1.66 (17561,605,3840,219)
GO:0050658	RNA transport	2.31E-16	3.8E-14	2.29 (17561,174,3840,87)
GO:0050657	nucleic acid transport	2.31E-16	3.76E-14	2.29 (17561,174,3840,87)
GO:0070646	protein modification by small protein removal	3.55E-16	5.73E-14	2.04 (17561,256,3840,114)
GO:0034613	cellular protein localization	4.35E-16	6.94E-14	1.49 (17561,989,3840,323)
GO:0070727	cellular macromolecule localization	4.7E-16	7.43E-14	1.49 (17561,997,3840,325)
GO:0051236	establishment of RNA localization	5.63E-16	8.8E-14	2.26 (17561,176,3840,87)
GO:0018130	heterocycle biosynthetic process	5.9E-16	9.14E-14	1.50 (17561,946,3840,311)
GO:1901987	regulation of cell cycle phase transition	7.41E-16	1.14E-13	1.76 (17561,448,3840,172)
GO:0043488	regulation of mRNA stability	7.56E-16	1.15E-13	2.29 (17561,168,3840,84)
GO:1901362	organic cyclic compound biosynthetic process	8.35E-16	1.25E-13	1.47 (17561,1080,3840,346)
GO:0065003	protein-containing complex assembly	8.74E-16	1.3E-13	1.45 (17561,1145,3840,363)
GO:0006406	mRNA export from nucleus	1.28E-15	1.88E-13	2.71 (17561,98,3840,58)
GO:0022607	cellular component assembly	1.61E-15	2.36E-13	1.32 (17561,2004,3840,580)
GO:0051028	mRNA transport	1.65E-15	2.38E-13	2.44 (17561,133,3840,71)
GO:0045786	negative regulation of cell cycle	2.4E-15	3.43E-13	1.67 (17561,536,3840,196)
GO:0034654	nucleobase-containing compound biosynthetic process	3.3E-15	4.68E-13	1.51 (17561,882,3840,291)
GO:0061013	regulation of mRNA catabolic process	4.95E-15	6.96E-13	2.17 (17561,190,3840,90)
GO:0032774	RNA biosynthetic process	8.52E-15	1.19E-12	1.70 (17561,479,3840,178)
GO:0019438	aromatic compound biosynthetic process	8.95E-15	1.24E-12	1.48 (17561,952,3840,308)
GO:0031323	regulation of cellular metabolic process	1.45E-14	1.98E-12	1.16 (17561,5768,3840,1459)
GO:1902749	regulation of cell cycle G2/M phase transition	1.55E-14	2.1E-12	2.10 (17561,205,3840,94)
GO:1901990	regulation of mitotic cell cycle phase transition	1.88E-14	2.52E-12	1.74 (17561,417,3840,159)
GO:0015931	nucleobase-containing compound transport	2.8E-14	3.73E-12	2.04 (17561,222,3840,99)
GO:0051276	chromosome organization	3.59E-14	4.74E-12	1.82 (17561,342,3840,136)
GO:0034470	ncRNA processing	5.11E-14	6.7E-12	1.82 (17561,340,3840,135)
GO:0016579	protein deubiquitination	6.24E-14	8.1E-12	1.98 (17561,240,3840,104)
GO:0051234	establishment of localization	8.51E-14	1.1E-11	1.20 (17561,3910,3840,1026)
GO:0061418	regulation of transcription from RNA polymerase II promoter in response to hypoxia	8.69E-14	1.11E-11	2.84 (17561,74,3840,46)
GO:0080090	regulation of primary metabolic process	1.47E-13	1.86E-11	1.15 (17561,5640,3840,1422)
GO:0006810	transport	2.01E-13	2.52E-11	1.20 (17561,3776,3840,992)
GO:0010389	regulation of G2/M transition of mitotic cell cycle	4.84E-13	6.03E-11	2.06 (17561,193,3840,87)
GO:0000209	protein polyubiquitination	7.15E-13	8.84E-11	1.83 (17561,300,3840,120)
GO:0019222	regulation of metabolic process	9.12E-13	1.12E-10	1.13 (17561,6606,3840,1633)
GO:0071826	ribonucleoprotein complex subunit organization	1e-12	1.22E-10	1.94 (17561,236,3840,100)
GO:1901532	regulation of hematopoietic progenitor cell differentiation	1.04E-12	1.25E-10	2.60 (17561,88,3840,50)
GO:0051171	regulation of nitrogen compound metabolic process	1.25E-12	1.49E-10	1.15 (17561,5462,3840,1374)
GO:0010948	negative regulation of cell cycle process	2.2E-12	2.62E-10	1.78 (17561,321,3840,125)
GO:0006351	transcription, DNA-templated	2.91E-12	3.43E-10	1.79 (17561,312,3840,122)
GO:0019882	antigen processing and presentation	4.37E-12	5.11E-10	1.96 (17561,212,3840,91)
GO:0051052	regulation of DNA metabolic process	4.49E-12	5.21E-10	1.69 (17561,389,3840,144)
GO:0097659	nucleic acid-templated transcription	4.83E-12	5.57E-10	1.78 (17561,314,3840,122)
GO:0016073	snRNA metabolic process	4.86E-12	5.56E-10	2.55 (17561,88,3840,49)
GO:0019219	regulation of nucleobase-containing compound metabolic process	4.98E-12	5.65E-10	1.19 (17561,3739,3840,973)
GO:0006325	chromatin organization	5.19E-12	5.85E-10	1.55 (17561,597,3840,202)
GO:0018205	peptidyl-lysine modification	5.35E-12	5.99E-10	1.84 (17561,271,3840,109)
GO:1902036	regulation of hematopoietic stem cell differentiation	7.58E-12	8.42E-10	2.69 (17561,73,3840,43)
GO:0016569	covalent chromatin modification	8.33E-12	9.19E-10	1.74 (17561,340,3840,129)
GO:0019884	antigen processing and presentation of exogenous antigen	1.01E-11	1.11E-9	2.03 (17561,180,3840,80)
GO:0006417	regulation of translation	1.19E-11	1.3E-9	1.68 (17561,383,3840,141)
GO:0072594	establishment of protein localization to organelle	1.29E-11	1.4E-9	1.70 (17561,366,3840,136)
GO:1902750	negative regulation of cell cycle G2/M phase transition	1.31E-11	1.41E-9	2.43 (17561,98,3840,52)
GO:0002478	antigen processing and presentation of exogenous peptide antigen	1.59E-11	1.69E-9	2.05 (17561,172,3840,77)
GO:0016570	histone modification	1.63E-11	1.72E-9	1.73 (17561,336,3840,127)
GO:0043620	regulation of DNA-templated transcription in response to stress	1.93E-11	2.02E-9	2.33 (17561,110,3840,56)
GO:0016072	rRNA metabolic process	1.94E-11	2.02E-9	1.91 (17561,220,3840,92)
GO:0051301	cell division	3.49E-11	3.62E-9	1.68 (17561,367,3840,135)
GO:0009889	regulation of biosynthetic process	3.64E-11	3.75E-9	1.18 (17561,3962,3840,1018)
GO:0031145	anaphase-promoting complex-dependent catabolic process	3.98E-11	4.07E-9	2.54 (17561,81,3840,45)
GO:0048002	antigen processing and presentation of peptide antigen	4.11E-11	4.17E-9	2.00 (17561,181,3840,79)
GO:0010556	regulation of macromolecule biosynthetic process	4.48E-11	4.52E-9	1.18 (17561,3698,3840,956)
GO:1901565	organonitrogen compound catabolic process	4.92E-11	4.93E-9	1.46 (17561,749,3840,239)
GO:2000112	regulation of cellular macromolecule biosynthetic process	6.02E-11	5.99E-9	1.18 (17561,3668,3840,948)
GO:0038061	NIK/NF-kappaB signaling	6.22E-11	6.15E-9	2.70 (17561,66,3840,39)
GO:0031146	SCF-dependent proteasomal ubiquitin-dependent protein catabolic process	6.29E-11	6.18E-9	2.44 (17561,90,3840,48)
GO:0045930	negative regulation of mitotic cell cycle	6.47E-11	6.32E-9	1.76 (17561,294,3840,113)
GO:0006521	regulation of cellular amino acid metabolic process	6.57E-11	6.37E-9	2.77 (17561,61,3840,37)
GO:1901988	negative regulation of cell cycle phase transition	6.66E-11	6.42E-9	1.86 (17561,234,3840,95)
GO:0043618	regulation of transcription from RNA polymerase II promoter in response to stress	1e-10	9.62E-9	2.31 (17561,105,3840,53)
GO:0010972	negative regulation of G2/M transition of mitotic cell cycle	1.05E-10	1e-08	2.41 (17561,91,3840,48)
GO:0022618	ribonucleoprotein complex assembly	1.21E-10	1.14E-8	1.87 (17561,223,3840,91)
GO:0006354	DNA-templated transcription, elongation	1.51E-10	1.42E-8	2.52 (17561,78,3840,43)
GO:0031326	regulation of cellular biosynthetic process	1.52E-10	1.42E-8	1.17 (17561,3889,3840,996)
GO:0048193	Golgi vesicle transport	1.59E-10	1.48E-8	1.72 (17561,308,3840,116)
GO:1901991	negative regulation of mitotic cell cycle phase transition	1.73E-10	1.6E-8	1.86 (17561,221,3840,90)
GO:0060071	Wnt signaling pathway, planar cell polarity pathway	1.73E-10	1.59E-8	2.39 (17561,92,3840,48)
GO:0033044	regulation of chromosome organization	1.81E-10	1.65E-8	1.71 (17561,312,3840,117)
GO:0071103	DNA conformation change	1.84E-10	1.67E-8	2.08 (17561,145,3840,66)
GO:0098781	ncRNA transcription	2.04E-10	1.84E-8	2.45 (17561,84,3840,45)
GO:0050852	T cell receptor signaling pathway	2.14E-10	1.92E-8	2.01 (17561,164,3840,72)
GO:0051640	organelle localization	2.27E-10	2.02E-8	1.55 (17561,498,3840,169)
GO:0031124	mRNA 3'-end processing	3.26E-10	2.89E-8	2.53 (17561,74,3840,41)
GO:0038095	Fc-epsilon receptor signaling pathway	4.07E-10	3.58E-8	2.21 (17561,114,3840,55)
GO:0006950	response to stress	4.33E-10	3.79E-8	1.20 (17561,2830,3840,745)
GO:0016050	vesicle organization	5.22E-10	4.54E-8	1.75 (17561,272,3840,104)
GO:0070498	interleukin-1-mediated signaling pathway	6.76E-10	5.85E-8	2.34 (17561,92,3840,47)
GO:0060255	regulation of macromolecule metabolic process	7.71E-10	6.64E-8	1.12 (17561,6083,3840,1489)
GO:0007049	cell cycle	8.4E-10	7.19E-8	1.59 (17561,411,3840,143)
GO:0016236	macroautophagy	8.44E-10	7.19E-8	2.24 (17561,104,3840,51)
GO:0006914	autophagy	8.94E-10	7.57E-8	1.81 (17561,227,3840,90)
GO:0061919	process utilizing autophagic mechanism	8.94E-10	7.53E-8	1.81 (17561,227,3840,90)
GO:2000736	regulation of stem cell differentiation	8.94E-10	7.49E-8	2.20 (17561,110,3840,53)
GO:0018193	peptidyl-amino acid modification	1.13E-9	9.43E-8	1.41 (17561,787,3840,243)
GO:0006446	regulation of translational initiation	1.23E-9	1.02E-7	2.51 (17561,71,3840,39)
GO:0006401	RNA catabolic process	1.37E-9	1.13E-7	1.83 (17561,212,3840,85)
GO:0090305	nucleic acid phosphodiester bond hydrolysis	1.44E-9	1.18E-7	1.74 (17561,266,3840,101)
GO:0006368	transcription elongation from RNA polymerase II promoter	1.52E-9	1.24E-7	2.56 (17561,66,3840,37)
GO:0006364	rRNA processing	1.55E-9	1.26E-7	1.87 (17561,196,3840,80)
GO:2001252	positive regulation of chromosome organization	1.68E-9	1.36E-7	1.95 (17561,164,3840,70)
GO:0033043	regulation of organelle organization	1.78E-9	1.43E-7	1.33 (17561,1176,3840,341)
GO:0032508	DNA duplex unwinding	1.79E-9	1.43E-7	2.26 (17561,97,3840,48)
GO:0034248	regulation of cellular amide metabolic process	2.1E-9	1.67E-7	1.54 (17561,456,3840,154)
GO:0034976	response to endoplasmic reticulum stress	2.96E-9	2.33E-7	1.77 (17561,235,3840,91)
GO:0090175	regulation of establishment of planar polarity	2.97E-9	2.33E-7	2.18 (17561,107,3840,51)
GO:0006605	protein targeting	3.45E-9	2.7E-7	1.68 (17561,294,3840,108)
GO:0006283	transcription-coupled nucleotide-excision repair	4.64E-9	3.61E-7	2.49 (17561,68,3840,37)
GO:0006402	mRNA catabolic process	5.34E-9	4.13E-7	1.86 (17561,184,3840,75)
GO:0044770	cell cycle phase transition	6.05E-9	4.66E-7	1.72 (17561,255,3840,96)
GO:0006839	mitochondrial transport	6.37E-9	4.88E-7	2.09 (17561,118,3840,54)
GO:0007034	vacuolar transport	7.81E-9	5.95E-7	2.01 (17561,134,3840,59)
GO:1903050	regulation of proteolysis involved in cellular protein catabolic process	9.54E-9	7.24E-7	1.80 (17561,206,3840,81)
GO:0033238	regulation of cellular amine metabolic process	9.89E-9	7.47E-7	2.38 (17561,75,3840,39)
GO:0006366	transcription by RNA polymerase II	1.04E-8	7.84E-7	1.80 (17561,203,3840,80)
GO:0061136	regulation of proteasomal protein catabolic process	1.19E-8	8.87E-7	1.86 (17561,177,3840,72)
GO:0070925	organelle assembly	1.23E-8	9.13E-7	1.51 (17561,474,3840,156)
GO:0032984	protein-containing complex disassembly	1.32E-8	9.8E-7	1.77 (17561,214,3840,83)
GO:0042176	regulation of protein catabolic process	1.33E-8	9.81E-7	1.58 (17561,361,3840,125)
GO:0007032	endosome organization	1.49E-8	1.09E-6	2.51 (17561,62,3840,34)
GO:0090503	RNA phosphodiester bond hydrolysis, exonucleolytic	1.67E-8	1.22E-6	2.93 (17561,39,3840,25)
GO:0043687	post-translational protein modification	1.73E-8	1.26E-6	1.59 (17561,348,3840,121)
GO:0032392	DNA geometric change	2.13E-8	1.54E-6	2.13 (17561,103,3840,48)
GO:0006302	double-strand break repair	2.85E-8	2.05E-6	1.86 (17561,167,3840,68)
GO:1903320	regulation of protein modification by small protein conjugation or removal	3.05E-8	2.19E-6	1.75 (17561,214,3840,82)
GO:0002474	antigen processing and presentation of peptide antigen via MHC class I	3.14E-8	2.24E-6	2.17 (17561,95,3840,45)
GO:0006260	DNA replication	3.74E-8	2.65E-6	1.93 (17561,142,3840,60)
GO:1903827	regulation of cellular protein localization	3.94E-8	2.79E-6	1.47 (17561,504,3840,162)
GO:0036503	ERAD pathway	4.06E-8	2.85E-6	2.29 (17561,78,3840,39)
GO:0080135	regulation of cellular response to stress	4.23E-8	2.96E-6	1.40 (17561,684,3840,209)
GO:0006888	ER to Golgi vesicle-mediated transport	4.98E-8	3.47E-6	1.84 (17561,169,3840,68)
GO:0002479	antigen processing and presentation of exogenous peptide antigen via MHC class I, TAP-dependent	5.68E-8	3.94E-6	2.32 (17561,73,3840,37)
GO:0050851	antigen receptor-mediated signaling pathway	5.72E-8	3.95E-6	1.76 (17561,203,3840,78)
GO:0016192	vesicle-mediated transport	6.63E-8	4.56E-6	1.25 (17561,1528,3840,418)
GO:0009301	snRNA transcription	7.16E-8	4.9E-6	2.39 (17561,65,3840,34)
GO:0000956	nuclear-transcribed mRNA catabolic process	9.33E-8	6.35E-6	1.82 (17561,168,3840,67)
GO:0071806	protein transmembrane transport	9.51E-8	6.45E-6	2.44 (17561,60,3840,32)
GO:0090263	positive regulation of canonical Wnt signaling pathway	9.92E-8	6.7E-6	1.90 (17561,142,3840,59)
GO:1903362	regulation of cellular protein catabolic process	1.04E-7	7.02E-6	1.68 (17561,240,3840,88)
GO:0044772	mitotic cell cycle phase transition	1.05E-7	7.02E-6	1.67 (17561,247,3840,90)
GO:0010638	positive regulation of organelle organization	1.07E-7	7.14E-6	1.43 (17561,568,3840,177)
GO:0006413	translational initiation	1.17E-7	7.76E-6	1.99 (17561,117,3840,51)
GO:0051252	regulation of RNA metabolic process	1.2E-7	7.94E-6	1.15 (17561,3447,3840,868)
GO:0017038	protein import	1.21E-7	7.98E-6	1.93 (17561,133,3840,56)
GO:0045935	positive regulation of nucleobase-containing compound metabolic process	1.36E-7	8.88E-6	1.22 (17561,1782,3840,477)
GO:0010557	positive regulation of macromolecule biosynthetic process	1.38E-7	8.98E-6	1.23 (17561,1728,3840,464)
GO:0016925	protein sumoylation	1.41E-7	9.17E-6	2.44 (17561,58,3840,31)
GO:0032434	regulation of proteasomal ubiquitin-dependent protein catabolic process	1.54E-7	9.97E-6	1.97 (17561,121,3840,52)
GO:0033522	histone H2A ubiquitination	1.73E-7	1.11E-5	3.48 (17561,21,3840,16)
GO:0042795	snRNA transcription by RNA polymerase II	1.74E-7	1.11E-5	2.36 (17561,64,3840,33)
GO:0006301	postreplication repair	1.82E-7	1.16E-5	2.64 (17561,45,3840,26)
GO:0006513	protein monoubiquitination	2.09E-7	1.33E-5	2.45 (17561,56,3840,30)
GO:0031396	regulation of protein ubiquitination	2.12E-7	1.34E-5	1.75 (17561,188,3840,72)
GO:0043628	ncRNA 3'-end processing	2.86E-7	1.81E-5	2.91 (17561,33,3840,21)
GO:0010608	posttranscriptional regulation of gene expression	2.92E-7	1.83E-5	1.32 (17561,894,3840,258)
GO:0006457	protein folding	3.2E-7	2.01E-5	1.71 (17561,200,3840,75)
GO:0022406	membrane docking	3.41E-7	2.13E-5	1.77 (17561,173,3840,67)
GO:0061024	membrane organization	3.45E-7	2.14E-5	1.37 (17561,678,3840,203)
GO:0002223	stimulatory C-type lectin receptor signaling pathway	3.65E-7	2.25E-5	1.98 (17561,111,3840,48)
GO:0022411	cellular component disassembly	4.04E-7	2.49E-5	1.52 (17561,355,3840,118)
GO:0034250	positive regulation of cellular amide metabolic process	4.13E-7	2.53E-5	1.84 (17561,147,3840,59)
GO:2000058	regulation of ubiquitin-dependent protein catabolic process	4.13E-7	2.52E-5	1.84 (17561,147,3840,59)
GO:0030433	ubiquitin-dependent ERAD pathway	4.41E-7	2.68E-5	2.29 (17561,66,3840,33)
GO:0045727	positive regulation of translation	4.48E-7	2.71E-5	1.94 (17561,118,3840,50)
GO:0006289	nucleotide-excision repair	4.65E-7	2.81E-5	2.07 (17561,93,3840,42)
GO:0010468	regulation of gene expression	4.69E-7	2.82E-5	1.12 (17561,4598,3840,1125)
GO:0042590	antigen processing and presentation of exogenous peptide antigen via MHC class I	4.93E-7	2.95E-5	2.17 (17561,78,3840,37)
GO:0035567	non-canonical Wnt signaling pathway	4.96E-7	2.96E-5	1.89 (17561,128,3840,53)
GO:0046831	regulation of RNA export from nucleus	5.19E-7	3.08E-5	4.19 (17561,12,3840,11)
GO:0031328	positive regulation of cellular biosynthetic process	5.4E-7	3.2E-5	1.21 (17561,1839,3840,486)
GO:0051704	multi-organism process	5.68E-7	3.35E-5	1.24 (17561,1431,3840,388)
GO:0048522	positive regulation of cellular process	6.8E-7	3.99E-5	1.11 (17561,5004,3840,1215)
GO:0065002	intracellular protein transmembrane transport	7.74E-7	4.53E-5	2.42 (17561,53,3840,28)
GO:0006414	translational elongation	7.76E-7	4.52E-5	1.97 (17561,107,3840,46)
GO:0038093	Fc receptor signaling pathway	7.85E-7	4.56E-5	1.74 (17561,173,3840,66)
GO:1901800	positive regulation of proteasomal protein catabolic process	8.19E-7	4.74E-5	1.98 (17561,104,3840,45)
GO:1903052	positive regulation of proteolysis involved in cellular protein catabolic process	8.24E-7	4.75E-5	1.91 (17561,120,3840,50)
GO:0031325	positive regulation of cellular metabolic process	8.3E-7	4.76E-5	1.15 (17561,3123,3840,785)
GO:0034655	nucleobase-containing compound catabolic process	8.82E-7	5.05E-5	1.49 (17561,371,3840,121)
GO:0062012	regulation of small molecule metabolic process	9.01E-7	5.13E-5	1.45 (17561,435,3840,138)
GO:0007041	lysosomal transport	9.41E-7	5.34E-5	2.02 (17561,95,3840,42)
GO:0032543	mitochondrial translation	1e-06	5.66E-5	3.11 (17561,25,3840,17)
GO:0031647	regulation of protein stability	1.04E-6	5.84E-5	1.59 (17561,262,3840,91)
GO:0009891	positive regulation of biosynthetic process	1.15E-6	6.48E-5	1.20 (17561,1867,3840,490)
GO:0007005	mitochondrion organization	1.2E-6	6.72E-5	1.58 (17561,270,3840,93)
GO:0016241	regulation of macroautophagy	1.21E-6	6.77E-5	1.74 (17561,168,3840,64)
GO:0002220	innate immune response activating cell surface receptor signaling pathway	1.28E-6	7.09E-5	1.91 (17561,115,3840,48)
GO:1901796	regulation of signal transduction by p53 class mediator	1.34E-6	7.41E-5	1.75 (17561,165,3840,63)
GO:0006415	translational termination	1.44E-6	7.92E-5	2.03 (17561,90,3840,40)
GO:0010390	histone monoubiquitination	1.66E-6	9.12E-5	2.94 (17561,28,3840,18)
GO:0051656	establishment of organelle localization	1.67E-6	9.12E-5	1.55 (17561,290,3840,98)
GO:0070987	error-free translesion synthesis	1.69E-6	9.22E-5	3.27 (17561,21,3840,15)
GO:0071824	protein-DNA complex subunit organization	1.76E-6	9.58E-5	1.72 (17561,173,3840,65)
GO:0030177	positive regulation of Wnt signaling pathway	1.76E-6	9.55E-5	1.72 (17561,173,3840,65)
GO:0034504	protein localization to nucleus	1.82E-6	9.83E-5	1.85 (17561,126,3840,51)
GO:0050684	regulation of mRNA processing	1.82E-6	9.8E-5	1.85 (17561,126,3840,51)
GO:0065004	protein-DNA complex assembly	1.86E-6	9.97E-5	1.82 (17561,136,3840,54)
GO:0043604	amide biosynthetic process	1.87E-6	9.97E-5	1.52 (17561,309,3840,103)
GO:0033683	nucleotide-excision repair, DNA incision	2.25E-6	1.19E-4	2.67 (17561,36,3840,21)
GO:1902579	multi-organism localization	2.34E-6	1.24E-4	2.22 (17561,64,3840,31)
GO:0044766	multi-organism transport	2.34E-6	1.24E-4	2.22 (17561,64,3840,31)
GO:0044270	cellular nitrogen compound catabolic process	2.53E-6	1.33E-4	1.44 (17561,412,3840,130)
GO:0001732	formation of cytoplasmic translation initiation complex	2.7E-6	1.42E-4	3.87 (17561,13,3840,11)
GO:0030970	retrograde protein transport, ER to cytosol	2.7E-6	1.41E-4	3.87 (17561,13,3840,11)
GO:1903513	endoplasmic reticulum to cytosol transport	2.7E-6	1.41E-4	3.87 (17561,13,3840,11)
GO:0006310	DNA recombination	2.83E-6	1.47E-4	1.68 (17561,182,3840,67)
GO:0010506	regulation of autophagy	2.86E-6	1.48E-4	1.51 (17561,319,3840,105)
GO:0008150	biological_process	2.94E-6	1.52E-4	1.02 (17561,16248,3840,3617)
GO:0009893	positive regulation of metabolic process	2.99E-6	1.54E-4	1.13 (17561,3413,3840,846)
GO:0140056	organelle localization by membrane tethering	3.01E-6	1.54E-4	1.72 (17561,165,3840,62)
GO:0031331	positive regulation of cellular catabolic process	3.06E-6	1.57E-4	1.47 (17561,368,3840,118)
GO:0006275	regulation of DNA replication	3.07E-6	1.56E-4	1.92 (17561,105,3840,44)
GO:0016180	snRNA processing	3.14E-6	1.6E-4	3.05 (17561,24,3840,16)
GO:0070126	mitochondrial translational termination	3.23E-6	1.63E-4	2.04 (17561,83,3840,37)
GO:0046700	heterocycle catabolic process	3.25E-6	1.64E-4	1.44 (17561,410,3840,129)
GO:0006296	nucleotide-excision repair, DNA incision, 5'-to lesion	3.28E-6	1.65E-4	2.69 (17561,34,3840,20)
GO:1902850	microtubule cytoskeleton organization involved in mitosis	3.28E-6	1.64E-4	1.93 (17561,102,3840,43)
GO:0006890	retrograde vesicle-mediated transport, Golgi to ER	3.33E-6	1.66E-4	2.06 (17561,80,3840,36)
GO:0007051	spindle organization	4.12E-6	2.05E-4	1.81 (17561,129,3840,51)
GO:0010604	positive regulation of macromolecule metabolic process	4.14E-6	2.05E-4	1.14 (17561,3128,3840,779)
GO:0048524	positive regulation of viral process	4.14E-6	2.05E-4	1.90 (17561,106,3840,44)
GO:0051173	positive regulation of nitrogen compound metabolic process	4.18E-6	2.06E-4	1.14 (17561,2972,3840,743)
GO:0075733	intracellular transport of virus	4.23E-6	2.08E-4	2.38 (17561,48,3840,25)
GO:0090501	RNA phosphodiester bond hydrolysis	4.73E-6	2.32E-4	1.76 (17561,143,3840,55)
GO:0032436	positive regulation of proteasomal ubiquitin-dependent protein catabolic process	4.75E-6	2.32E-4	2.03 (17561,81,3840,36)
GO:0070125	mitochondrial translational elongation	4.75E-6	2.31E-4	2.03 (17561,81,3840,36)
GO:0043928	exonucleolytic nuclear-transcribed mRNA catabolic process involved in deadenylation-dependent decay	4.77E-6	2.31E-4	2.72 (17561,32,3840,19)
GO:2001020	regulation of response to DNA damage stimulus	4.8E-6	2.32E-4	1.64 (17561,195,3840,70)
GO:0046822	regulation of nucleocytoplasmic transport	5.08E-6	2.45E-4	1.93 (17561,97,3840,41)
GO:0009896	positive regulation of catabolic process	5.26E-6	2.53E-4	1.42 (17561,425,3840,132)
GO:0043624	cellular protein complex disassembly	5.35E-6	2.56E-4	1.79 (17561,130,3840,51)
GO:0034472	snRNA 3'-end processing	5.58E-6	2.66E-4	3.20 (17561,20,3840,14)
GO:0032784	regulation of DNA-templated transcription, elongation	6.84E-6	3.26E-4	2.33 (17561,49,3840,25)
GO:0051130	positive regulation of cellular component organization	6.86E-6	3.26E-4	1.24 (17561,1182,3840,320)
GO:0016574	histone ubiquitination	7.32E-6	3.46E-4	2.53 (17561,38,3840,21)
GO:0007080	mitotic metaphase plate congression	7.32E-6	3.45E-4	2.53 (17561,38,3840,21)
GO:0044085	cellular component biogenesis	7.67E-6	3.61E-4	2.09 (17561,70,3840,32)
GO:0035966	response to topologically incorrect protein	7.67E-6	3.59E-4	2.09 (17561,70,3840,32)
GO:0006353	DNA-templated transcription, termination	7.8E-6	3.65E-4	2.12 (17561,67,3840,31)
GO:0022613	ribonucleoprotein complex biogenesis	7.86E-6	3.66E-4	2.17 (17561,61,3840,29)
GO:0035518	histone H2A monoubiquitination	8.75E-6	4.06E-4	3.43 (17561,16,3840,12)
GO:1905897	regulation of response to endoplasmic reticulum stress	8.86E-6	4.1E-4	1.97 (17561,86,3840,37)
GO:0016197	endosomal transport	9.11E-6	4.2E-4	1.64 (17561,184,3840,66)
GO:0051246	regulation of protein metabolic process	9.92E-6	4.57E-4	1.15 (17561,2647,3840,664)
GO:0002504	antigen processing and presentation of peptide or polysaccharide antigen via MHC class II	1e-05	4.59E-4	1.91 (17561,96,3840,40)
GO:0002495	antigen processing and presentation of peptide antigen via MHC class II	1e-05	4.58E-4	1.91 (17561,96,3840,40)
GO:0019886	antigen processing and presentation of exogenous peptide antigen via MHC class II	1e-05	4.56E-4	1.91 (17561,96,3840,40)
GO:0032239	regulation of nucleobase-containing compound transport	1.01E-5	4.59E-4	3.59 (17561,14,3840,11)
GO:0033157	regulation of intracellular protein transport	1.04E-5	4.71E-4	1.60 (17561,206,3840,72)
GO:0043248	proteasome assembly	1.05E-5	4.75E-4	3.81 (17561,12,3840,10)
GO:0042769	DNA damage response, detection of DNA damage	1.09E-5	4.89E-4	2.54 (17561,36,3840,20)
GO:1903829	positive regulation of cellular protein localization	1.14E-5	5.12E-4	1.48 (17561,313,3840,101)
GO:0051303	establishment of chromosome localization	1.17E-5	5.25E-4	2.17 (17561,59,3840,28)
GO:0000018	regulation of DNA recombination	1.29E-5	5.78E-4	1.96 (17561,84,3840,36)
GO:0080134	regulation of response to stress	1.32E-5	5.89E-4	1.20 (17561,1525,3840,400)
GO:0000291	nuclear-transcribed mRNA catabolic process, exonucleolytic	1.61E-5	7.15E-4	2.56 (17561,34,3840,19)
GO:0097064	ncRNA export from nucleus	1.61E-5	7.13E-4	2.56 (17561,34,3840,19)
GO:0051310	metaphase plate congression	1.62E-5	7.17E-4	2.29 (17561,48,3840,24)
GO:0000075	cell cycle checkpoint	1.69E-5	7.46E-4	1.81 (17561,111,3840,44)
GO:0006412	translation	1.73E-5	7.59E-4	1.64 (17561,173,3840,62)
GO:0019439	aromatic compound catabolic process	1.79E-5	7.85E-4	1.39 (17561,423,3840,129)
GO:0043603	cellular amide metabolic process	1.8E-5	7.85E-4	1.34 (17561,556,3840,163)
GO:0032268	regulation of cellular protein metabolic process	1.81E-5	7.89E-4	1.15 (17561,2486,3840,624)
GO:0006352	DNA-templated transcription, initiation	1.86E-5	8.07E-4	1.62 (17561,184,3840,65)
GO:0006458	'de novo' protein folding	1.88E-5	8.13E-4	2.47 (17561,37,3840,20)
GO:0050434	positive regulation of viral transcription	1.88E-5	8.11E-4	2.47 (17561,37,3840,20)
GO:1903364	positive regulation of cellular protein catabolic process	1.9E-5	8.17E-4	1.71 (17561,142,3840,53)
GO:0044839	cell cycle G2/M phase transition	2.04E-5	8.75E-4	1.73 (17561,132,3840,50)
GO:0007017	microtubule-based process	2.05E-5	8.78E-4	1.33 (17561,581,3840,169)
GO:0051128	regulation of cellular component organization	2.27E-5	9.68E-4	1.15 (17561,2361,3840,594)
GO:0043543	protein acylation	2.4E-5	1.02E-3	1.65 (17561,164,3840,59)
GO:0006303	double-strand break repair via nonhomologous end joining	2.58E-5	1.09E-3	2.20 (17561,52,3840,25)
GO:2000060	positive regulation of ubiquitin-dependent protein catabolic process	2.59E-5	1.1E-3	1.86 (17561,96,3840,39)
GO:0046794	transport of virus	2.6E-5	1.1E-3	2.16 (17561,55,3840,26)
GO:0043043	peptide biosynthetic process	2.65E-5	1.12E-3	1.59 (17561,193,3840,67)
GO:0032259	methylation	2.86E-5	1.2E-3	1.50 (17561,263,3840,86)
GO:0051170	import into nucleus	2.88E-5	1.21E-3	1.82 (17561,103,3840,41)
GO:0006399	tRNA metabolic process	2.94E-5	1.23E-3	1.64 (17561,165,3840,59)
GO:0051054	positive regulation of DNA metabolic process	2.97E-5	1.24E-3	1.55 (17561,219,3840,74)
GO:1902275	regulation of chromatin organization	3.28E-5	1.36E-3	1.64 (17561,162,3840,58)
GO:0051225	spindle assembly	3.42E-5	1.42E-3	2.02 (17561,68,3840,30)
GO:1990542	mitochondrial transmembrane transport	3.51E-5	1.45E-3	1.91 (17561,84,3840,35)
GO:0006409	tRNA export from nucleus	3.54E-5	1.46E-3	2.59 (17561,30,3840,17)
GO:0034243	regulation of transcription elongation from RNA polymerase II promoter	3.54E-5	1.45E-3	2.59 (17561,30,3840,17)
GO:0006261	DNA-dependent DNA replication	3.54E-5	1.45E-3	2.59 (17561,30,3840,17)
GO:0071426	ribonucleoprotein complex export from nucleus	3.65E-5	1.49E-3	3.52 (17561,13,3840,10)
GO:0071428	rRNA-containing ribonucleoprotein complex export from nucleus	3.65E-5	1.49E-3	3.52 (17561,13,3840,10)
GO:0033750	ribosome localization	3.65E-5	1.49E-3	3.52 (17561,13,3840,10)
GO:0000054	ribosomal subunit export from nucleus	3.65E-5	1.48E-3	3.52 (17561,13,3840,10)
GO:0050000	chromosome localization	3.68E-5	1.49E-3	2.07 (17561,62,3840,28)
GO:1905269	positive regulation of chromatin organization	3.72E-5	1.5E-3	1.85 (17561,94,3840,38)
GO:0099022	vesicle tethering	3.77E-5	1.52E-3	4.07 (17561,9,3840,8)
GO:0000910	cytokinesis	3.78E-5	1.52E-3	2.09 (17561,59,3840,27)
GO:0061640	cytoskeleton-dependent cytokinesis	3.78E-5	1.51E-3	2.09 (17561,59,3840,27)
GO:0007052	mitotic spindle organization	4.28E-5	1.71E-3	1.95 (17561,75,3840,32)
GO:0007033	vacuole organization	4.5E-5	1.79E-3	1.82 (17561,98,3840,39)
GO:0006793	phosphorus metabolic process	4.53E-5	1.8E-3	1.16 (17561,1889,3840,481)
GO:0032880	regulation of protein localization	4.55E-5	1.8E-3	1.26 (17561,803,3840,222)
GO:1903322	positive regulation of protein modification by small protein conjugation or removal	4.89E-5	1.93E-3	1.72 (17561,122,3840,46)
GO:0048523	negative regulation of cellular process	5.18E-5	2.04E-3	1.10 (17561,4447,3840,1066)
GO:0036257	multivesicular body organization	5.24E-5	2.06E-3	2.61 (17561,28,3840,16)
GO:0006796	phosphate-containing compound metabolic process	5.32E-5	2.09E-3	1.16 (17561,1862,3840,474)
GO:0006473	protein acetylation	5.57E-5	2.18E-3	1.71 (17561,126,3840,47)
GO:0017148	negative regulation of translation	5.61E-5	2.19E-3	1.58 (17561,179,3840,62)
GO:0016973	poly(A)+ mRNA export from nucleus	5.71E-5	2.22E-3	3.05 (17561,18,3840,12)
GO:0018394	peptidyl-lysine acetylation	5.72E-5	2.22E-3	1.76 (17561,109,3840,42)
GO:0000726	non-recombinational repair	5.72E-5	2.21E-3	2.12 (17561,54,3840,25)
GO:0032479	regulation of type I interferon production	6.18E-5	2.39E-3	1.71 (17561,123,3840,46)
GO:1901361	organic cyclic compound catabolic process	6.19E-5	2.39E-3	1.35 (17561,453,3840,134)
GO:1901976	regulation of cell cycle checkpoint	6.24E-5	2.4E-3	2.51 (17561,31,3840,17)
GO:0032204	regulation of telomere maintenance	6.25E-5	2.39E-3	1.94 (17561,73,3840,31)
GO:0010565	regulation of cellular ketone metabolic process	6.27E-5	2.4E-3	1.59 (17561,176,3840,61)
GO:0000086	G2/M transition of mitotic cell cycle	6.29E-5	2.4E-3	1.69 (17561,130,3840,48)
GO:0007006	mitochondrial membrane organization	6.29E-5	2.39E-3	1.77 (17561,106,3840,41)
GO:0060341	regulation of cellular localization	6.48E-5	2.46E-3	1.25 (17561,840,3840,230)
GO:0050688	regulation of defense response to virus	6.64E-5	2.51E-3	1.96 (17561,70,3840,30)
GO:0000724	double-strand break repair via homologous recombination	7.02E-5	2.65E-3	1.82 (17561,93,3840,37)
GO:0008156	negative regulation of DNA replication	7.07E-5	2.66E-3	2.42 (17561,34,3840,18)
GO:0051084	'de novo' posttranslational protein folding	7.07E-5	2.66E-3	2.42 (17561,34,3840,18)
GO:0051254	positive regulation of RNA metabolic process	7.25E-5	2.72E-3	1.18 (17561,1599,3840,411)
GO:0045787	positive regulation of cell cycle	7.59E-5	2.84E-3	1.39 (17561,365,3840,111)
GO:0019985	translesion synthesis	7.72E-5	2.88E-3	2.35 (17561,37,3840,19)
GO:0010212	response to ionizing radiation	7.85E-5	2.92E-3	1.68 (17561,131,3840,48)
GO:0048518	positive regulation of biological process	8.15E-5	3.02E-3	1.08 (17561,5682,3840,1340)
GO:1904356	regulation of telomere maintenance via telomere lengthening	8.33E-5	3.08E-3	2.08 (17561,55,3840,25)
GO:0097327	response to antineoplastic agent	8.34E-5	3.08E-3	1.84 (17561,87,3840,35)
GO:0030968	endoplasmic reticulum unfolded protein response	8.35E-5	3.08E-3	1.79 (17561,97,3840,38)
GO:0090329	regulation of DNA-dependent DNA replication	8.62E-5	3.17E-3	2.15 (17561,49,3840,23)
GO:0050687	negative regulation of defense response to virus	8.64E-5	3.17E-3	2.83 (17561,21,3840,13)
GO:0035459	cargo loading into vesicle	8.64E-5	3.16E-3	2.83 (17561,21,3840,13)
GO:0032386	regulation of intracellular transport	8.96E-5	3.27E-3	1.38 (17561,378,3840,114)
GO:0000723	telomere maintenance	9.07E-5	3.3E-3	1.85 (17561,84,3840,34)
GO:0006606	protein import into nucleus	9.07E-5	3.3E-3	1.85 (17561,84,3840,34)
GO:0000725	recombinational repair	9.16E-5	3.32E-3	1.80 (17561,94,3840,37)
GO:2001251	negative regulation of chromosome organization	9.3E-5	3.36E-3	1.73 (17561,111,3840,42)
GO:0006626	protein targeting to mitochondrion	9.32E-5	3.36E-3	2.52 (17561,29,3840,16)
GO:0016482	cytosolic transport	9.57E-5	3.44E-3	1.71 (17561,118,3840,44)
GO:0090316	positive regulation of intracellular protein transport	9.69E-5	3.48E-3	1.65 (17561,139,3840,50)
GO:0070585	protein localization to mitochondrion	9.72E-5	3.48E-3	1.95 (17561,68,3840,29)
GO:0072384	organelle transport along microtubule	9.72E-5	3.47E-3	1.95 (17561,68,3840,29)
GO:2001141	regulation of RNA biosynthetic process	9.79E-5	3.49E-3	1.11 (17561,3210,3840,782)
GO:0071897	DNA biosynthetic process	0.0001	3.57E-3	1.81 (17561,91,3840,36)
GO:0048284	organelle fusion	0.0001	3.56E-3	1.81 (17561,91,3840,36)
GO:0036260	RNA capping	1.06E-4	3.76E-3	2.43 (17561,32,3840,17)
GO:0009452	7-methylguanosine RNA capping	1.06E-4	3.75E-3	2.43 (17561,32,3840,17)
GO:0006986	response to unfolded protein	1.09E-4	3.84E-3	1.99 (17561,62,3840,27)
GO:0099041	vesicle tethering to Golgi	1.09E-4	3.83E-3	4.57 (17561,6,3840,6)
GO:0050821	protein stabilization	1.14E-4	3.99E-3	1.57 (17561,172,3840,59)
GO:0006355	regulation of transcription, DNA-templated	1.16E-4	4.07E-3	1.11 (17561,3201,3840,779)
GO:0051186	cofactor metabolic process	1.18E-4	4.14E-3	1.34 (17561,455,3840,133)
GO:0032200	telomere organization	1.2E-4	4.17E-3	1.83 (17561,85,3840,34)
GO:0098727	maintenance of cell number	1.2E-4	4.17E-3	1.69 (17561,119,3840,44)
GO:0051053	negative regulation of DNA metabolic process	1.21E-4	4.19E-3	1.67 (17561,126,3840,46)
GO:1903506	regulation of nucleic acid-templated transcription	1.21E-4	4.2E-3	1.11 (17561,3202,3840,779)
GO:1905037	autophagosome organization	1.24E-4	4.27E-3	2.07 (17561,53,3840,24)
GO:0032527	protein exit from endoplasmic reticulum	1.24E-4	4.28E-3	2.89 (17561,19,3840,12)
GO:0042276	error-prone translesion synthesis	1.24E-4	4.27E-3	2.89 (17561,19,3840,12)
GO:0032210	regulation of telomere maintenance via telomerase	1.27E-4	4.35E-3	2.10 (17561,50,3840,23)
GO:0000045	autophagosome assembly	1.27E-4	4.34E-3	2.10 (17561,50,3840,23)
GO:0000281	mitotic cytokinesis	1.29E-4	4.39E-3	2.14 (17561,47,3840,22)
GO:0006998	nuclear envelope organization	1.29E-4	4.39E-3	2.18 (17561,44,3840,21)
GO:0006999	nuclear pore organization	1.3E-4	4.41E-3	3.43 (17561,12,3840,9)
GO:0051645	Golgi localization	1.3E-4	4.4E-3	3.43 (17561,12,3840,9)
GO:0043414	macromolecule methylation	1.34E-4	4.52E-3	1.50 (17561,217,3840,71)
GO:0043631	RNA polyadenylation	1.39E-4	4.7E-3	2.54 (17561,27,3840,15)
GO:0036258	multivesicular body assembly	1.39E-4	4.69E-3	2.54 (17561,27,3840,15)
GO:0006378	mRNA polyadenylation	1.39E-4	4.68E-3	2.54 (17561,27,3840,15)
GO:0002758	innate immune response-activating signal transduction	1.4E-4	4.68E-3	1.49 (17561,221,3840,72)
GO:0034968	histone lysine methylation	1.42E-4	4.76E-3	1.94 (17561,66,3840,28)
GO:0045732	positive regulation of protein catabolic process	1.43E-4	4.77E-3	1.50 (17561,210,3840,69)
GO:0060828	regulation of canonical Wnt signaling pathway	1.45E-4	4.84E-3	1.44 (17561,274,3840,86)
GO:0010821	regulation of mitochondrion organization	1.45E-4	4.83E-3	1.55 (17561,177,3840,60)
GO:0007030	Golgi organization	1.48E-4	4.92E-3	1.70 (17561,113,3840,42)
GO:0046782	regulation of viral transcription	1.51E-4	5.01E-3	1.96 (17561,63,3840,27)
GO:0034982	mitochondrial protein processing	1.52E-4	5.02E-3	3.66 (17561,10,3840,8)
GO:0006616	SRP-dependent cotranslational protein targeting to membrane, translocation	1.54E-4	5.08E-3	4.00 (17561,8,3840,7)
GO:0009267	cellular response to starvation	1.59E-4	5.23E-3	1.61 (17561,145,3840,51)
GO:0051085	chaperone cofactor-dependent protein refolding	1.59E-4	5.23E-3	2.44 (17561,30,3840,16)
GO:0043299	leukocyte degranulation	1.64E-4	5.36E-3	1.32 (17561,466,3840,135)
GO:0019827	stem cell population maintenance	1.67E-4	5.45E-3	1.68 (17561,117,3840,43)
GO:0045089	positive regulation of innate immune response	1.69E-4	5.5E-3	1.39 (17561,325,3840,99)
GO:0010499	proteasomal ubiquitin-independent protein catabolic process	1.69E-4	5.5E-3	2.70 (17561,22,3840,13)
GO:0008334	histone mRNA metabolic process	1.69E-4	5.49E-3	2.70 (17561,22,3840,13)
GO:0031058	positive regulation of histone modification	1.72E-4	5.56E-3	1.82 (17561,83,3840,33)
GO:0031062	positive regulation of histone methylation	1.74E-4	5.64E-3	2.36 (17561,33,3840,17)
GO:0051031	tRNA transport	1.74E-4	5.63E-3	2.36 (17561,33,3840,17)
GO:0045088	regulation of innate immune response	1.76E-4	5.65E-3	1.34 (17561,431,3840,126)
GO:0043555	regulation of translation in response to stress	1.77E-4	5.67E-3	2.96 (17561,17,3840,11)
GO:0036507	protein demannosylation	1.77E-4	5.66E-3	2.96 (17561,17,3840,11)
GO:0036508	protein alpha-1,2-demannosylation	1.77E-4	5.65E-3	2.96 (17561,17,3840,11)
GO:0043254	regulation of protein complex assembly	1.79E-4	5.7E-3	1.33 (17561,447,3840,130)
GO:0018393	internal peptidyl-lysine acetylation	1.83E-4	5.82E-3	1.71 (17561,107,3840,40)
GO:0046825	regulation of protein export from nucleus	1.85E-4	5.87E-3	2.29 (17561,36,3840,18)
GO:1903008	organelle disassembly	1.94E-4	6.15E-3	1.91 (17561,67,3840,28)
GO:0002275	myeloid cell activation involved in immune response	2.02E-4	6.39E-3	1.31 (17561,484,3840,139)
GO:0018215	protein phosphopantetheinylation	2.05E-4	6.46E-3	1.41 (17561,288,3840,89)
GO:0006518	peptide metabolic process	2.06E-4	6.49E-3	1.39 (17561,315,3840,96)
GO:0043312	neutrophil degranulation	2.19E-4	6.9E-3	1.33 (17561,445,3840,129)
GO:0002283	neutrophil activation involved in immune response	2.2E-4	6.9E-3	1.32 (17561,449,3840,130)
GO:0031570	DNA integrity checkpoint	2.22E-4	6.97E-3	1.85 (17561,74,3840,30)
GO:1905330	regulation of morphogenesis of an epithelium	2.31E-4	7.21E-3	1.53 (17561,176,3840,59)
GO:0097711	ciliary basal body-plasma membrane docking	2.39E-4	7.45E-3	1.76 (17561,91,3840,35)
GO:0061912	selective autophagy	2.39E-4	7.46E-3	2.45 (17561,28,3840,15)
GO:1900182	positive regulation of protein localization to nucleus	2.46E-4	7.63E-3	1.81 (17561,81,3840,32)
GO:2000001	regulation of DNA damage checkpoint	2.47E-4	7.68E-3	3.05 (17561,15,3840,10)
GO:0006295	nucleotide-excision repair, DNA incision, 3'-to lesion	2.49E-4	7.7E-3	2.74 (17561,20,3840,12)
GO:0006293	nucleotide-excision repair, preincision complex stabilization	2.49E-4	7.68E-3	2.74 (17561,20,3840,12)
GO:2001242	regulation of intrinsic apoptotic signaling pathway	2.62E-4	8.07E-3	1.59 (17561,144,3840,50)
GO:0006370	7-methylguanosine mRNA capping	2.63E-4	8.08E-3	2.36 (17561,31,3840,16)
GO:0051438	regulation of ubiquitin-protein transferase activity	2.72E-4	8.37E-3	2.05 (17561,49,3840,22)
GO:0000083	regulation of transcription involved in G1/S transition of mitotic cell cycle	2.78E-4	8.53E-3	2.29 (17561,34,3840,17)
GO:0016573	histone acetylation	2.83E-4	8.67E-3	1.70 (17561,102,3840,38)
GO:1900180	regulation of protein localization to nucleus	2.84E-4	8.66E-3	1.64 (17561,123,3840,44)
GO:0009895	negative regulation of catabolic process	2.84E-4	8.66E-3	1.41 (17561,279,3840,86)
GO:0006475	internal protein amino acid acetylation	2.87E-4	8.73E-3	1.68 (17561,109,3840,40)
GO:0045005	DNA-dependent DNA replication maintenance of fidelity	2.89E-4	8.78E-3	2.17 (17561,40,3840,19)
GO:0002429	immune response-activating cell surface receptor signaling pathway	2.98E-4	9.01E-3	1.38 (17561,318,3840,96)
GO:0006997	nucleus organization	3.03E-4	9.17E-3	1.92 (17561,62,3840,26)
GO:0072655	establishment of protein localization to mitochondrion	3.03E-4	9.15E-3	1.92 (17561,62,3840,26)
GO:0002366	leukocyte activation involved in immune response	3.06E-4	9.21E-3	1.28 (17561,577,3840,161)
GO:0061025	membrane fusion	3.11E-4	9.35E-3	1.62 (17561,127,3840,45)
GO:0051983	regulation of chromosome segregation	3.15E-4	9.44E-3	1.71 (17561,99,3840,37)
GO:0009314	response to radiation	3.18E-4	9.51E-3	1.34 (17561,397,3840,116)
GO:0070972	protein localization to endoplasmic reticulum	3.2E-4	9.55E-3	1.68 (17561,106,3840,39)
GO:0018022	peptidyl-lysine methylation	3.21E-4	9.56E-3	1.84 (17561,72,3840,29)
GO:0002218	activation of innate immune response	3.35E-4	9.97E-3	1.44 (17561,242,3840,76)
GO:0032006	regulation of TOR signaling	3.38E-4	0.01	1.75 (17561,89,3840,34)
GO:0031056	regulation of histone modification	3.39E-4	1.01E-2	1.61 (17561,131,3840,46)
GO:0000082	G1/S transition of mitotic cell cycle	3.49E-4	1.03E-2	1.71 (17561,96,3840,36)
GO:0060968	regulation of gene silencing	3.57E-4	1.05E-2	1.66 (17561,110,3840,40)
GO:0045948	positive regulation of translational initiation	3.6E-4	1.06E-2	2.46 (17561,26,3840,14)
GO:0036230	granulocyte activation	3.64E-4	1.07E-2	1.31 (17561,462,3840,132)
GO:0042119	neutrophil activation	3.64E-4	1.07E-2	1.31 (17561,458,3840,131)
GO:1904872	regulation of telomerase RNA localization to Cajal body	3.64E-4	1.07E-2	2.79 (17561,18,3840,11)
GO:0009303	rRNA transcription	3.64E-4	1.07E-2	2.79 (17561,18,3840,11)
GO:0070936	protein K48-linked ubiquitination	3.67E-4	1.07E-2	1.98 (17561,53,3840,23)
GO:0060964	regulation of gene silencing by miRNA	3.73E-4	1.09E-2	1.75 (17561,86,3840,33)
GO:0000077	DNA damage checkpoint	3.79E-4	1.1E-2	1.87 (17561,66,3840,27)
GO:0002263	cell activation involved in immune response	3.97E-4	1.15E-2	1.27 (17561,580,3840,161)
GO:0031398	positive regulation of protein ubiquitination	3.98E-4	1.15E-2	1.67 (17561,107,3840,39)
GO:1990928	response to amino acid starvation	4.04E-4	1.17E-2	2.04 (17561,47,3840,21)
GO:0000731	DNA synthesis involved in DNA repair	4.04E-4	1.17E-2	2.04 (17561,47,3840,21)
GO:0090090	negative regulation of canonical Wnt signaling pathway	4.06E-4	1.17E-2	1.52 (17561,172,3840,57)
GO:0010639	negative regulation of organelle organization	4.09E-4	1.18E-2	1.35 (17561,352,3840,104)
GO:0007093	mitotic cell cycle checkpoint	4.12E-4	1.18E-2	1.76 (17561,83,3840,32)
GO:0034198	cellular response to amino acid starvation	4.19E-4	1.2E-2	2.08 (17561,44,3840,20)
GO:0044743	protein transmembrane import into intracellular organelle	4.34E-4	1.24E-2	2.17 (17561,38,3840,18)
GO:0010628	positive regulation of gene expression	4.48E-4	1.28E-2	1.14 (17561,1964,3840,488)
GO:1904869	regulation of protein localization to Cajal body	4.5E-4	1.28E-2	3.33 (17561,11,3840,8)
GO:1904871	positive regulation of protein localization to Cajal body	4.5E-4	1.28E-2	3.33 (17561,11,3840,8)
GO:0061635	regulation of protein complex stability	4.5E-4	1.28E-2	3.33 (17561,11,3840,8)
GO:0075522	IRES-dependent viral translational initiation	4.5E-4	1.27E-2	3.33 (17561,11,3840,8)
GO:0045862	positive regulation of proteolysis	4.54E-4	1.28E-2	1.35 (17561,349,3840,103)
GO:0033045	regulation of sister chromatid segregation	4.54E-4	1.28E-2	1.77 (17561,80,3840,31)
GO:0009108	coenzyme biosynthetic process	4.58E-4	1.29E-2	1.53 (17561,158,3840,53)
GO:0009411	response to UV	4.98E-4	1.4E-2	1.58 (17561,133,3840,46)
GO:1902037	negative regulation of hematopoietic stem cell differentiation	4.99E-4	1.4E-2	4.57 (17561,5,3840,5)
GO:2000197	regulation of ribonucleoprotein complex localization	4.99E-4	1.4E-2	4.57 (17561,5,3840,5)
GO:1903207	regulation of hydrogen peroxide-induced neuron death	4.99E-4	1.4E-2	4.57 (17561,5,3840,5)
GO:1903208	negative regulation of hydrogen peroxide-induced neuron death	4.99E-4	1.39E-2	4.57 (17561,5,3840,5)
GO:0048820	hair follicle maturation	4.99E-4	1.39E-2	4.57 (17561,5,3840,5)
GO:2001233	regulation of apoptotic signaling pathway	5.19E-4	1.44E-2	1.34 (17561,366,3840,107)
GO:0042594	response to starvation	5.24E-4	1.45E-2	1.49 (17561,181,3840,59)
GO:0099111	microtubule-based transport	5.35E-4	1.48E-2	1.57 (17561,137,3840,47)
GO:0010970	transport along microtubule	5.35E-4	1.48E-2	1.57 (17561,137,3840,47)
GO:0008333	endosome to lysosome transport	5.41E-4	1.49E-2	1.97 (17561,51,3840,22)
GO:0010822	positive regulation of mitochondrion organization	5.44E-4	1.5E-2	1.63 (17561,112,3840,40)
GO:0006901	vesicle coating	5.48E-4	1.51E-2	1.86 (17561,64,3840,26)
GO:0090174	organelle membrane fusion	5.5E-4	1.51E-2	1.79 (17561,74,3840,29)
GO:0044843	cell cycle G1/S phase transition	5.51E-4	1.51E-2	1.68 (17561,98,3840,36)
GO:0070201	regulation of establishment of protein localization	5.55E-4	1.52E-2	1.28 (17561,527,3840,147)
GO:0002183	cytoplasmic translational initiation	5.61E-4	1.53E-2	3.56 (17561,9,3840,7)
GO:0001731	formation of translation preinitiation complex	5.61E-4	1.53E-2	3.56 (17561,9,3840,7)
GO:0035520	monoubiquitinated protein deubiquitination	5.61E-4	1.53E-2	3.56 (17561,9,3840,7)
GO:0034605	cellular response to heat	5.72E-4	1.55E-2	2.00 (17561,48,3840,21)
GO:1903573	negative regulation of response to endoplasmic reticulum stress	5.72E-4	1.55E-2	2.00 (17561,48,3840,21)
GO:0051188	cofactor biosynthetic process	5.84E-4	1.58E-2	1.45 (17561,208,3840,66)
GO:0034661	ncRNA catabolic process	5.98E-4	1.62E-2	2.37 (17561,27,3840,14)
GO:0006479	protein methylation	6.08E-4	1.64E-2	1.64 (17561,109,3840,39)
GO:0008213	protein alkylation	6.08E-4	1.64E-2	1.64 (17561,109,3840,39)
GO:0042770	signal transduction in response to DNA damage	6.14E-4	1.65E-2	1.68 (17561,95,3840,35)
GO:0006620	posttranslational protein targeting to endoplasmic reticulum membrane	6.2E-4	1.66E-2	3.92 (17561,7,3840,6)
GO:1902415	regulation of mRNA binding	6.2E-4	1.66E-2	3.92 (17561,7,3840,6)
GO:0040031	snRNA modification	6.2E-4	1.66E-2	3.92 (17561,7,3840,6)
GO:0031204	posttranslational protein targeting to membrane, translocation	6.2E-4	1.66E-2	3.92 (17561,7,3840,6)
GO:0000055	ribosomal large subunit export from nucleus	6.2E-4	1.65E-2	3.92 (17561,7,3840,6)
GO:0031330	negative regulation of cellular catabolic process	6.3E-4	1.68E-2	1.42 (17561,239,3840,74)
GO:0071985	multivesicular body sorting pathway	6.33E-4	1.68E-2	2.29 (17561,30,3840,15)
GO:1904292	regulation of ERAD pathway	6.33E-4	1.68E-2	2.29 (17561,30,3840,15)
GO:0006611	protein export from nucleus	6.42E-4	1.7E-2	2.11 (17561,39,3840,18)
GO:0006695	cholesterol biosynthetic process	6.42E-4	1.7E-2	2.11 (17561,39,3840,18)
GO:1902653	secondary alcohol biosynthetic process	6.42E-4	1.69E-2	2.11 (17561,39,3840,18)
GO:1903313	positive regulation of mRNA metabolic process	6.45E-4	1.7E-2	1.76 (17561,78,3840,30)
GO:0006623	protein targeting to vacuole	6.52E-4	1.71E-2	2.16 (17561,36,3840,17)
GO:0051172	negative regulation of nitrogen compound metabolic process	6.87E-4	1.8E-2	1.12 (17561,2260,3840,554)
GO:0039531	regulation of viral-induced cytoplasmic pattern recognition receptor signaling pathway	6.94E-4	1.82E-2	2.65 (17561,19,3840,11)
GO:2000104	negative regulation of DNA-dependent DNA replication	6.94E-4	1.82E-2	2.65 (17561,19,3840,11)
GO:0031060	regulation of histone methylation	6.95E-4	1.81E-2	1.91 (17561,55,3840,23)
GO:0032388	positive regulation of intracellular transport	7.09E-4	1.85E-2	1.46 (17561,198,3840,63)
GO:0032481	positive regulation of type I interferon production	7.12E-4	1.85E-2	1.77 (17561,75,3840,29)
GO:0032781	positive regulation of ATPase activity	7.46E-4	1.94E-2	1.93 (17561,52,3840,22)
GO:0016310	phosphorylation	7.48E-4	1.94E-2	1.18 (17561,1054,3840,273)
GO:0060966	regulation of gene silencing by RNA	7.61E-4	1.97E-2	1.70 (17561,89,3840,33)
GO:0060147	regulation of posttranscriptional gene silencing	7.61E-4	1.97E-2	1.70 (17561,89,3840,33)
GO:0032988	ribonucleoprotein complex disassembly	7.66E-4	1.98E-2	2.94 (17561,14,3840,9)
GO:0042255	ribosome assembly	7.66E-4	1.97E-2	2.94 (17561,14,3840,9)
GO:0046165	alcohol biosynthetic process	7.66E-4	1.97E-2	1.67 (17561,96,3840,35)
GO:0002757	immune response-activating signal transduction	7.97E-4	2.05E-2	1.30 (17561,418,3840,119)
GO:0090150	establishment of protein localization to membrane	8.02E-4	2.06E-2	1.41 (17561,237,3840,73)
GO:0043484	regulation of RNA splicing	8.07E-4	2.07E-2	1.56 (17561,132,3840,45)
GO:0010558	negative regulation of macromolecule biosynthetic process	8.12E-4	2.07E-2	1.16 (17561,1404,3840,355)
GO:0070897	transcription preinitiation complex assembly	8.19E-4	2.09E-2	2.49 (17561,22,3840,12)
GO:0006732	coenzyme metabolic process	8.65E-4	2.2E-2	1.37 (17561,288,3840,86)
GO:1900034	regulation of cellular response to heat	8.65E-4	2.2E-2	1.79 (17561,69,3840,27)
GO:2000113	negative regulation of cellular macromolecule biosynthetic process	8.93E-4	2.27E-2	1.16 (17561,1393,3840,352)
GO:0032509	endosome transport via multivesicular body sorting pathway	9.06E-4	2.3E-2	2.38 (17561,25,3840,13)
GO:0006517	protein deglycosylation	9.06E-4	2.29E-2	2.38 (17561,25,3840,13)
GO:0007007	inner mitochondrial membrane organization	9.06E-4	2.29E-2	2.38 (17561,25,3840,13)
GO:0016571	histone methylation	9.42E-4	2.38E-2	1.71 (17561,83,3840,31)
GO:0072657	protein localization to membrane	9.51E-4	2.39E-2	1.29 (17561,444,3840,125)
GO:0047496	vesicle transport along microtubule	9.62E-4	2.42E-2	2.10 (17561,37,3840,17)
GO:0032269	negative regulation of cellular protein metabolic process	9.77E-4	2.45E-2	1.18 (17561,1012,3840,262)
GO:0032435	negative regulation of proteasomal ubiquitin-dependent protein catabolic process	9.8E-4	2.45E-2	2.21 (17561,31,3840,15)
GO:1902680	positive regulation of RNA biosynthetic process	9.87E-4	2.47E-2	1.15 (17561,1515,3840,380)

## Sheet: severe vs mild 
GO term	Description	P-value	FDR q-value	Enrichment (N, B, n, b)
GO:0044237	cellular metabolic process	5.65E-47	8.66E-43	1.28 (17561,6973,3272,1665)
GO:0008152	metabolic process	4.54E-41	3.48E-37	1.24 (17561,7580,3272,1756)
GO:0044238	primary metabolic process	1.88E-39	9.62E-36	1.26 (17561,6844,3272,1608)
GO:0071704	organic substance metabolic process	1.96E-39	7.51E-36	1.25 (17561,7193,3272,1675)
GO:0044260	cellular macromolecule metabolic process	2.05E-38	6.3E-35	1.37 (17561,4229,3272,1081)
GO:0043170	macromolecule metabolic process	3.18E-38	8.12E-35	1.30 (17561,5677,3272,1374)
GO:0006807	nitrogen compound metabolic process	2.63E-37	5.75E-34	1.27 (17561,6435,3272,1519)
GO:0009057	macromolecule catabolic process	2.44E-25	4.68E-22	1.75 (17561,903,3272,295)
GO:0044265	cellular macromolecule catabolic process	3.48E-22	5.92E-19	1.77 (17561,758,3272,250)
GO:0051641	cellular localization	5.02E-22	7.7E-19	1.44 (17561,2006,3272,538)
GO:0044267	cellular protein metabolic process	6.78E-22	9.45E-19	1.34 (17561,3079,3272,767)
GO:1901564	organonitrogen compound metabolic process	9.33E-22	1.19E-18	1.25 (17561,4723,3272,1102)
GO:0070647	protein modification by small protein conjugation or removal	9.6E-22	1.13E-18	1.68 (17561,918,3272,288)
GO:0043412	macromolecule modification	9.7E-22	1.06E-18	1.34 (17561,2992,3272,748)
GO:0051603	proteolysis involved in cellular protein catabolic process	1.75E-21	1.79E-18	1.91 (17561,542,3272,193)
GO:0006996	organelle organization	2.2E-21	2.11E-18	1.41 (17561,2156,3272,568)
GO:0071840	cellular component organization or biogenesis	3.94E-21	3.56E-18	1.25 (17561,4781,3272,1110)
GO:0019538	protein metabolic process	7.01E-21	5.97E-18	1.29 (17561,3728,3272,896)
GO:0034641	cellular nitrogen compound metabolic process	3.29E-20	2.66E-17	1.32 (17561,3168,3272,777)
GO:0016043	cellular component organization	3.63E-20	2.79E-17	1.24 (17561,4739,3272,1096)
GO:0006464	cellular protein modification process	3.75E-20	2.74E-17	1.34 (17561,2801,3272,700)
GO:0036211	protein modification process	3.75E-20	2.61E-17	1.34 (17561,2801,3272,700)
GO:0044248	cellular catabolic process	1.02E-19	6.77E-17	1.47 (17561,1593,3272,437)
GO:0043632	modification-dependent macromolecule catabolic process	1.27E-19	8.08E-17	1.91 (17561,491,3272,175)
GO:0019941	modification-dependent protein catabolic process	2.28E-19	1.4E-16	1.92 (17561,482,3272,172)
GO:0006511	ubiquitin-dependent protein catabolic process	3.38E-19	1.99E-16	1.92 (17561,476,3272,170)
GO:0006139	nucleobase-containing compound metabolic process	5.2E-19	2.95E-16	1.34 (17561,2681,3272,669)
GO:0046907	intracellular transport	6.42E-19	3.51E-16	1.51 (17561,1323,3272,373)
GO:0090304	nucleic acid metabolic process	7.1E-19	3.75E-16	1.38 (17561,2195,3272,565)
GO:0033554	cellular response to stress	2.3E-18	1.18E-15	1.47 (17561,1497,3272,410)
GO:0009056	catabolic process	1.77E-17	8.73E-15	1.41 (17561,1809,3272,475)
GO:0046483	heterocycle metabolic process	5.08E-17	2.44E-14	1.31 (17561,2841,3272,692)
GO:1901575	organic substance catabolic process	8.63E-17	4.01E-14	1.44 (17561,1545,3272,414)
GO:0032446	protein modification by small protein conjugation	1.59E-16	7.15E-14	1.66 (17561,742,3272,229)
GO:0071705	nitrogen compound transport	4.14E-16	1.81E-13	1.43 (17561,1545,3272,411)
GO:0015031	protein transport	5.61E-16	2.39E-13	1.50 (17561,1158,3272,324)
GO:0045184	establishment of protein localization	5.91E-16	2.45E-13	1.48 (17561,1238,3272,342)
GO:0006725	cellular aromatic compound metabolic process	7.93E-16	3.2E-13	1.29 (17561,2878,3272,693)
GO:0008104	protein localization	8.22E-16	3.23E-13	1.40 (17561,1725,3272,449)
GO:0033036	macromolecule localization	1.2E-15	4.6E-13	1.39 (17561,1747,3272,453)
GO:1901360	organic cyclic compound metabolic process	1.44E-15	5.37E-13	1.28 (17561,3089,3272,735)
GO:0042886	amide transport	1.86E-15	6.8E-13	1.48 (17561,1216,3272,335)
GO:0015833	peptide transport	3.95E-15	1.41E-12	1.48 (17561,1182,3272,326)
GO:0016567	protein ubiquitination	7.41E-15	2.58E-12	1.65 (17561,669,3272,206)
GO:0043933	protein-containing complex subunit organization	1.52E-14	5.19E-12	1.42 (17561,1418,3272,376)
GO:0031329	regulation of cellular catabolic process	3.53E-14	1.18E-11	1.56 (17561,844,3272,245)
GO:0009987	cellular process	4.12E-14	1.34E-11	1.06 (17561,13512,3272,2677)
GO:0051649	establishment of localization in cell	4.42E-14	1.41E-11	1.39 (17561,1565,3272,406)
GO:0071702	organic substance transport	6.3E-14	1.97E-11	1.35 (17561,1875,3272,472)
GO:0009894	regulation of catabolic process	9.29E-14	2.85E-11	1.52 (17561,942,3272,266)
GO:0006508	proteolysis	1.08E-13	3.24E-11	1.46 (17561,1151,3272,313)
GO:0030163	protein catabolic process	3.84E-13	1.13E-10	1.80 (17561,406,3272,136)
GO:0044419	interspecies interaction between organisms	7.08E-13	2.05E-10	1.53 (17561,835,3272,238)
GO:0016032	viral process	1.04E-12	2.95E-10	1.60 (17561,666,3272,198)
GO:0044403	symbiont process	1.04E-12	2.89E-10	1.60 (17561,666,3272,198)
GO:0016071	mRNA metabolic process	1.76E-12	4.81E-10	1.64 (17561,581,3272,177)
GO:0016050	vesicle organization	2.76E-12	7.43E-10	1.95 (17561,272,3272,99)
GO:0016192	vesicle-mediated transport	2.89E-12	7.65E-10	1.37 (17561,1528,3272,389)
GO:0006397	mRNA processing	4.29E-12	1.11E-9	1.77 (17561,398,3272,131)
GO:0006259	DNA metabolic process	4.92E-12	1.26E-9	1.56 (17561,702,3272,204)
GO:0006886	intracellular protein transport	5.07E-12	1.27E-9	1.55 (17561,728,3272,210)
GO:0070646	protein modification by small protein removal	5.5E-12	1.36E-9	1.97 (17561,256,3272,94)
GO:0051179	localization	7e-12	1.7E-9	1.19 (17561,4392,3272,972)
GO:0051716	cellular response to stimulus	9.11E-12	2.18E-9	1.26 (17561,2658,3272,623)
GO:1903827	regulation of cellular protein localization	1.97E-11	4.64E-9	1.65 (17561,504,3272,155)
GO:0022607	cellular component assembly	2.35E-11	5.47E-9	1.30 (17561,2004,3272,485)
GO:0016579	protein deubiquitination	2.84E-11	6.49E-9	1.97 (17561,240,3272,88)
GO:0022402	cell cycle process	4.39E-11	9.9E-9	1.47 (17561,889,3272,243)
GO:0006974	cellular response to DNA damage stimulus	7.61E-11	1.69E-8	1.54 (17561,674,3272,193)
GO:0008380	RNA splicing	8.03E-11	1.76E-8	1.78 (17561,341,3272,113)
GO:1903311	regulation of mRNA metabolic process	8.61E-11	1.86E-8	1.83 (17561,302,3272,103)
GO:0034645	cellular macromolecule biosynthetic process	9.7E-11	2.07E-8	1.48 (17561,829,3272,228)
GO:0034660	ncRNA metabolic process	1.31E-10	2.75E-8	1.64 (17561,478,3272,146)
GO:0010498	proteasomal protein catabolic process	1.41E-10	2.91E-8	1.79 (17561,320,3272,107)
GO:0022406	membrane docking	1.56E-10	3.19E-8	2.11 (17561,173,3272,68)
GO:0007032	endosome organization	1.87E-10	3.77E-8	2.94 (17561,62,3272,34)
GO:0006810	transport	2.49E-10	4.96E-8	1.19 (17561,3776,3272,838)
GO:0010389	regulation of G2/M transition of mitotic cell cycle	2.69E-10	5.28E-8	2.03 (17561,193,3272,73)
GO:0065003	protein-containing complex assembly	2.74E-10	5.32E-8	1.39 (17561,1145,3272,296)
GO:0016070	RNA metabolic process	3.25E-10	6.23E-8	1.32 (17561,1627,3272,399)
GO:1902749	regulation of cell cycle G2/M phase transition	3.47E-10	6.56E-8	1.99 (17561,205,3272,76)
GO:0038093	Fc receptor signaling pathway	4.48E-10	8.38E-8	2.08 (17561,173,3272,67)
GO:1903047	mitotic cell cycle process	5.41E-10	9.98E-8	1.56 (17561,576,3272,167)
GO:0043312	neutrophil degranulation	5.42E-10	9.88E-8	1.64 (17561,445,3272,136)
GO:0006281	DNA repair	5.84E-10	1.05E-7	1.65 (17561,433,3272,133)
GO:0048193	Golgi vesicle transport	6.91E-10	1.23E-7	1.78 (17561,308,3272,102)
GO:0051052	regulation of DNA metabolic process	7.35E-10	1.29E-7	1.68 (17561,389,3272,122)
GO:0007346	regulation of mitotic cell cycle	8.43E-10	1.47E-7	1.53 (17561,605,3272,173)
GO:0000375	RNA splicing, via transesterification reactions	9.67E-10	1.66E-7	1.87 (17561,247,3272,86)
GO:0140056	organelle localization by membrane tethering	1.02E-9	1.73E-7	2.08 (17561,165,3272,64)
GO:0043161	proteasome-mediated ubiquitin-dependent protein catabolic process	1.02E-9	1.72E-7	1.78 (17561,302,3272,100)
GO:0002283	neutrophil activation involved in immune response	1.04E-9	1.73E-7	1.63 (17561,449,3272,136)
GO:0036230	granulocyte activation	1.12E-9	1.84E-7	1.61 (17561,462,3272,139)
GO:0042119	neutrophil activation	1.15E-9	1.88E-7	1.62 (17561,458,3272,138)
GO:0061024	membrane organization	1.31E-9	2.12E-7	1.50 (17561,678,3272,189)
GO:0007034	vacuolar transport	1.34E-9	2.14E-7	2.20 (17561,134,3272,55)
GO:1901576	organic substance biosynthetic process	1.49E-9	2.36E-7	1.26 (17561,2126,3272,499)
GO:0051234	establishment of localization	1.59E-9	2.48E-7	1.18 (17561,3910,3272,858)
GO:0006325	chromatin organization	1.67E-9	2.58E-7	1.53 (17561,597,3272,170)
GO:0006396	RNA processing	1.68E-9	2.58E-7	1.39 (17561,1021,3272,265)
GO:0043299	leukocyte degranulation	2.09E-9	3.17E-7	1.60 (17561,466,3272,139)
GO:0000377	RNA splicing, via transesterification reactions with bulged adenosine as nucleophile	2.24E-9	3.36E-7	1.86 (17561,243,3272,84)
GO:0000398	mRNA splicing, via spliceosome	2.24E-9	3.33E-7	1.86 (17561,243,3272,84)
GO:1901565	organonitrogen compound catabolic process	2.36E-9	3.48E-7	1.46 (17561,749,3272,204)
GO:0051640	organelle localization	2.97E-9	4.34E-7	1.57 (17561,498,3272,146)
GO:0010564	regulation of cell cycle process	3.07E-9	4.44E-7	1.47 (17561,729,3272,199)
GO:0009058	biosynthetic process	3.25E-9	4.66E-7	1.25 (17561,2176,3272,507)
GO:0002252	immune effector process	3.88E-9	5.51E-7	1.41 (17561,888,3272,234)
GO:0002275	myeloid cell activation involved in immune response	4.64E-9	6.53E-7	1.57 (17561,484,3272,142)
GO:0034622	cellular protein-containing complex assembly	5.07E-9	7.06E-7	1.46 (17561,711,3272,194)
GO:0022411	cellular component disassembly	5.16E-9	7.12E-7	1.68 (17561,355,3272,111)
GO:0038095	Fc-epsilon receptor signaling pathway	5.46E-9	7.48E-7	2.26 (17561,114,3272,48)
GO:0016569	covalent chromatin modification	6.57E-9	8.92E-7	1.69 (17561,340,3272,107)
GO:0000209	protein polyubiquitination	7.26E-9	9.76E-7	1.74 (17561,300,3272,97)
GO:0043487	regulation of RNA stability	7.65E-9	1.02E-6	1.98 (17561,176,3272,65)
GO:0032984	protein-containing complex disassembly	8.11E-9	1.07E-6	1.88 (17561,214,3272,75)
GO:0009059	macromolecule biosynthetic process	8.68E-9	1.14E-6	1.37 (17561,1056,3272,269)
GO:0032880	regulation of protein localization	1.13E-8	1.47E-6	1.42 (17561,803,3272,213)
GO:0016570	histone modification	1.38E-8	1.77E-6	1.68 (17561,336,3272,105)
GO:0061418	regulation of transcription from RNA polymerase II promoter in response to hypoxia	1.77E-8	2.26E-6	2.54 (17561,74,3272,35)
GO:1901990	regulation of mitotic cell cycle phase transition	1.88E-8	2.38E-6	1.60 (17561,417,3272,124)
GO:0060341	regulation of cellular localization	2e-08	2.51E-6	1.41 (17561,840,3272,220)
GO:0044249	cellular biosynthetic process	2.07E-8	2.58E-6	1.25 (17561,2028,3272,471)
GO:0002366	leukocyte activation involved in immune response	2.09E-8	2.58E-6	1.50 (17561,577,3272,161)
GO:0034613	cellular protein localization	2.58E-8	3.16E-6	1.37 (17561,989,3272,252)
GO:0006457	protein folding	2.68E-8	3.26E-6	1.88 (17561,200,3272,70)
GO:0002263	cell activation involved in immune response	3.05E-8	3.68E-6	1.49 (17561,580,3272,161)
GO:0002274	myeloid leukocyte activation	3.2E-8	3.83E-6	1.51 (17561,541,3272,152)
GO:0051726	regulation of cell cycle	3.64E-8	4.32E-6	1.34 (17561,1118,3272,279)
GO:0070925	organelle assembly	4.38E-8	5.17E-6	1.54 (17561,474,3272,136)
GO:0043488	regulation of mRNA stability	4.51E-8	5.28E-6	1.95 (17561,168,3272,61)
GO:0006913	nucleocytoplasmic transport	4.98E-8	5.79E-6	1.79 (17561,234,3272,78)
GO:0070727	cellular macromolecule localization	5.46E-8	6.3E-6	1.36 (17561,997,3272,252)
GO:0051301	cell division	7.5E-8	8.58E-6	1.61 (17561,367,3272,110)
GO:1901987	regulation of cell cycle phase transition	7.77E-8	8.83E-6	1.55 (17561,448,3272,129)
GO:0051169	nuclear transport	9.15E-8	1.03E-5	1.77 (17561,237,3272,78)
GO:1901532	regulation of hematopoietic progenitor cell differentiation	9.32E-8	1.04E-5	2.32 (17561,88,3272,38)
GO:0033043	regulation of organelle organization	9.48E-8	1.05E-5	1.32 (17561,1176,3272,289)
GO:0031323	regulation of cellular metabolic process	1.02E-7	1.12E-5	1.12 (17561,5768,3272,1202)
GO:0010506	regulation of autophagy	1.04E-7	1.14E-5	1.65 (17561,319,3272,98)
GO:0060071	Wnt signaling pathway, planar cell polarity pathway	1.16E-7	1.26E-5	2.28 (17561,92,3272,39)
GO:0033365	protein localization to organelle	1.35E-7	1.46E-5	1.45 (17561,610,3272,165)
GO:0090175	regulation of establishment of planar polarity	1.67E-7	1.79E-5	2.16 (17561,107,3272,43)
GO:0002223	stimulatory C-type lectin receptor signaling pathway	1.93E-7	2.05E-5	2.13 (17561,111,3272,44)
GO:0061013	regulation of mRNA catabolic process	2.18E-7	2.3E-5	1.84 (17561,190,3272,65)
GO:0006950	response to stress	2.35E-7	2.47E-5	1.19 (17561,2830,3272,625)
GO:0097711	ciliary basal body-plasma membrane docking	2.68E-7	2.79E-5	2.24 (17561,91,3272,38)
GO:0032940	secretion by cell	2.85E-7	2.95E-5	1.37 (17561,853,3272,217)
GO:0006887	exocytosis	3.65E-7	3.75E-5	1.40 (17561,700,3272,183)
GO:0034470	ncRNA processing	4.04E-7	4.13E-5	1.59 (17561,340,3272,101)
GO:0043620	regulation of DNA-templated transcription in response to stress	4.17E-7	4.24E-5	2.10 (17561,110,3272,43)
GO:0050658	RNA transport	4.62E-7	4.65E-5	1.85 (17561,174,3272,60)
GO:0050657	nucleic acid transport	4.62E-7	4.62E-5	1.85 (17561,174,3272,60)
GO:0045088	regulation of innate immune response	4.73E-7	4.71E-5	1.52 (17561,431,3272,122)
GO:0002220	innate immune response activating cell surface receptor signaling pathway	6.23E-7	6.16E-5	2.05 (17561,115,3272,44)
GO:0051236	establishment of RNA localization	7.17E-7	7.05E-5	1.83 (17561,176,3272,60)
GO:0043618	regulation of transcription from RNA polymerase II promoter in response to stress	7.96E-7	7.77E-5	2.10 (17561,105,3272,41)
GO:0010638	positive regulation of organelle organization	8.38E-7	8.13E-5	1.44 (17561,568,3272,152)
GO:0051168	nuclear export	8.99E-7	8.67E-5	1.90 (17561,150,3272,53)
GO:0018193	peptidyl-amino acid modification	9.09E-7	8.7E-5	1.36 (17561,787,3272,200)
GO:0007041	lysosomal transport	9.84E-7	9.37E-5	2.15 (17561,95,3272,38)
GO:0015931	nucleobase-containing compound transport	1.14E-6	1.08E-4	1.72 (17561,222,3272,71)
GO:0044770	cell cycle phase transition	1.21E-6	1.14E-4	1.66 (17561,255,3272,79)
GO:0033238	regulation of cellular amine metabolic process	1.3E-6	1.22E-4	2.29 (17561,75,3272,32)
GO:0006914	autophagy	1.35E-6	1.26E-4	1.70 (17561,227,3272,72)
GO:0061919	process utilizing autophagic mechanism	1.35E-6	1.25E-4	1.70 (17561,227,3272,72)
GO:0045055	regulated exocytosis	1.43E-6	1.31E-4	1.40 (17561,627,3272,164)
GO:0006458	'de novo' protein folding	1.44E-6	1.31E-4	2.90 (17561,37,3272,20)
GO:0007005	mitochondrion organization	1.86E-6	1.68E-4	1.63 (17561,270,3272,82)
GO:0031146	SCF-dependent proteasomal ubiquitin-dependent protein catabolic process	1.88E-6	1.7E-4	2.15 (17561,90,3272,36)
GO:0038061	NIK/NF-kappaB signaling	1.96E-6	1.76E-4	2.36 (17561,66,3272,29)
GO:0045321	leukocyte activation	1.99E-6	1.77E-4	1.34 (17561,828,3272,207)
GO:1902036	regulation of hematopoietic stem cell differentiation	2.15E-6	1.9E-4	2.28 (17561,73,3272,31)
GO:1903829	positive regulation of cellular protein localization	2.15E-6	1.89E-4	1.58 (17561,313,3272,92)
GO:0002218	activation of innate immune response	2.19E-6	1.92E-4	1.66 (17561,242,3272,75)
GO:0002764	immune response-regulating signaling pathway	2.24E-6	1.95E-4	1.47 (17561,452,3272,124)
GO:0043687	post-translational protein modification	2.42E-6	2.1E-4	1.54 (17561,348,3272,100)
GO:0044772	mitotic cell cycle phase transition	2.54E-6	2.19E-4	1.65 (17561,247,3272,76)
GO:0006405	RNA export from nucleus	3.1E-6	2.65E-4	1.95 (17561,121,3272,44)
GO:0019882	antigen processing and presentation	3.56E-6	3.03E-4	1.70 (17561,212,3272,67)
GO:0032200	telomere organization	3.6E-6	3.05E-4	2.15 (17561,85,3272,34)
GO:0050852	T cell receptor signaling pathway	3.61E-6	3.04E-4	1.80 (17561,164,3272,55)
GO:0002768	immune response-regulating cell surface receptor signaling pathway	3.66E-6	3.06E-4	1.53 (17561,351,3272,100)
GO:0006521	regulation of cellular amino acid metabolic process	3.71E-6	3.09E-4	2.38 (17561,61,3272,27)
GO:0051225	spindle assembly	4.09E-6	3.39E-4	2.29 (17561,68,3272,29)
GO:0050684	regulation of mRNA processing	4.2E-6	3.46E-4	1.92 (17561,126,3272,45)
GO:0032481	positive regulation of type I interferon production	4.26E-6	3.49E-4	2.22 (17561,75,3272,31)
GO:0002429	immune response-activating cell surface receptor signaling pathway	4.44E-6	3.62E-4	1.55 (17561,318,3272,92)
GO:0006399	tRNA metabolic process	4.45E-6	3.61E-4	1.79 (17561,165,3272,55)
GO:0002757	immune response-activating signal transduction	4.47E-6	3.61E-4	1.48 (17561,418,3272,115)
GO:0080090	regulation of primary metabolic process	4.48E-6	3.6E-4	1.10 (17561,5640,3272,1159)
GO:0006888	ER to Golgi vesicle-mediated transport	4.49E-6	3.58E-4	1.78 (17561,169,3272,56)
GO:0061025	membrane fusion	5.34E-6	4.24E-4	1.90 (17561,127,3272,45)
GO:0001775	cell activation	6.02E-6	4.75E-4	1.30 (17561,935,3272,227)
GO:0051276	chromosome organization	6.25E-6	4.92E-4	1.52 (17561,342,3272,97)
GO:0010390	histone monoubiquitination	6.29E-6	4.92E-4	3.07 (17561,28,3272,16)
GO:0036257	multivesicular body organization	6.29E-6	4.89E-4	3.07 (17561,28,3272,16)
GO:0050851	antigen receptor-mediated signaling pathway	6.36E-6	4.93E-4	1.69 (17561,203,3272,64)
GO:0045089	positive regulation of innate immune response	6.49E-6	0.0005	1.54 (17561,325,3272,93)
GO:0035567	non-canonical Wnt signaling pathway	6.76E-6	5.18E-4	1.89 (17561,128,3272,45)
GO:1902750	negative regulation of cell cycle G2/M phase transition	6.8E-6	5.19E-4	2.03 (17561,98,3272,37)
GO:0016072	rRNA metabolic process	7.07E-6	5.36E-4	1.66 (17561,220,3272,68)
GO:0051084	'de novo' posttranslational protein folding	7.16E-6	5.41E-4	2.84 (17561,34,3272,18)
GO:0010972	negative regulation of G2/M transition of mitotic cell cycle	7.4E-6	5.56E-4	2.06 (17561,91,3272,35)
GO:0000723	telomere maintenance	7.88E-6	5.89E-4	2.11 (17561,84,3272,33)
GO:0016241	regulation of macroautophagy	8.15E-6	6.07E-4	1.76 (17561,168,3272,55)
GO:0002474	antigen processing and presentation of peptide antigen via MHC class I	8.17E-6	6.05E-4	2.03 (17561,95,3272,36)
GO:0002758	innate immune response-activating signal transduction	8.37E-6	6.17E-4	1.65 (17561,221,3272,68)
GO:2000736	regulation of stem cell differentiation	8.54E-6	6.26E-4	1.95 (17561,110,3272,40)
GO:0048002	antigen processing and presentation of peptide antigen	9.8E-6	7.15E-4	1.72 (17561,181,3272,58)
GO:0061136	regulation of proteasomal protein catabolic process	9.86E-6	7.16E-4	1.73 (17561,177,3272,57)
GO:0006793	phosphorus metabolic process	9.96E-6	7.2E-4	1.20 (17561,1889,3272,422)
GO:0033157	regulation of intracellular protein transport	1.08E-5	7.77E-4	1.67 (17561,206,3272,64)
GO:0046903	secretion	1.1E-5	7.86E-4	1.29 (17561,957,3272,230)
GO:0033044	regulation of chromosome organization	1.16E-5	8.28E-4	1.53 (17561,312,3272,89)
GO:0002253	activation of immune response	1.2E-5	8.49E-4	1.42 (17561,480,3272,127)
GO:0051171	regulation of nitrogen compound metabolic process	1.37E-5	9.66E-4	1.10 (17561,5462,3272,1119)
GO:0070201	regulation of establishment of protein localization	1.44E-5	1.01E-3	1.40 (17561,527,3272,137)
GO:0006796	phosphate-containing compound metabolic process	1.51E-5	1.05E-3	1.20 (17561,1862,3272,415)
GO:0019222	regulation of metabolic process	1.51E-5	1.05E-3	1.09 (17561,6606,3272,1336)
GO:0018205	peptidyl-lysine modification	1.52E-5	1.05E-3	1.56 (17561,271,3272,79)
GO:0006301	postreplication repair	1.63E-5	1.12E-3	2.50 (17561,45,3272,21)
GO:0051704	multi-organism process	1.69E-5	1.16E-3	1.23 (17561,1431,3272,327)
GO:0019884	antigen processing and presentation of exogenous antigen	1.72E-5	1.18E-3	1.70 (17561,180,3272,57)
GO:0002478	antigen processing and presentation of exogenous peptide antigen	1.76E-5	1.2E-3	1.72 (17561,172,3272,55)
GO:0036258	multivesicular body assembly	1.96E-5	1.33E-3	2.98 (17561,27,3272,15)
GO:0006890	retrograde vesicle-mediated transport, Golgi to ER	2.03E-5	1.37E-3	2.08 (17561,80,3272,31)
GO:0048284	organelle fusion	2.05E-5	1.38E-3	2.01 (17561,91,3272,34)
GO:1903320	regulation of protein modification by small protein conjugation or removal	2.07E-5	1.38E-3	1.63 (17561,214,3272,65)
GO:0008150	biological_process	2.07E-5	1.38E-3	1.02 (17561,16248,3272,3082)
GO:0034976	response to endoplasmic reticulum stress	2.09E-5	1.39E-3	1.60 (17561,235,3272,70)
GO:0032204	regulation of telomere maintenance	2.14E-5	1.41E-3	2.13 (17561,73,3272,29)
GO:1903362	regulation of cellular protein catabolic process	2.35E-5	1.55E-3	1.59 (17561,240,3272,71)
GO:0019219	regulation of nucleobase-containing compound metabolic process	2.36E-5	1.55E-3	1.13 (17561,3739,3272,784)
GO:0006513	protein monoubiquitination	2.46E-5	1.61E-3	2.30 (17561,56,3272,24)
GO:0031334	positive regulation of protein complex assembly	2.55E-5	1.65E-3	1.57 (17561,249,3272,73)
GO:0031325	positive regulation of cellular metabolic process	2.72E-5	1.76E-3	1.14 (17561,3123,3272,663)
GO:0090174	organelle membrane fusion	2.9E-5	1.86E-3	2.10 (17561,74,3272,29)
GO:1903828	negative regulation of cellular protein localization	3.19E-5	2.05E-3	1.91 (17561,104,3272,37)
GO:1904814	regulation of protein localization to chromosome, telomeric region	3.41E-5	2.18E-3	4.03 (17561,12,3272,9)
GO:0070202	regulation of establishment of protein localization to chromosome	3.41E-5	2.17E-3	4.03 (17561,12,3272,9)
GO:0034654	nucleobase-containing compound biosynthetic process	3.44E-5	2.18E-3	1.28 (17561,882,3272,211)
GO:0006446	regulation of translational initiation	3.45E-5	2.18E-3	2.12 (17561,71,3272,28)
GO:0016197	endosomal transport	3.5E-5	2.2E-3	1.66 (17561,184,3272,57)
GO:2001252	positive regulation of chromosome organization	3.8E-5	2.37E-3	1.70 (17561,164,3272,52)
GO:0042176	regulation of protein catabolic process	3.93E-5	2.45E-3	1.46 (17561,361,3272,98)
GO:0006998	nuclear envelope organization	4.15E-5	2.58E-3	2.44 (17561,44,3272,20)
GO:0050778	positive regulation of immune response	4.2E-5	2.59E-3	1.32 (17561,691,3272,170)
GO:1903050	regulation of proteolysis involved in cellular protein catabolic process	4.29E-5	2.64E-3	1.62 (17561,206,3272,62)
GO:0043254	regulation of protein complex assembly	4.32E-5	2.65E-3	1.40 (17561,447,3272,117)
GO:1904903	ESCRT III complex disassembly	4.52E-5	2.76E-3	4.29 (17561,10,3272,8)
GO:1904896	ESCRT complex disassembly	4.52E-5	2.75E-3	4.29 (17561,10,3272,8)
GO:0018215	protein phosphopantetheinylation	4.84E-5	2.93E-3	1.51 (17561,288,3272,81)
GO:0051128	regulation of cellular component organization	4.91E-5	2.96E-3	1.16 (17561,2361,3272,510)
GO:0016574	histone ubiquitination	5.09E-5	3.06E-3	2.54 (17561,38,3272,18)
GO:1901362	organic cyclic compound biosynthetic process	5.29E-5	3.17E-3	1.25 (17561,1080,3272,251)
GO:0031123	RNA 3'-end processing	5.29E-5	3.16E-3	1.85 (17561,110,3272,38)
GO:0051130	positive regulation of cellular component organization	5.38E-5	3.19E-3	1.24 (17561,1182,3272,272)
GO:0071897	DNA biosynthetic process	5.41E-5	3.2E-3	1.95 (17561,91,3272,33)
GO:0006101	citrate metabolic process	5.5E-5	3.24E-3	2.61 (17561,35,3272,17)
GO:0016482	cytosolic transport	5.55E-5	3.26E-3	1.82 (17561,118,3272,40)
GO:0090263	positive regulation of canonical Wnt signaling pathway	5.79E-5	3.39E-3	1.74 (17561,142,3272,46)
GO:0043039	tRNA aminoacylation	5.82E-5	3.39E-3	2.68 (17561,32,3272,16)
GO:0032386	regulation of intracellular transport	5.96E-5	3.46E-3	1.43 (17561,378,3272,101)
GO:0002479	antigen processing and presentation of exogenous peptide antigen via MHC class I, TAP-dependent	6.22E-5	3.6E-3	2.06 (17561,73,3272,28)
GO:0006351	transcription, DNA-templated	6.35E-5	3.66E-3	1.48 (17561,312,3272,86)
GO:0044271	cellular nitrogen compound biosynthetic process	6.49E-5	3.73E-3	1.23 (17561,1224,3272,280)
GO:0070498	interleukin-1-mediated signaling pathway	6.94E-5	3.97E-3	1.93 (17561,92,3272,33)
GO:0032479	regulation of type I interferon production	6.96E-5	3.97E-3	1.79 (17561,123,3272,41)
GO:0072594	establishment of protein localization to organelle	6.99E-5	3.97E-3	1.44 (17561,366,3272,98)
GO:0007049	cell cycle	7.06E-5	3.99E-3	1.41 (17561,411,3272,108)
GO:1904872	regulation of telomerase RNA localization to Cajal body	8.03E-5	4.53E-3	3.28 (17561,18,3272,11)
GO:0097659	nucleic acid-templated transcription	8.11E-5	4.55E-3	1.47 (17561,314,3272,86)
GO:0045786	negative regulation of cell cycle	8.27E-5	4.63E-3	1.35 (17561,536,3272,135)
GO:0090305	nucleic acid phosphodiester bond hydrolysis	8.27E-5	4.61E-3	1.51 (17561,266,3272,75)
GO:0002376	immune system process	8.42E-5	4.68E-3	1.17 (17561,2051,3272,446)
GO:0048522	positive regulation of cellular process	8.49E-5	4.7E-3	1.10 (17561,5004,3272,1021)
GO:1902188	positive regulation of viral release from host cell	9.24E-5	5.1E-3	3.72 (17561,13,3272,9)
GO:0043038	amino acid activation	9.34E-5	5.13E-3	2.60 (17561,33,3272,16)
GO:0090307	mitotic spindle assembly	9.34E-5	5.12E-3	2.60 (17561,33,3272,16)
GO:0033522	histone H2A ubiquitination	9.4E-5	5.13E-3	3.07 (17561,21,3272,12)
GO:0070987	error-free translesion synthesis	9.4E-5	5.11E-3	3.07 (17561,21,3272,12)
GO:0006418	tRNA aminoacylation for protein translation	9.91E-5	5.37E-3	2.68 (17561,30,3272,15)
GO:0001909	leukocyte mediated cytotoxicity	9.91E-5	5.35E-3	2.68 (17561,30,3272,15)
GO:0051085	chaperone cofactor-dependent protein refolding	9.91E-5	5.33E-3	2.68 (17561,30,3272,15)
GO:0007030	Golgi organization	1.02E-4	5.47E-3	1.80 (17561,113,3272,38)
GO:0051028	mRNA transport	1.04E-4	5.58E-3	1.74 (17561,133,3272,43)
GO:0007051	spindle organization	1.05E-4	5.57E-3	1.75 (17561,129,3272,42)
GO:0048524	positive regulation of viral process	1.22E-4	6.49E-3	1.82 (17561,106,3272,36)
GO:0006260	DNA replication	1.24E-4	6.55E-3	1.70 (17561,142,3272,45)
GO:0006364	rRNA processing	1.25E-4	6.56E-3	1.59 (17561,196,3272,58)
GO:0000086	G2/M transition of mitotic cell cycle	1.27E-4	6.67E-3	1.73 (17561,130,3272,42)
GO:0032886	regulation of microtubule-based process	1.29E-4	6.74E-3	1.59 (17561,192,3272,57)
GO:0000731	DNA synthesis involved in DNA repair	1.3E-4	6.77E-3	2.28 (17561,47,3272,20)
GO:0019985	translesion synthesis	1.32E-4	6.85E-3	2.47 (17561,37,3272,17)
GO:0031396	regulation of protein ubiquitination	1.33E-4	6.9E-3	1.60 (17561,188,3272,56)
GO:1904869	regulation of protein localization to Cajal body	1.39E-4	7.15E-3	3.90 (17561,11,3272,8)
GO:1904871	positive regulation of protein localization to Cajal body	1.39E-4	7.13E-3	3.90 (17561,11,3272,8)
GO:1904816	positive regulation of protein localization to chromosome, telomeric region	1.39E-4	7.11E-3	3.90 (17561,11,3272,8)
GO:0070203	regulation of establishment of protein localization to telomere	1.39E-4	7.08E-3	3.90 (17561,11,3272,8)
GO:0090161	Golgi ribbon formation	1.39E-4	7.06E-3	3.90 (17561,11,3272,8)
GO:0002433	immune response-regulating cell surface receptor signaling pathway involved in phagocytosis	1.41E-4	7.18E-3	1.98 (17561,76,3272,28)
GO:0038096	Fc-gamma receptor signaling pathway involved in phagocytosis	1.41E-4	7.15E-3	1.98 (17561,76,3272,28)
GO:0031331	positive regulation of cellular catabolic process	1.42E-4	7.18E-3	1.41 (17561,368,3272,97)
GO:0006099	tricarboxylic acid cycle	1.46E-4	7.34E-3	2.53 (17561,34,3272,16)
GO:0010565	regulation of cellular ketone metabolic process	1.46E-4	7.33E-3	1.62 (17561,176,3272,53)
GO:0018130	heterocycle biosynthetic process	1.47E-4	7.34E-3	1.25 (17561,946,3272,220)
GO:0009893	positive regulation of metabolic process	1.49E-4	7.43E-3	1.12 (17561,3413,3272,711)
GO:0055114	oxidation-reduction process	1.5E-4	7.46E-3	1.42 (17561,364,3272,96)
GO:0051701	interaction with host	1.52E-4	7.54E-3	1.71 (17561,135,3272,43)
GO:0031647	regulation of protein stability	1.53E-4	7.53E-3	1.50 (17561,262,3272,73)
GO:0008333	endosome to lysosome transport	1.56E-4	7.68E-3	2.21 (17561,51,3272,21)
GO:0042276	error-prone translesion synthesis	1.59E-4	7.77E-3	3.11 (17561,19,3272,11)
GO:0098781	ncRNA transcription	1.59E-4	7.77E-3	1.92 (17561,84,3272,30)
GO:1904356	regulation of telomere maintenance via telomere lengthening	1.82E-4	8.87E-3	2.15 (17561,55,3272,22)
GO:0038094	Fc-gamma receptor signaling pathway	1.83E-4	8.88E-3	1.95 (17561,77,3272,28)
GO:0016236	macroautophagy	1.85E-4	8.95E-3	1.81 (17561,104,3272,35)
GO:0044839	cell cycle G2/M phase transition	1.86E-4	8.95E-3	1.71 (17561,132,3272,42)
GO:0031145	anaphase-promoting complex-dependent catabolic process	1.94E-4	9.3E-3	1.92 (17561,81,3272,29)
GO:0051246	regulation of protein metabolic process	1.94E-4	9.31E-3	1.14 (17561,2647,3272,560)
GO:0006906	vesicle fusion	2.07E-4	9.9E-3	1.99 (17561,70,3272,26)
GO:0050688	regulation of defense response to virus	2.07E-4	9.87E-3	1.99 (17561,70,3272,26)
GO:0035966	response to topologically incorrect protein	2.07E-4	9.84E-3	1.99 (17561,70,3272,26)
GO:0071103	DNA conformation change	2.12E-4	0.01	1.67 (17561,145,3272,45)
GO:0032239	regulation of nucleobase-containing compound transport	2.16E-4	1.02E-2	3.45 (17561,14,3272,9)
GO:0019438	aromatic compound biosynthetic process	2.16E-4	1.02E-2	1.24 (17561,952,3272,220)
GO:0070507	regulation of microtubule cytoskeleton organization	2.21E-4	1.03E-2	1.62 (17561,166,3272,50)
GO:0080135	regulation of cellular response to stress	2.25E-4	1.05E-2	1.29 (17561,684,3272,164)
GO:0006275	regulation of DNA replication	2.28E-4	1.06E-2	1.79 (17561,105,3272,35)
GO:0032434	regulation of proteasomal ubiquitin-dependent protein catabolic process	2.3E-4	1.07E-2	1.73 (17561,121,3272,39)
GO:0018210	peptidyl-threonine modification	2.35E-4	1.09E-2	1.93 (17561,78,3272,28)
GO:0036503	ERAD pathway	2.35E-4	1.09E-2	1.93 (17561,78,3272,28)
GO:0042590	antigen processing and presentation of exogenous peptide antigen via MHC class I	2.35E-4	1.08E-2	1.93 (17561,78,3272,28)
GO:0080134	regulation of response to stress	2.58E-4	1.19E-2	1.18 (17561,1525,3272,336)
GO:0006302	double-strand break repair	2.59E-4	1.18E-2	1.61 (17561,167,3272,50)
GO:0043555	regulation of translation in response to stress	2.67E-4	1.22E-2	3.16 (17561,17,3272,10)
GO:0048518	positive regulation of biological process	2.74E-4	1.25E-2	1.08 (17561,5682,3272,1143)
GO:0071826	ribonucleoprotein complex subunit organization	2.75E-4	1.25E-2	1.50 (17561,236,3272,66)
GO:0006406	mRNA export from nucleus	2.75E-4	1.25E-2	1.81 (17561,98,3272,33)
GO:0051054	positive regulation of DNA metabolic process	2.89E-4	1.31E-2	1.52 (17561,219,3272,62)
GO:0072350	tricarboxylic acid metabolic process	2.9E-4	1.3E-2	2.34 (17561,39,3272,17)
GO:0045324	late endosome to vacuole transport	2.93E-4	1.31E-2	2.95 (17561,20,3272,11)
GO:0016556	mRNA modification	2.98E-4	1.33E-2	2.80 (17561,23,3272,12)
GO:0002431	Fc receptor mediated stimulatory signaling pathway	3.01E-4	1.34E-2	1.90 (17561,79,3272,28)
GO:0010948	negative regulation of cell cycle process	3.03E-4	1.35E-2	1.42 (17561,321,3272,85)
GO:0090501	RNA phosphodiester bond hydrolysis	3.06E-4	1.35E-2	1.65 (17561,143,3272,44)
GO:0062012	regulation of small molecule metabolic process	3.08E-4	1.36E-2	1.36 (17561,435,3272,110)
GO:0043603	cellular amide metabolic process	3.1E-4	1.36E-2	1.31 (17561,556,3272,136)
GO:0090316	positive regulation of intracellular protein transport	3.12E-4	1.37E-2	1.66 (17561,139,3272,43)
GO:0032388	positive regulation of intracellular transport	3.13E-4	1.37E-2	1.55 (17561,198,3272,57)
GO:0051173	positive regulation of nitrogen compound metabolic process	3.21E-4	1.4E-2	1.12 (17561,2972,3272,621)
GO:0006283	transcription-coupled nucleotide-excision repair	3.27E-4	1.43E-2	1.97 (17561,68,3272,25)
GO:0072384	organelle transport along microtubule	3.27E-4	1.42E-2	1.97 (17561,68,3272,25)
GO:0030177	positive regulation of Wnt signaling pathway	3.41E-4	1.48E-2	1.58 (17561,173,3272,51)
GO:2001251	negative regulation of chromosome organization	3.43E-4	1.48E-2	1.74 (17561,111,3272,36)
GO:0043248	proteasome assembly	3.48E-4	1.5E-2	3.58 (17561,12,3272,8)
GO:0090239	regulation of histone H4 acetylation	3.48E-4	1.49E-2	3.58 (17561,12,3272,8)
GO:0046831	regulation of RNA export from nucleus	3.48E-4	1.49E-2	3.58 (17561,12,3272,8)
GO:0032210	regulation of telomere maintenance via telomerase	3.53E-4	1.51E-2	2.15 (17561,50,3272,20)
GO:0045935	positive regulation of nucleobase-containing compound metabolic process	3.64E-4	1.55E-2	1.16 (17561,1782,3272,386)
GO:1901796	regulation of signal transduction by p53 class mediator	3.66E-4	1.55E-2	1.59 (17561,165,3272,49)
GO:0000018	regulation of DNA recombination	3.94E-4	1.67E-2	1.85 (17561,84,3272,29)
GO:0016073	snRNA metabolic process	4.03E-4	1.7E-2	1.83 (17561,88,3272,30)
GO:0048024	regulation of mRNA splicing, via spliceosome	4.1E-4	1.73E-2	1.81 (17561,92,3272,31)
GO:1901800	positive regulation of proteasomal protein catabolic process	4.19E-4	1.76E-2	1.75 (17561,104,3272,34)
GO:0071985	multivesicular body sorting pathway	4.22E-4	1.77E-2	2.50 (17561,30,3272,14)
GO:0009896	positive regulation of catabolic process	4.38E-4	1.83E-2	1.35 (17561,425,3272,107)
GO:1905475	regulation of protein localization to membrane	4.42E-4	1.84E-2	1.56 (17561,179,3272,52)
GO:1904874	positive regulation of telomerase RNA localization to Cajal body	4.5E-4	1.87E-2	3.22 (17561,15,3272,9)
GO:1901673	regulation of mitotic spindle assembly	4.5E-4	1.87E-2	3.22 (17561,15,3272,9)
GO:0051223	regulation of protein transport	4.5E-4	1.86E-2	1.33 (17561,481,3272,119)
GO:0010639	negative regulation of organelle organization	4.54E-4	1.87E-2	1.39 (17561,352,3272,91)
GO:0017038	protein import	4.61E-4	1.89E-2	1.65 (17561,133,3272,41)
GO:0044089	positive regulation of cellular component biogenesis	4.63E-4	1.9E-2	1.32 (17561,500,3272,123)
GO:0043631	RNA polyadenylation	4.63E-4	1.89E-2	2.58 (17561,27,3272,13)
GO:0006378	mRNA polyadenylation	4.63E-4	1.89E-2	2.58 (17561,27,3272,13)
GO:0070125	mitochondrial translational elongation	4.8E-4	1.95E-2	1.86 (17561,81,3272,28)
GO:0047496	vesicle transport along microtubule	4.85E-4	1.97E-2	2.32 (17561,37,3272,16)
GO:0006278	RNA-dependent DNA biosynthetic process	4.96E-4	2.01E-2	2.68 (17561,24,3272,12)
GO:0009303	rRNA transcription	5.01E-4	2.02E-2	2.98 (17561,18,3272,10)
GO:0007017	microtubule-based process	5.03E-4	2.02E-2	1.29 (17561,581,3272,140)
GO:0032508	DNA duplex unwinding	5.11E-4	2.05E-2	1.77 (17561,97,3272,32)
GO:1903364	positive regulation of cellular protein catabolic process	5.18E-4	2.07E-2	1.63 (17561,142,3272,43)
GO:0031349	positive regulation of defense response	5.32E-4	2.12E-2	1.33 (17561,455,3272,113)
GO:1904851	positive regulation of establishment of protein localization to telomere	5.47E-4	2.18E-2	3.76 (17561,10,3272,7)
GO:0032774	RNA biosynthetic process	5.64E-4	2.24E-2	1.32 (17561,479,3272,118)
GO:1902850	microtubule cytoskeleton organization involved in mitosis	6.23E-4	2.47E-2	1.74 (17561,102,3272,33)
GO:0007033	vacuole organization	6.25E-4	2.47E-2	1.75 (17561,98,3272,32)
GO:0060236	regulation of mitotic spindle organization	6.38E-4	2.51E-2	2.42 (17561,31,3272,14)
GO:0006310	DNA recombination	6.78E-4	2.66E-2	1.53 (17561,182,3272,52)
GO:2001020	regulation of response to DNA damage stimulus	6.8E-4	2.67E-2	1.51 (17561,195,3272,55)
GO:0007029	endoplasmic reticulum organization	6.88E-4	2.69E-2	2.15 (17561,45,3272,18)
GO:0010604	positive regulation of macromolecule metabolic process	6.98E-4	2.72E-2	1.11 (17561,3128,3272,647)
GO:0007052	mitotic spindle organization	7.16E-4	2.79E-2	1.86 (17561,75,3272,26)
GO:0006282	regulation of DNA repair	7.25E-4	2.81E-2	1.68 (17561,115,3272,36)
GO:0090407	organophosphate biosynthetic process	7.42E-4	2.87E-2	1.31 (17561,487,3272,119)
GO:0070126	mitochondrial translational termination	7.49E-4	2.89E-2	1.81 (17561,83,3272,28)
GO:0071426	ribonucleoprotein complex export from nucleus	7.56E-4	2.91E-2	3.30 (17561,13,3272,8)
GO:0071428	rRNA-containing ribonucleoprotein complex export from nucleus	7.56E-4	2.9E-2	3.30 (17561,13,3272,8)
GO:0033750	ribosome localization	7.56E-4	2.9E-2	3.30 (17561,13,3272,8)
GO:0000054	ribosomal subunit export from nucleus	7.56E-4	2.89E-2	3.30 (17561,13,3272,8)
GO:0032509	endosome transport via multivesicular body sorting pathway	7.93E-4	3.02E-2	2.58 (17561,25,3272,12)
GO:0097352	autophagosome maturation	7.93E-4	3.02E-2	2.58 (17561,25,3272,12)
GO:0050776	regulation of immune response	7.99E-4	3.03E-2	1.21 (17561,964,3272,218)
GO:0090224	regulation of spindle organization	8.11E-4	3.07E-2	2.30 (17561,35,3272,15)
GO:1905634	regulation of protein localization to chromatin	8.25E-4	3.12E-2	4.03 (17561,8,3272,6)
GO:1903052	positive regulation of proteolysis involved in cellular protein catabolic process	8.47E-4	3.19E-2	1.65 (17561,120,3272,37)
GO:0090169	regulation of spindle assembly	8.53E-4	3.2E-2	2.68 (17561,22,3272,11)
GO:0046755	viral budding	8.53E-4	3.2E-2	2.68 (17561,22,3272,11)
GO:0035518	histone H2A monoubiquitination	8.59E-4	3.21E-2	3.02 (17561,16,3272,9)
GO:0031468	nuclear envelope reassembly	8.59E-4	3.2E-2	3.02 (17561,16,3272,9)
GO:0060627	regulation of vesicle-mediated transport	8.72E-4	3.24E-2	1.31 (17561,489,3272,119)
GO:0016310	phosphorylation	8.77E-4	3.26E-2	1.20 (17561,1054,3272,236)
GO:0022904	respiratory electron transport chain	9.15E-4	3.39E-2	1.81 (17561,80,3272,27)
GO:0046165	alcohol biosynthetic process	9.29E-4	3.43E-2	1.73 (17561,96,3272,31)
GO:0043928	exonucleolytic nuclear-transcribed mRNA catabolic process involved in deadenylation-dependent decay	9.41E-4	3.47E-2	2.35 (17561,32,3272,14)
GO:0032728	positive regulation of interferon-beta production	9.41E-4	3.46E-2	2.35 (17561,32,3272,14)
GO:1905114	cell surface receptor signaling pathway involved in cell-cell signaling	9.56E-4	3.5E-2	1.38 (17561,323,3272,83)
GO:0008654	phospholipid biosynthetic process	9.72E-4	3.56E-2	1.45 (17561,233,3272,63)
GO:0090503	RNA phosphodiester bond hydrolysis, exonucleolytic	9.75E-4	3.56E-2	2.20 (17561,39,3272,16)
GO:0022613	ribonucleoprotein complex biogenesis	9.84E-4	3.58E-2	1.94 (17561,61,3272,22)
GO:0035601	protein deacylation	9.84E-4	3.58E-2	1.94 (17561,61,3272,22)
GO:1901698	response to nitrogen compound

## Sheet: mild vs control
GO term	Description	P-value	FDR q-value	Enrichment (N, B, n, b)
Process (top 10)
GO:0006396	RNA processing	1.88E-5	2.88E-1	1.13 (17561,1021,8387,552)
GO:0006139	nucleobase-containing compound metabolic process	3.28E-5	2.51E-1	1.07 (17561,2681,8387,1376)
GO:0016070	RNA metabolic process	3.42E-5	1.75E-1	1.10 (17561,1627,8387,854)
GO:0090304	nucleic acid metabolic process	3.44E-5	1.32E-1	1.08 (17561,2195,8387,1136)
GO:0046483	heterocycle metabolic process	6.13E-5	1.88E-1	1.07 (17561,2841,8387,1451)
GO:0019217	regulation of fatty acid metabolic process	6.61E-5	1.69E-1	1.43 (17561,91,8387,62)
GO:0006725	cellular aromatic compound metabolic process	1.03E-4	2.25E-1	1.07 (17561,2878,8387,1466)
GO:0034641	cellular nitrogen compound metabolic process	1.03E-4	1.98E-1	1.06 (17561,3168,8387,1608)
GO:2000047	regulation of cell-cell adhesion mediated by cadherin	1.79E-4	3.06E-1	1.87 (17561,19,8387,17)
GO:0000226	microtubule cytoskeleton organization	.89E-4	2.9E-1	1.19 (17561,370,8387,211)
Immune process (all)
GO:0042130	negative regulation of T cell proliferation	2.66E-4	3.14E-1	1.48 (17561,61,8387,43)
GO:0002683	negative regulation of immune system process	6.89E-4	4.8E-1	1.16 (17561,423,8387,235)
GO:0050672	negative regulation of lymphocyte proliferation	7.21E-4	4.81E-1	1.40 (17561,75,8387,50)
